# Supplementary material for: Integrative analysis of high-throughput RNAi screen data identifies the FER and CRKL tyrosine kinases as new regulators of the mitogenic ERK-dependent pathways in transformed cells
Source: BMC Genomics. 2014 Dec 23;15(1):1169. doi: 10.1186/1471-2164-15-1169 (PMC4367906; doi:10.1186/1471-2164-15-1169)
Supplement: Supplementary file 1 — Additional file 1: The following additional data are available with the online version of this paper. Table S1. Lists protein kinases screened and their associated siRNA sequences. Table S2. Describes row data of MI for the 714 siRNAs. Table S3. Compares identified kinases with results from the literature. Table S4. Describes protein-protein interaction network from the low-MI group. Table S5. Describes protein-protein interaction network from the high-MI group. Table S6. Describes parameters of topological analyses from low and high MI graphs. Figure S1 and S2. Are expandable views of PPIs from high- and low-MI groups, respectively. Figure S3. Describes the effects of FER and CRKL silencing in HuH7 cells on ERK phosphorylation. Figure S4. Shows KI67 expression in HuH7 cells silenced for FER and CRKL. Figure S5 and Figure S6. Describes the effect of FER and CRKL silencing in HuH7 cells on Cdk2 expression and migration, respectively. (ZIP 910 KB) [file 12864_2014_6952_MOESM1_ESM.zip › 1533173142128948_add10.xls]

## Sheet: Reso PhosphoPoint_cytoscape bas
Supplementary Table S4: Protein-protein interaction network extracted from PhospoPOINT database using name of kinases from the low-MI group as input.
Interaction type from PhosphoPOINT: 1, interacting proteins ; 2, interacting proteins as well as phospho-proteins 3, substrates ; 4, substrates as well as interacting phospho-proteins.
Interaction source	Interaction type	Interaction target
AKT1	1	PDK2
DMPK	1	CUGBP1
DMPK	1	HSPB2
DMPK	1	UBQLN4
DMPK	1	RARG
DMPK	1	GABARAP
CDC42BPG	1	CDC42BPG
PRKCB1	1	RIPK4
PRKCD	1	RIPK4
PRKCE	1	AKAP9
PRKCE	1	COPB1
PRKCE	1	GRIN2D
PRKCE	1	HK2
PRKCE	1	MYH2
PRKCE	1	ACTC1
PRKCE	1	TIAM1
PRKCE	1	SLC25A4
SGK	1	PDK2
ADRBK2	1	CCR4
PDK1	1	PDK2
PDK2	1	DLAT
PDK2	1	HIC2
PDK2	1	PDK2
PDK2	1	ISOC2
PDK2	1	PDHX
BRD4	1	CHFR
BRD4	1	RFC4
BRD4	1	C7orf25
BRD4	1	CLDN1
MAPKAPK3	1	BMI1
MAPKAPK3	1	CBX4
MAPKAPK5	1	MAPK11
MAPKAPK5	1	MYH11
PHKG1	1	PHKG2
STK40	1	COPS6
STK40	1	FYCO1
CLK2	1	CLK2
CLK2	1	CLK3
CLK2	1	YWHAG
GSK3A	1	BCL3
GSK3A	1	YWHAG
GSK3A	1	LRSAM1
PLK2	1	MPP3
AURKB	1	ANKZF1
AURKB	1	HIST1H3A
AURKB	1	TBL3
BTK	1	TLR4
BTK	1	PIP5K2C
BTK	1	PIP5K1A
BTK	1	PIP5K1B
BTK	1	PIP5K2B
BTK	1	CMTM3
BTK	1	FAS
BTK	1	FCER1G
BTK	1	GNA12
BTK	1	GNAQ
BTK	1	GNG2
BTK	1	IBTK
BTK	1	MYD88
BTK	1	PIK3AP1
BTK	1	PIP5K1C
BTK	1	TIRAP
BTK	1	TLR6
BTK	1	TLR8
BTK	1	TLR9
BTK	1	WASF2
FGFR3	1	CCDC17
FGFR3	1	CTSK
FGFR3	1	FGF1
FGFR3	1	FGF3
FGFR3	1	FGF4
FGFR3	1	FGF5
FGFR3	1	FGF6
FGFR3	1	FGF7
FGFR3	1	FGF8
FGFR3	1	FGF9
FGFR3	1	SH2B1
FGFR3	1	SLC25A6
FGFR3	1	HBZ
FGFR3	1	HNRPL
FGFR3	1	MGC22265
FGFR3	1	ATF3
FGFR3	1	NDUFS6
FGFR3	1	FLJ10324
FGFR3	1	RNF130
FGFR3	1	KIAA1377
FGFR3	1	C6orf47
FGFR3	1	GPSM3
FGFR3	1	C13orf34
FGFR3	1	FGF23
FGFR3	1	FGF18
FGFR3	1	FGF17
FGFR3	1	SMA3
LMTK2	1	CDK5R1
ACVR1B	1	TGFBRAP1
ACVR1B	1	IGSF1
ACVR1B	1	INHBA
ACVR1B	1	INHBB
ACVR1B	1	INHBC
ACVR1B	1	SMAD7
ACVR1B	1	SNX1
ACVR1B	1	TDGF1
ARAF	1	ASS1
ARAF	1	TH1L
ARAF	1	KLHL12
ARAF	1	YWHAG
ARAF	1	COPS3
ARAF	1	TIMM50
ARAF	1	CPS1
ARAF	1	EFEMP1
ARAF	1	NUDT14
ARAF	1	PRPF6
ARAF	1	TIMM44
IRAK1	1	RIPK2
IRAK1	1	IRAK3
IRAK2	1	IRAK3
IRAK3	1	IRAK3
IRAK3	1	TICAM2
IRAK3	1	MYD88
IRAK3	1	TRAF6
RIPK2	1	ACTG1
RIPK2	1	BIRC2
RIPK2	1	CARD6
RIPK2	1	COP
RIPK2	1	COP1
RIPK2	1	GEMIN4
RIPK2	1	H2-ALPHA
RIPK2	1	HADHB
RIPK2	1	HSPA1L
RIPK2	1	HSPA2
RIPK2	1	HSPA6
RIPK2	1	MYO1D
RIPK2	1	NOD1
RIPK2	1	NOD2
RIPK2	1	RIPK2
RIPK2	1	CFLAR
RIPK2	1	BCL10
RIPK2	1	SMURF1
RIPK2	1	TLR2
RIPK2	1	TLR4
RIPK2	1	TRAF1
RIPK2	1	TRAF2
RIPK2	1	TRAF5
RIPK2	1	TRAF6
RIPK2	1	TUBA2
RIPK2	1	TUBB2B
RIPK2	1	UBE2I
DMPK	2	ATN1
DMPK	2	FXYD1
DMPK	2	PLN
DMPK	2	RAF1
DMPK	2	ATXN1
DMPK	2	SP1
CDC42BPG	2	RAC1
CDC42BPG	2	CDC42
PRKCA	2	BTK
PRKCD	2	PIK3CB
PRKCE	2	CFTR
PRKCE	2	CHAT
PRKCE	2	CNN1
PRKCE	2	FYN
PRKCE	2	GAD2
PRKCE	2	GNA13
PRKCE	2	GNB2L1
PRKCE	2	GRIN1
PRKCE	2	GRM5
PRKCE	2	ITGB1
PRKCE	2	KRT1
PRKCE	2	PDLIM5
PRKCE	2	PECAM1
PRKCE	2	PIK3CB
PRKCE	2	PRKD1
PRKCE	2	MAPK1
PRKCE	2	MAPK3
PRKCE	2	ACTA1
PRKCE	2	RAF1
PRKCE	2	AFAP
PRKCE	2	SNCA
PRKCE	2	SRC
PRKCE	2	BTK
PRKCE	2	VDAC1
PRKCE	2	COPB2
PRKCQ	2	BTK
PRKCZ	2	GSK3A
PRKCZ	2	BTK
SGK	2	GSK3A
ADRBK2	2	AGTR1
ADRBK2	2	GIT1
ADRBK2	2	OPRM1
ADRBK2	2	CXCR4
BCR	2	CRKL
EEF2K	2	PRKAA2
EEF2K	2	MAPKAPK3
EEF2K	2	MAPKAPK5
PDK2	2	HD
BRD4	2	PRPF40A
BRD4	2	RFC1
PRKAA2	2	PRKAB1
PRKAA2	2	STK11
PRKAA2	2	TRIP6
MAPKAPK3	2	EEF2
MAPKAPK3	2	HSPB1
MAPKAPK3	2	MAPK13
MAPKAPK3	2	MAPK14
MAPKAPK3	2	PHC2
MAPKAPK5	2	ATF2
MAPKAPK5	2	EIF4E
MAPKAPK5	2	EIF4EBP1
MAPKAPK5	2	GYS1
MAPKAPK5	2	HSPB1
MAPKAPK5	2	JUN
MAPKAPK5	2	MAPK1
MAPKAPK5	2	MAPK12
MAPKAPK5	2	MAPK13
MAPKAPK5	2	MAPK14
MAPKAPK5	2	MAPK9
MAPKAPK5	2	MBP
MARK1	2	TAOK1
PRKD1	2	BTK
STK40	2	POLA2
CAMK1D	2	CAMKK1
GSK3A	2	PXN
ULK2	2	EEF1B2
ULK2	2	LUC7L2
ULK2	2	NASP
ULK2	2	POLA2
ULK2	2	SYNGAP1
ULK2	2	SETDB1
AURKB	2	PSMA3
AURKB	2	RASA1
AURKB	2	TACC1
AURKB	2	TGFBR1
AURKB	2	STMN1
AURKB	2	PIN1
PBK	2	ARAF
MAP4K1	2	CRKL
MAP4K5	2	CRKL
MAP2K1	2	ARAF
MAP2K2	2	ARAF
BTK	2	ARID3A
BTK	2	BLNK
BTK	2	VAV1
BTK	2	CAV1
BTK	2	CBL
BTK	2	TNFRSF10A
BTK	2	SH3BP5
BTK	2	EWSR1
BTK	2	HCK
BTK	2	IRAK1
BTK	2	JAK1
BTK	2	KHDRBS1
BTK	2	KIT
BTK	2	LYN
BTK	2	PIP5K2A
BTK	2	PLCG1
BTK	2	RELA
BTK	2	SH2B2
BTK	2	SYK
EGFR	2	CRKL
EGFR	2	FER
EPHA4	2	FGFR3
EPHB6	2	CRKL
FER	2	CTNND1
FER	2	ERBB2
FER	2	ERBB3
FER	2	IRS1
FER	2	JAK1
FER	2	JUP
FER	2	STAT3
FER	2	TMF1
FER	2	YWHAB
FER	2	CALM1
FGFR3	2	CENTD2
FGFR3	2	CHGB
FGFR3	2	FGF2
FGFR3	2	POLA2
FGFR3	2	GRB2
FGFR3	2	GTF3C1
FGFR3	2	KRT8
FGFR3	2	PTPN11
FGFR3	2	RPL8
FGFR3	2	SMG7
HCK	2	PIK3CB
ERBB2	2	CRKL
ERBB3	2	CRKL
ERBB4	2	CRKL
IGF1R	2	CRKL
INSR	2	CRKL
KIT	2	CRKL
LYN	2	CRKL
PDGFRA	2	CRKL
PDGFRB	2	ARAF
SYK	2	CRKL
TNK1	2	PLCG1
TYK2	2	CRKL
ZAP70	2	CRKL
LMTK2	2	PPP1R2
ACVR2A	2	ACVR1B
ACVR2B	2	ACVR1B
ACVR1	2	ACVR1B
ACVR1B	2	ACVR1B
ACVR1B	2	BIRC4
ACVR1B	2	SMAD4
ACVR1B	2	SNX2
ARAF	2	ARAF
ARAF	2	PIK3R1
ARAF	2	PKM2
ARAF	2	RABGGTB
ARAF	2	RRAS
ARAF	2	BRAF
ARAF	2	CSNK2B
ARAF	2	HRAS
ARAF	2	RRAS2
RIPK2	2	ACTB
RIPK2	2	CALM1
RIPK2	2	CALM2
RIPK2	2	CALM3
RIPK2	2	CASP1
RIPK2	2	CASP8
RIPK2	2	ENO1
RIPK2	2	GAPDH
RIPK2	2	HSP90AA1
RIPK2	2	HSPA1A
RIPK2	2	HSPA8
RIPK2	2	IKBKG
RIPK2	2	MYH10
RIPK2	2	MYH9
RIPK2	2	NGFR
RIPK2	2	CD40
RIPK2	2	SMAD4
RIPK2	2	TNFRSF1A
RIPK2	2	TUBB
RIPK2	2	TUBB2A
RIPK2	2	TUBB4
RIPK2	2	VIM
PRKCE	3	MET
PRKCE	3	IQGAP1
PRKCE	3	RPS6KB2
PRKCE	3	TNNI3
PHKG1	3	PHKA1
CAMK1D	3	EP300
CAMK1D	3	ACACA
CAMK1D	3	CAMK1
GSK3A	3	TP53
GSK3A	3	CTNNB1
GSK3A	3	JUN
GSK3A	3	FOXO1A
GSK3A	3	PRKAR2A
GSK3A	3	CCND1
GSK3A	3	CCNE1
GSK3A	3	MYLK
GSK3A	3	DSCR1
GSK3A	3	TCEAL1
GSK3A	3	CREB1
GSK3A	3	MYC
GSK3A	3	ACLY
GSK3A	3	CEBPA
GSK3A	3	MKI67IP
AURKB	3	GFAP
AURKB	3	HIST1H3B
AURKB	3	AURKB
AURKB	3	ATP2A2
AURKB	3	VIM
AURKB	3	H3F3B
AURKB	3	KIF2C
FER	3	NSF
FGFR3	3	PLCG1
AKT1	4	GSK3A
DMPK	4	PPP1R12A
PDPK1	4	PRKCE
PRKACA	4	GSK3A
PRKACA	4	PHKA1
PRKCA	4	GSK3A
PRKCB1	4	GSK3A
PRKCB1	4	BTK
PRKCD	4	GSK3A
PRKCE	4	CENTA1
PRKCE	4	GAD1
PRKCE	4	GJA1
PRKCE	4	KRT18
PRKCE	4	OPRD1
PRKCE	4	PRKCE
PRKCE	4	SLC4A3
PRKCE	4	TRPV1
PRKCE	4	PPP1R14A
PRKCG	4	GSK3A
ADRBK2	4	BDKRB2
ADRBK2	4	CCR5
SGK3	4	GSK3A
PDK2	4	SGK
PDK2	4	PDHA1
PRKAA2	4	EEF2K
PRKAA2	4	ACACA
PRKAA2	4	ACACB
PRKAA2	4	HNF4A
PRKAA2	4	PFKFB2
STK11	4	MARK1
MAPKAPK3	4	TCF3
MAPKAPK3	4	EEF2K
MAPKAPK5	4	EEF2K
MAPKAPK5	4	PLA2G4A
MARK1	4	MAP2
MARK1	4	MAP4
MARK1	4	MAPT
PHKG2	4	PHKG1
PHKG2	4	MAPT
PHKG2	4	PYGM
PHKG2	4	PYGB
PHKG2	4	PHKA1
PRKD3	4	GSK3A
CLK2	4	PTPN1
GSK3A	4	CREM
GSK3A	4	HSF1
GSK3A	4	MAPT
GSK3A	4	MCL1
GSK3A	4	EIF2B5
AURKB	4	CDCA8
AURKB	4	BIRC5
AURKB	4	CENPA
AURKB	4	DES
AURKB	4	INCENP
AURKB	4	RACGAP1
AURKB	4	2014-09-01
CAMKK1	4	CAMK1D
ABL1	4	BTK
ABL1	4	CRKL
BTK	4	BMX
BTK	4	BTK
BTK	4	TEC
BTK	4	WAS
BTK	4	CD19
BTK	4	DAPP1
BTK	4	GTF2I
BTK	4	ITK
BTK	4	PLCG2
BTK	4	STAT5A
FER	4	CTNNB1
FER	4	CTTN
FER	4	FER
FGFR3	4	PTK2B
FGFR3	4	FGFR3
FGFR3	4	STAT1
FGFR3	4	STAT3
ITK	4	BTK
LYN	4	BTK
SYK	4	BTK
TEC	4	BTK
ACVR1B	4	SMAD2
ARAF	4	MAP2K1
