# Supplementary material for: Integrative analysis of high-throughput RNAi screen data identifies the FER and CRKL tyrosine kinases as new regulators of the mitogenic ERK-dependent pathways in transformed cells
Source: BMC Genomics. 2014 Dec 23;15(1):1169. doi: 10.1186/1471-2164-15-1169 (PMC4367906; doi:10.1186/1471-2164-15-1169)
Supplement: Supplementary file 1 — Additional file 1: The following additional data are available with the online version of this paper. Table S1. Lists protein kinases screened and their associated siRNA sequences. Table S2. Describes row data of MI for the 714 siRNAs. Table S3. Compares identified kinases with results from the literature. Table S4. Describes protein-protein interaction network from the low-MI group. Table S5. Describes protein-protein interaction network from the high-MI group. Table S6. Describes parameters of topological analyses from low and high MI graphs. Figure S1 and S2. Are expandable views of PPIs from high- and low-MI groups, respectively. Figure S3. Describes the effects of FER and CRKL silencing in HuH7 cells on ERK phosphorylation. Figure S4. Shows KI67 expression in HuH7 cells silenced for FER and CRKL. Figure S5 and Figure S6. Describes the effect of FER and CRKL silencing in HuH7 cells on Cdk2 expression and migration, respectively. (ZIP 910 KB) [file 12864_2014_6952_MOESM1_ESM.zip › 1533173142128948_add11.xls]

## Sheet: Reso PhosphoPoint_cytoscape hau
Supplementary Table S5: Protein-protein interaction network extracted from PhospoPOINT database using name of kinases from the high-MI group as input.
Interaction type from PhosphoPOINT: 1, interacting proteins ; 2, interacting proteins as well as phospho-proteins 3, substrates ; 4, substrates as well as interacting phospho-proteins.
Interaction source	Interaction type	Interaction target
AKT3	1	TCL1A
GRK5	1	RCVRN
GRK5	1	TACR1
GRK5	1	DLGAP2
MAST2	1	STK36
PRKCB1	1	ANXA7
PRKCB1	1	CISH
PRKCB1	1	DVL2
PRKCB1	1	GCNT1
PRKCB1	1	GRIN2D
PRKCB1	1	YWHAG
PRKCB1	1	LST1
PRKCB1	1	CARD11
PRKCB1	1	PDLIM7
PRKCB1	1	RIPK4
PRKCB1	1	SYT6
GRK1	1	PDE6D
GRK1	1	RCVRN
CIT	1	DLG4
CIT	1	DISC1
CIT	1	GRIN2D
CIT	1	RHOC
PRKDC	1	C1D
PRKDC	1	CIB1
PRKDC	1	GZMB
PRKDC	1	HMGB1
PRKDC	1	HOXC4
PRKDC	1	ILF2
PRKDC	1	NFKBIE
PRKDC	1	PARP1
PRKDC	1	PCNA
PRKDC	1	RELB
PRKDC	1	RPA1
PRKDC	1	YWHAG
PRKDC	1	TRADD
PRKDC	1	RIPK3
TRPM7	1	TRPM6
STK11	1	ALS2CR2
STK17B	1	CHP
STK17B	1	STK17B
PRKD3	1	KPNB1
NLK	1	HIPK2
CDK9	1	STK36
CDC2L1	1	TCEA2
CDC2L1	1	URM1
CDC2L1	1	YWHAE
CDC2L1	1	YWHAG
HIPK2	1	CHMP4B
HIPK2	1	DDX39
HIPK2	1	HIPK2
HIPK2	1	NKX3-1
HIPK2	1	PTCH1
HIPK2	1	SKI
HIPK2	1	TITF1
HIPK2	1	UBE2I
HIPK2	1	BAT1
HIPK2	1	TP73L
HIPK2	1	TRADD
HIPK2	1	TP53INP1
CDC7	1	DBF4B
CDC7	1	DIAPH1
CDC7	1	MCM10
CDC7	1	MCM5
CDC7	1	MCM7
CDC7	1	ORC5L
EIF2AK2	1	DNAJC3
EIF2AK2	1	PRKRIR
EIF2AK2	1	TARBP2
EIF2AK2	1	TITF1
EIF2AK2	1	PRKRIP1
EIF2AK2	1	CASP7
EIF2AK2	1	ILF2
EIF2AK2	1	MAP3K7IP2
EIF2AK2	1	METAP2
EIF2AK2	1	STRBP
EIF2AK2	1	TIRAP
STK36	1	GLI1
STK36	1	GLI2
STK36	1	SUFU
STK36	1	FRMPD4
PKMYT1	1	STEAP3
PLK1	1	C7orf20
PLK1	1	DNAJB9
PLK1	1	FBXO5
PLK1	1	MCM7
PLK1	1	PSMA1
PLK1	1	PSMA6
PLK1	1	PSMA7
PLK1	1	PSMB1
PLK1	1	PSMB2
PLK1	1	PSMB3
PLK1	1	PSMB5
PLK1	1	PSMB6
PLK1	1	TUBG1
PLK1	1	RECQL5
PLK2	1	CIB1
PLK2	1	DLGAP4
PLK2	1	MPP3
PLK2	1	IKBKAP
BUB1	1	AP1B1
BUB1	1	AP4B1
BUB1	1	ARIH2
BUB1	1	RAE1
BUB1	1	MBIP
MAP3K5	1	MAP3K6
MAP3K14	1	ACTG1
MAP3K14	1	ALPL
MAP3K14	1	ATP5A1
MAP3K14	1	C1QBP
MAP3K14	1	EXOSC10
MAP3K14	1	FAU
MAP3K14	1	FBL
MAP3K14	1	GLUD1
MAP3K14	1	GLUDP5
MAP3K14	1	GRB14
MAP3K14	1	GRB7
MAP3K14	1	GRWD1
MAP3K14	1	H2-ALPHA
MAP3K14	1	HSPA1L
MAP3K14	1	HSPA5
MAP3K14	1	HSPA6
MAP3K14	1	HSPA9
MAP3K14	1	IARS
MAP3K14	1	IKBKAP
MAP3K14	1	ILF2
MAP3K14	1	RPL23
MAP3K14	1	PELI3
MAP3K14	1	RARS
MAP3K14	1	RPL10A
MAP3K14	1	RPL10L
MAP3K14	1	RPL11
MAP3K14	1	RPL13
MAP3K14	1	RPL15
MAP3K14	1	RPL17
MAP3K14	1	RPL22
MAP3K14	1	RPL27
MAP3K14	1	RPL27A
MAP3K14	1	RPL30
MAP3K14	1	RPL32
MAP3K14	1	RPL35
MAP3K14	1	RPL4
MAP3K14	1	RPL5
MAP3K14	1	RPL6
MAP3K14	1	RPL7A
MAP3K14	1	RPL9
MAP3K14	1	RPLP0-like
MAP3K14	1	RPS11
MAP3K14	1	RPS12
MAP3K14	1	RPS15A
MAP3K14	1	RPS16
MAP3K14	1	RPS18
MAP3K14	1	RPS20
MAP3K14	1	RPS23
MAP3K14	1	RPS24
MAP3K14	1	RPS4X
MAP3K14	1	RPS5
MAP3K14	1	RPS7
MAP3K14	1	RPS8
MAP3K14	1	RPS9
MAP3K14	1	RUVBL1
MAP3K14	1	RUVBL2
MAP3K14	1	STAU1
MAP3K14	1	TRAF1
MAP3K14	1	TRAF2
MAP3K14	1	TRAF3
MAP3K14	1	TRAF3IP2
MAP3K14	1	TRAF5
MAP3K14	1	TRAF6
MAP3K14	1	TSR1
MAP3K14	1	TUBA2
MAP3K14	1	TUBB2B
ALS2CR2	1	TRAF6
ALS2CR2	1	CAB39
FGFR1	1	FDPS
FGFR1	1	FGF1
FGFR1	1	FGF3
FGFR1	1	FGF4
FGFR1	1	FGF5
FGFR1	1	FGF6
FGFR1	1	FGF7
FGFR1	1	FGF8
FGFR1	1	FGF9
FGFR1	1	TENC1
FGFR1	1	GRB14
FGFR1	1	KPNB1
FGFR1	1	MMP2
FGFR1	1	IL17RD
FGFR1	1	RTN1
FGFR1	1	SLA
FGFR1	1	BNIP2
FGFR1	1	FGF18
FGFR1	1	FGF17
FGFR1	1	NRP1
FGFR1	1	RTN3
FGFR4	1	FGF1
FGFR4	1	FGF3
FGFR4	1	FGF4
FGFR4	1	FGF5
FGFR4	1	FGF6
FGFR4	1	FGF7
FGFR4	1	FGF8
FGFR4	1	FGF9
FGFR4	1	FGF18
FGFR4	1	FGF17
FGFR4	1	FGF19
IGF1R	1	GIPC1
IGF1R	1	GNAI1
IGF1R	1	GNAI2
IGF1R	1	IGF1
IGF1R	1	IGF2
IGF1R	1	INS
IGF1R	1	NEDD4
IGF1R	1	DOK4
IGF1R	1	DOK5
IGF1R	1	PERQ1
IGF1R	1	YWHAE
IGF1R	1	YWHAG
IGF1R	1	SOCS1
IGF1R	1	SOCS2
IGF1R	1	WISP2
IGF1R	1	SNAP29
IGF1R	1	KRT27
IGF1R	1	VAV3
DDR2	1	COL1A1
DDR2	1	COL3A1
LMTK2	1	CDK5R1
AKT1	2	PRKDC
AKT3	2	CDC37
AKT3	2	PDK1
AKT3	2	PDPK1
AKT3	2	PRKCD
AKT3	2	PRKCG
AKT3	2	PRKCZ
AKT3	2	TSC2
ADRBK1	2	PRKCB1
GRK5	2	AGTR1
GRK5	2	CHRM2
GRK5	2	GIT1
GRK5	2	AVPR1A
GRK5	2	AVPR1B
GRK5	2	AVPR2
GRK5	2	RHO
GRK5	2	TBXA2R
GRK5	2	CAV1
PDPK1	2	PRKCB1
PRKCB1	2	CHUK
PRKCB1	2	CSF2RB
PRKCB1	2	GABRB2
PRKCB1	2	GABRG2
PRKCB1	2	GNA13
PRKCB1	2	GNB2L1
PRKCB1	2	GRIN1
PRKCB1	2	GSK3B
PRKCB1	2	HABP4
PRKCB1	2	IFNAR2
PRKCB1	2	IKBKB
PRKCB1	2	KIT
PRKCB1	2	MKI67
PRKCB1	2	PA2G4
PRKCB1	2	PDLIM5
PRKCB1	2	PPP2CB
PRKCB1	2	MAPK6
PRKCB1	2	PTPN11
PRKCB1	2	RB1
PRKCB1	2	RGS2
PRKCB1	2	AFAP
PRKCB1	2	BMPR2
PRKCB1	2	SPTAN1
PRKCB1	2	STAT3
PRKCB1	2	STXBP1
PRKCB1	2	VTN
PRKCB1	2	PRKCBP1
PRKCB1	2	RASGRP3
PRKCD	2	IGF1R
GRK1	2	CALM1
GRK1	2	CAV1
LATS2	2	LATS2
LATS2	2	STK3
ADRBK2	2	AGTR1
ADRBK2	2	GIT1
ADRBK2	2	OPRM1
ADRBK2	2	CXCR4
CIT	2	GRIN1
CIT	2	RHOA
ATM	2	PRKDC
PRKDC	2	ABL1
PRKDC	2	CHUK
PRKDC	2	HMGB2
PRKDC	2	HSF1
PRKDC	2	HSP90AB1
PRKDC	2	LYN
PRKDC	2	MAP3K3
PRKDC	2	NBN
PRKDC	2	NCOA6
PRKDC	2	NFKB1
PRKDC	2	NFKB2
PRKDC	2	MAPK8
PRKDC	2	RELA
PRKDC	2	DCLRE1C
PRKDC	2	SP1
PRKDC	2	TNFRSF1A
PRKDC	2	TNFRSF1B
PRKDC	2	WRN
PRKDC	2	XRCC4
PRKDC	2	YWHAB
PRKDC	2	CACNB2
PRKDC	2	CASP3
PRKDC	2	IKBKG
PRKDC	2	EIF2S2
PRKDC	2	TREX1
PRKDC	2	XRCC6
TRPM7	2	EEF2
TRPM7	2	MBP
TRPM7	2	PLCB1
TRPM7	2	PLCB2
TRPM7	2	PLCG1
TRPM7	2	TRPM7
TRPM7	2	HIST3H3
CAMK1	2	CALM1
CAMK1	2	CAMKK1
CAMK1	2	CAMKK2
CAMK1	2	GAPDH
CAMK1	2	SYN1
CHEK2	2	PLK1
PRKD1	2	IGF1R
PSKH1	2	CDC6
PRKD3	2	KPNA2
SNRK	2	JUN
SNRK	2	NFATC2
CDC2	2	PKMYT1
CDK4	2	CDC7
MAPK3	2	MAP3K14
MAPK6	2	XPO1
CDC2L1	2	CASP1
CDC2L1	2	CASP3
CDC2L1	2	CASP8
CDC2L1	2	CCND3
CDC2L1	2	CCNL2
CDC2L1	2	PAK1
CDC2L1	2	YWHAB
CDC2L1	2	YWHAQ
HIPK2	2	CREBBP
HIPK2	2	DAXX
HIPK2	2	HMGA1
HIPK2	2	SMAD1
HIPK2	2	SMAD2
HIPK2	2	MDM2
HIPK2	2	MYB
HIPK2	2	SP100
HIPK2	2	MAP3K7
HIPK2	2	TLE1
HIPK2	2	TP73
HIPK2	2	SUMO1
HIPK2	2	NKX2-5
HIPK2	2	RANBP9
CDC7	2	CDKN1A
CDC7	2	CDKN2A
CDC7	2	DBF4
CDC7	2	MCM2
CDC7	2	MCM3
CDC7	2	MCM4
CDC7	2	ORC1L
CDC7	2	ORC6L
EIF2AK2	2	CHUK
EIF2AK2	2	RAC1
EIF2AK2	2	STAT1
EIF2AK2	2	STAT3
EIF2AK2	2	MAP3K7
EIF2AK2	2	CASP3
EIF2AK2	2	CASP8
EIF2AK2	2	PRKRA
EIF2AK2	2	CDC42
EIF2AK2	2	HD
EIF2AK2	2	HSP90AA1
EIF2AK2	2	HSPA1A
EIF2AK2	2	IKBKB
EIF2AK2	2	MAP3K5
EIF2AK2	2	NPM1
EIF2AK2	2	PDGFRB
EIF2AK2	2	PPP1CA
EIF2AK2	2	PPP1CC
EIF2AK2	2	PPP2R5A
EIF2AK2	2	PTGES3
CHUK	2	MAP3K14
IKBKB	2	MAP3K14
STK36	2	GLI3
STK36	2	CDK5RAP2
PKMYT1	2	BCL2
PKMYT1	2	CCNB1
PKMYT1	2	PIN1
PKMYT1	2	PLK1
PLK1	2	MCM2
PLK1	2	MCM3
PLK1	2	PLK1
PLK1	2	PSMA3
PLK1	2	PSMA5
PLK1	2	PSMB4
PLK1	2	PSMB7
PLK1	2	TUBA1
PLK1	2	TUBB2A
PLK1	2	EVI5
PLK1	2	MAGED1
BUB1	2	AP2B1
BUB1	2	APC
BUB1	2	AP3B1
BUB1	2	BUB3
BUB1	2	CRK
BUB1	2	EIF4EBP1
STK16	2	NAGK
MAP3K5	2	IGF1R
MAP2K4	2	MAP3K14
MAP3K14	2	ACTB
MAP3K14	2	ALK
MAP3K14	2	BYSL
MAP3K14	2	CAD
MAP3K14	2	CALM1
MAP3K14	2	CALM2
MAP3K14	2	CALM3
MAP3K14	2	CASP8
MAP3K14	2	CDC37
MAP3K14	2	CSDA
MAP3K14	2	DDX3X
MAP3K14	2	DDX5
MAP3K14	2	DHX9
MAP3K14	2	DNAJA1
MAP3K14	2	EDAR
MAP3K14	2	EEF1A1
MAP3K14	2	EGFR
MAP3K14	2	EPRS
MAP3K14	2	GAPDH
MAP3K14	2	GRB10
MAP3K14	2	HIST1H1E
MAP3K14	2	HNRPA1
MAP3K14	2	HNRPM
MAP3K14	2	HNRPU
MAP3K14	2	HSP90AA1
MAP3K14	2	HSP90AB1
MAP3K14	2	HSPA1A
MAP3K14	2	HSPA8
MAP3K14	2	IKBKG
MAP3K14	2	MAP3K14
MAP3K14	2	RPL14
MAP3K14	2	DDX21
MAP3K14	2	BAG2
MAP3K14	2	MAP3K7
MAP3K14	2	MYBBP1A
MAP3K14	2	NCL
MAP3K14	2	NPM1
MAP3K14	2	PABPC1
MAP3K14	2	PEBP1
MAP3K14	2	QARS
MAP3K14	2	RAP1B
MAP3K14	2	RARA
MAP3K14	2	RIPK1
MAP3K14	2	RPL10
MAP3K14	2	RPL18
MAP3K14	2	RPL24
MAP3K14	2	RPL3
MAP3K14	2	RPL7
MAP3K14	2	RPL8
MAP3K14	2	RPLP0
MAP3K14	2	RPLP2
MAP3K14	2	RPS10
MAP3K14	2	RPS13
MAP3K14	2	RPS17
MAP3K14	2	RPS2
MAP3K14	2	RPS3
MAP3K14	2	RPS3A
MAP3K14	2	RPS6
MAP3K14	2	RRP12
MAP3K14	2	RSL1D1
MAP3K14	2	SFPQ
MAP3K14	2	SSB
MAP3K14	2	STUB1
MAP3K14	2	TUBB
MAP3K14	2	TUBB2A
MAP3K14	2	TUBB3
MAP3K14	2	TUBB4
MAP3K14	2	YBX1
ALS2CR2	2	MAP3K7
ALS2CR2	2	BIRC4
CSK	2	IGF1R
EPHA4	2	FGFR4
FGFR1	2	CREBBP
FGFR1	2	CRK
FGFR1	2	ERBB3
FGFR1	2	FGF2
FGFR1	2	GRB2
FGFR1	2	PIK3R1
FGFR1	2	PIK3R2
FGFR1	2	SH3BP2
FGFR1	2	SHB
FGFR1	2	SHC1
FGFR1	2	SOS1
FGFR1	2	NCK2
FGFR1	2	FRS3
FGFR4	2	CDH2
FGFR4	2	FGF2
IGF1R	2	ARHGEF12
IGF1R	2	CRKL
IGF1R	2	EHD1
IGF1R	2	ESR1
IGF1R	2	GNB2L1
IGF1R	2	GRB10
IGF1R	2	IGFBP3
IGF1R	2	INSR
IGF1R	2	ITGB1
IGF1R	2	JAK1
IGF1R	2	JAK2
IGF1R	2	MDM2
IGF1R	2	PIK3R1
IGF1R	2	PIK3R2
IGF1R	2	PTPN1
IGF1R	2	PTPN11
IGF1R	2	RASA1
IGF1R	2	SHC1
IGF1R	2	SRC
IGF1R	2	STAT3
IGF1R	2	YWHAB
IGF1R	2	YWHAZ
IGF1R	2	IRS4
IGF1R	2	PIK3R3
IGF1R	2	IRS2
IGF1R	2	SOCS3
IGF1R	2	PBEF1
DDR2	2	SHC1
LMTK2	2	PPP1R2
PRKCB1	3	NCF1
PRKCB1	3	ATF2
PRKCB1	3	STMN1
PRKCB1	3	RPS6KB2
PRKCB1	3	FUS
PRKCB1	3	KCNC4
CAMK1G	3	CAMK1
CAMK1	3	EP300
CAMK1	3	ACACA
CAMK1	3	KRT18
CAMK1	3	PLN
CAMK1	3	CAMK4
CAMK1D	3	CAMK1
MAPK6	3	IER3
PLK2	3	WEE1
FGFR1	3	BCAR1
FGFR1	3	RPS6KA3
FGFR1	3	CTTN
FGFR1	3	SYNCRIP
FGFR3	3	PLCG1
IGF1R	3	ADRB2
GRK5	4	ADRB2
GRK5	4	GRK5
GRK5	4	BDKRB2
GRK5	4	SNCB
GRK5	4	SNCA
GRK5	4	SNCG
PDPK1	4	AKT3
PRKCB1	4	ANXA2
PRKCB1	4	CHAT
PRKCB1	4	DAB2
PRKCB1	4	EIF4E
PRKCB1	4	EPB41
PRKCB1	4	GAP43
PRKCB1	4	GJA1
PRKCB1	4	GRIN2B
PRKCB1	4	GRM5
PRKCB1	4	GSK3A
PRKCB1	4	ITGB2
PRKCB1	4	ITGB4BP
PRKCB1	4	ITGB7
PRKCB1	4	LMNB1
PRKCB1	4	MARCKS
PRKCB1	4	NRGN
PRKCB1	4	OCLN
PRKCB1	4	PEBP1
PRKCB1	4	PRKCB1
PRKCB1	4	RRAD
PRKCB1	4	SDC2
PRKCB1	4	BTK
PRKCB1	4	TOP2A
PRKCB1	4	CASR
PRKCB1	4	CD5
PRKCB1	4	PSCD2
PRKCD	4	PRKDC
PRKCD	4	AKT3
PRKCZ	4	AKT3
GRK1	4	GRK1
GRK1	4	RHO
RPS6KA1	4	FGFR1
PRKDC	4	ILF3
PRKDC	4	HSP90AA1
PRKDC	4	JUN
PRKDC	4	LIG4
PRKDC	4	NR3C1
PRKDC	4	PRKDC
PRKDC	4	RPA2
PRKDC	4	SRF
PRKDC	4	TP53
PRKDC	4	XPA
PRKDC	4	XRCC5
PDK1	4	AKT3
TRPM7	4	ANXA1
CAMK1	4	ATF1
CAMK1	4	CAMK1
CAMK1	4	EIF4G3
CAMK1	4	HDAC5
CAMK1	4	NOS1
STK11	4	SNRK
PRKD3	4	GSK3A
CDC2	4	BUB1
CDK2	4	CDC7
MAPK6	4	MAPK6
EIF2AK2	4	ILF3
EIF2AK2	4	EIF2AK2
EIF2AK2	4	TP53
EIF2AK2	4	EIF2S1
EIF2AK2	4	NFKBIA
PKMYT1	4	CDC2
PLK1	4	ASPM
PLK1	4	PSMA4
PLK1	4	GORASP1
PLK1	4	BUB1
PLK1	4	KIF23
PLK1	4	PITPNM1
PLK1	4	TUBB
PLK1	4	PKMYT1
PLK1	4	CHEK2
PLK1	4	ECT2
PLK1	4	MYT1
PLK1	4	NPM1
PLK1	4	NUDC
PLK1	4	PIN1
PLK1	4	CEP55
PLK1	4	BRCA2
PLK1	4	TPT1
PLK1	4	WEE1
PLK1	4	CCNB1
PLK1	4	CDC25C
AURKA	4	LATS2
BUB1	4	CDC20
CAMKK2	4	CAMK1
MAP3K8	4	MAP3K14
MAP3K14	4	IKBKB
MAP3K14	4	CHUK
MAP3K14	4	NFKB2
EPHA4	4	FGFR1
FGFR1	4	NCAM1
FGFR1	4	FGFR1
FGFR1	4	PLCG1
FGFR1	4	FRS2
FGFR4	4	FGFR4
FGFR4	4	PLCG1
FGFR4	4	STAT1
FGFR4	4	STAT3
IGF1R	4	CRK
IGF1R	4	IGF1R
IGF1R	4	IRS1
SRC	4	IGF1R
SRC	4	DDR2
