# Supplementary material for: Integrative analysis of high-throughput RNAi screen data identifies the FER and CRKL tyrosine kinases as new regulators of the mitogenic ERK-dependent pathways in transformed cells
Source: BMC Genomics. 2014 Dec 23;15(1):1169. doi: 10.1186/1471-2164-15-1169 (PMC4367906; doi:10.1186/1471-2164-15-1169)
Supplement: Supplementary file 1 — Additional file 1: The following additional data are available with the online version of this paper. Table S1. Lists protein kinases screened and their associated siRNA sequences. Table S2. Describes row data of MI for the 714 siRNAs. Table S3. Compares identified kinases with results from the literature. Table S4. Describes protein-protein interaction network from the low-MI group. Table S5. Describes protein-protein interaction network from the high-MI group. Table S6. Describes parameters of topological analyses from low and high MI graphs. Figure S1 and S2. Are expandable views of PPIs from high- and low-MI groups, respectively. Figure S3. Describes the effects of FER and CRKL silencing in HuH7 cells on ERK phosphorylation. Figure S4. Shows KI67 expression in HuH7 cells silenced for FER and CRKL. Figure S5 and Figure S6. Describes the effect of FER and CRKL silencing in HuH7 cells on Cdk2 expression and migration, respectively. (ZIP 910 KB) [file 12864_2014_6952_MOESM1_ESM.zip › 1533173142128948_add7.xls]

## Sheet: Sheet1
Supplementary Table S1: siRNA libraries from MISSION® siRNA Human Gene Family Panels (Sigma Aldrich)
Plate ID	Symbol	5' to 3' Sense	5' to 3' Antisense	Gene ID	Description
Human Kinase Plate 1	Control	GAGACCUACCUCCGGAUCATT	UGAUCCGGAGGUAGGUCUCTT	5347	Homo sapiens polo-like kinase 1 (Drosophila) (PLK1), mRNA
Human Kinase Plate 1	KIAA1639	GACAUAAAGCCCUCUAACATT	UGUUAGAGGGCUUUAUGUCTT	57729	PREDICTED: Homo sapiens KIAA1639 protein (KIAA1639), mRNA
Human Kinase Plate 1	LOC442075	CAUAGUCACUACACUUAGATT	UCUAAGUGUAGUGACUAUGTT	442075	Homo sapiens cDNA FLJ35033 fis, clone OCBBF2016590, weakly similar to CELL SURFACE ANTIGEN 114/A10 PRECURSOR
Human Kinase Plate 1	ACVRL1	CCCUCUACGACUUUCUGCATT	UGCAGAAAGUCGUAGAGGGTT	94	Homo sapiens activin A receptor type II-like 1 (ACVRL1), transcript variant 1, mRNA
Human Kinase Plate 1	ATM	CCCAUUACUAGACUACGAATT	UUCGUAGUCUAGUAAUGGGTT	472	Homo sapiens ataxia telangiectasia mutated (includes complementation groups A, C and D) (ATM), transcript variant 1, mRNA
Human Kinase Plate 1	BTK	CACAACUCUGCAGGACUCATT	UGAGUCCUGCAGAGUUGUGTT	695	Homo sapiens Bruton agammaglobulinemia tyrosine kinase (BTK), mRNA
Human Kinase Plate 1	FLT1	CUUUAUACUUGUCGUGUAATT	UUACACGACAAGUAUAAAGTT	2321	Homo sapiens fms-related tyrosine kinase 1 (vascular endothelial growth factor/vascular permeability factor receptor) (FLT1), mRNA
Human Kinase Plate 1	FRK	GAAACAGACUCUUCAUAUUTT	AAUAUGAAGAGUCUGUUUCTT	2444	Homo sapiens fyn-related kinase (FRK), mRNA
Human Kinase Plate 1	FYN	GCGAUCAGCAAACAUUCUATT	UAGAAUGUUUGCUGAUCGCTT	2534	Homo sapiens FYN oncogene related to SRC, FGR, YES (FYN), transcript variant 1, mRNA
Human Kinase Plate 1	GRK6	CACCUUCAGGCAAUACCGATT	UCGGUAUUGCCUGAAGGUGTT	2870	Homo sapiens G protein-coupled receptor kinase 6 (GRK6), transcript variant 2, mRNA
Human Kinase Plate 1	GSK3B	GACACUAUAGUCGAGCCAATT	UUGGCUCGACUAUAGUGUCTT	2932	Homo sapiens glycogen synthase kinase 3 beta (GSK3B), mRNA
Human Kinase Plate 1	HCK	GCUCCUUCAUGAUCCGGGATT	UCCCGGAUCAUGAAGGAGCTT	3055	Homo sapiens hemopoietic cell kinase (HCK), mRNA
Human Kinase Plate 1	LIMK1	GCUACACCGUGGUGGGCAATT	UUGCCCACCACGGUGUAGCTT	3984	Homo sapiens LIM domain kinase 1 (LIMK1), mRNA
Human Kinase Plate 1	LTK	GUGUAUGAGGGACUGGUAATT	UUACCAGUCCCUCAUACACTT	4058	Homo sapiens leukocyte tyrosine kinase (LTK), transcript variant 1, mRNA
Human Kinase Plate 1	LYN	GAGAGAAGAUGAAAGUCCUTT	AGGACUUUCAUCUUCUCUCTT	4067	Homo sapiens v-yes-1 Yamaguchi sarcoma viral related oncogene homolog (LYN), mRNA
Human Kinase Plate 1	MARK3	GAUCGAAUCCGCUUCCCAATT	UUGGGAAGCGGAUUCGAUCTT	4140	Homo sapiens MAP/microtubule affinity-regulating kinase 3 (MARK3), mRNA
Human Kinase Plate 1	MATK	CUGGUGAGACCAAAGCGGATT	UCCGCUUUGGUCUCACCAGTT	4145	Homo sapiens megakaryocyte-associated tyrosine kinase (MATK), transcript variant 2, mRNA
Human Kinase Plate 1	MAP3K3	CUGACAACAGACAGGAAUATT	UAUUCCUGUCUGUUGUCAGTT	4215	Homo sapiens mitogen-activated protein kinase kinase kinase 3 (MAP3K3), transcript variant 2, mRNA
Human Kinase Plate 1	MAP3K10	CAGACACGGUGCUCAAGAUTT	AUCUUGAGCACCGUGUCUGTT	4294	Homo sapiens mitogen-activated protein kinase kinase kinase 10 (MAP3K10), mRNA
Human Kinase Plate 1	MST1R	GUGUAACUGUGGUUGAGCATT	UGCUCAACCACAGUUACACTT	4486	Homo sapiens macrophage stimulating 1 receptor (c-met-related tyrosine kinase) (MST1R), mRNA
Human Kinase Plate 1	NEK2	GAUGUUAAACUUAAAGGAUTT	AUCCUUUAAGUUUAACAUCTT	4751	Homo sapiens NIMA (never in mitosis gene a)-related kinase 2 (NEK2), mRNA
Human Kinase Plate 1	NEK3	GACAUGAUACUUAAUUGGUTT	ACCAAUUAAGUAUCAUGUCTT	4752	Homo sapiens NIMA (never in mitosis gene a)-related kinase 3 (NEK3), transcript variant 1, mRNA
Human Kinase Plate 1	NME3	CCGAGGAGCUGCUGCGUGATT	UCACGCAGCAGCUCCUCGGTT	4832	Homo sapiens non-metastatic cells 3, protein expressed in (NME3), mRNA
Human Kinase Plate 1	Control	GAGACCUACCUCCGGAUCATT	UGAUCCGGAGGUAGGUCUCTT	5347	Homo sapiens polo-like kinase 1 (Drosophila) (PLK1), mRNA
Human Kinase Plate 1	NTRK1	GAGAGCAUCCUGUACCGUATT	UACGGUACAGGAUGCUCUCTT	4914	Homo sapiens neurotrophic tyrosine kinase, receptor, type 1 (NTRK1), transcript variant 3, mRNA
Human Kinase Plate 1	NTRK3	GUUAUCACUUGCAAUGGCUTT	AGCCAUUGCAAGUGAUAACTT	4916	Homo sapiens neurotrophic tyrosine kinase, receptor, type 3 (NTRK3), transcript variant 2, mRNA
Human Kinase Plate 1	PAK1	CAUCAAGAGUGACAAUAUUTT	AAUAUUGUCACUCUUGAUGTT	5058	Homo sapiens p21/Cdc42/Rac1-activated kinase 1 (STE20 homolog, yeast) (PAK1), mRNA
Human Kinase Plate 1	PCK1	CAGAAGAACACAAUCUUUATT	UAAAGAUUGUGUUCUUCUGTT	5105	Homo sapiens phosphoenolpyruvate carboxykinase 1 (soluble) (PCK1), mRNA
Human Kinase Plate 1	PCTK2	CAGAUUAGAUAUUGUUCAUTT	AUGAACAAUAUCUAAUCUGTT	5128	Homo sapiens PCTAIRE protein kinase 2 (PCTK2), mRNA
Human Kinase Plate 1	PDGFRB	GUUCUGACCUGCUCGGGUUTT	AACCCGAGCAGGUCAGAACTT	5159	Homo sapiens platelet-derived growth factor receptor, beta polypeptide (PDGFRB), mRNA
Human Kinase Plate 1	PDK2	CGUCUCUGAGGUGGUCAAATT	UUUGACCACCUCAGAGACGTT	5164	Homo sapiens pyruvate dehydrogenase kinase, isozyme 2 (PDK2), mRNA
Human Kinase Plate 1	PDK4	GACCUUACCAUUAAGAUUUTT	AAAUCUUAAUGGUAAGGUCTT	5166	Homo sapiens pyruvate dehydrogenase kinase, isozyme 4 (PDK4), mRNA
Human Kinase Plate 1	PDPK1	GCAAGAGACCUCGUGGAGATT	UCUCCACGAGGUCUCUUGCTT	5170	Homo sapiens 3-phosphoinositide dependent protein kinase-1 (PDPK1), transcript variant 1, mRNA
Human Kinase Plate 1	PFKFB1	GUGUUUAAUUUAGGCCAGUTT	ACUGGCCUAAAUUAAACACTT	5207	Homo sapiens 6-phosphofructo-2-kinase/fructose-2,6-biphosphatase 1 (PFKFB1), mRNA
Human Kinase Plate 1	PHKA1	GAUGACUCCAGGUGAGAUUTT	AAUCUCACCUGGAGUCAUCTT	5255	Homo sapiens phosphorylase kinase, alpha 1 (muscle) (PHKA1), mRNA
Human Kinase Plate 1	PIK3C2A	GACGAAACUUGUACAGCUUTT	AAGCUGUACAAGUUUCGUCTT	5286	Homo sapiens phosphoinositide-3-kinase, class 2, alpha polypeptide (PIK3C2A), mRNA
Human Kinase Plate 1	PIK3C2B	GGUUACAUCUGGCACUUGATT	UCAAGUGCCAGAUGUAACCTT	5287	Homo sapiens phosphoinositide-3-kinase, class 2, beta polypeptide (PIK3C2B), mRNA
Human Kinase Plate 1	PIK3C3	GCAAACUCUUCCACAUAGATT	UCUAUGUGGAAGAGUUUGCTT	5289	Homo sapiens phosphoinositide-3-kinase, class 3 (PIK3C3), mRNA
Human Kinase Plate 1	PIM1	GGACUUCGAUGGGACCCGATT	UCGGGUCCCAUCGAAGUCCTT	5292	Homo sapiens pim-1 oncogene (PIM1), mRNA
Human Kinase Plate 1	PIK3CG	GGAUCAAAGUGCUUUGGAUTT	AUCCAAAGCACUUUGAUCCTT	5294	Homo sapiens phosphoinositide-3-kinase, catalytic, gamma polypeptide (PIK3CG), mRNA
Human Kinase Plate 1	PIK4CB	CGAAUGUGGUAUUACCCAUTT	AUGGGUAAUACCACAUUCGTT	5298	Homo sapiens phosphatidylinositol 4-kinase, catalytic, beta polypeptide (PIK4CB), mRNA
Human Kinase Plate 1	PKM2	GGAUAACGCCUACAUGGAATT	UUCCAUGUAGGCGUUAUCCTT	5315	Homo sapiens pyruvate kinase, muscle (PKM2), transcript variant 1, mRNA
Human Kinase Plate 1	PRKACG	CUCACCAAGCGCUUCGGAATT	UUCCGAAGCGCUUGGUGAGTT	5568	Homo sapiens protein kinase, cAMP-dependent, catalytic, gamma (PRKACG), mRNA
Human Kinase Plate 1	PRKAG1	CAGAAUCAGGCAAUACUUUTT	AAAGUAUUGCCUGAUUCUGTT	5571	Homo sapiens protein kinase, AMP-activated, gamma 1 non-catalytic subunit (PRKAG1), transcript variant 1, mRNA
Human Kinase Plate 1	PRKAR1B	GAGACAACUUCUAUGUCGUTT	ACGACAUAGAAGUUGUCUCTT	5575	Homo sapiens protein kinase, cAMP-dependent, regulatory, type I, beta (PRKAR1B), mRNA
Human Kinase Plate 1	PRKAR2B	GAGAUUCGGCUGAUUCUUUTT	AAAGAAUCAGCCGAAUCUCTT	5577	Homo sapiens protein kinase, cAMP-dependent, regulatory, type II, beta (PRKAR2B), mRNA
Human Kinase Plate 1	Control	GAGACCUACCUCCGGAUCATT	UGAUCCGGAGGUAGGUCUCTT	5347	Homo sapiens polo-like kinase 1 (Drosophila) (PLK1), mRNA
Human Kinase Plate 1	PRKCA	CACAUUCAGCAAGUAGGAATT	UUCCUACUUGCUGAAUGUGTT	5578	Homo sapiens protein kinase C, alpha (PRKCA), mRNA
Human Kinase Plate 1	PRKCB1	CAGAGUAAGGGCAUCAUUUTT	AAAUGAUGCCCUUACUCUGTT	5579	Homo sapiens protein kinase C, beta 1 (PRKCB1), transcript variant 1, mRNA
Human Kinase Plate 1	PRKCG	CUGACUUUGGCAUGUGUAATT	UUACACAUGCCAAAGUCAGTT	5582	Homo sapiens protein kinase C, gamma (PRKCG), mRNA
Human Kinase Plate 1	PKN1	CCUCUGACCCUCGAAGAUUTT	AAUCUUCGAGGGUCAGAGGTT	5585	Homo sapiens protein kinase N1 (PKN1), transcript variant 2, mRNA
Human Kinase Plate 1	MAPK1	CUAACGUUCUGCACCGUGATT	UCACGGUGCAGAACGUUAGTT	5594	Homo sapiens mitogen-activated protein kinase 1 (MAPK1), transcript variant 1, mRNA
Human Kinase Plate 1	MAPK3	GACCUUAAGAUUUGUGAUUTT	AAUCACAAAUCUUAAGGUCTT	5595	Homo sapiens mitogen-activated protein kinase 3 (MAPK3), transcript variant 1, mRNA
Human Kinase Plate 1	MAPK4	GAGAAGAUCCUGACCUUUATT	UAAAGGUCAGGAUCUUCUCTT	5596	Homo sapiens mitogen-activated protein kinase 4 (MAPK4), mRNA
Human Kinase Plate 1	MAPK8	GGAUGCAAAUCUUUGCCAATT	UUGGCAAAGAUUUGCAUCCTT	5599	Homo sapiens mitogen-activated protein kinase 8 (MAPK8), transcript variant JNK1-a1, mRNA
Human Kinase Plate 1	MAPK11	GCCAUAGACCUCCUUGGAATT	UUCCAAGGAGGUCUAUGGCTT	5600	Homo sapiens mitogen-activated protein kinase 11 (MAPK11), mRNA
Human Kinase Plate 1	MAPK9	CCAUGUUCUGCAUGUAAGATT	UCUUACAUGCAGAACAUGGTT	5601	Homo sapiens mitogen-activated protein kinase 9 (MAPK9), transcript variant JNK2-a2, mRNA
Human Kinase Plate 1	MAPK10	CAACCUGUAACUGCCCUUUTT	AAAGGGCAGUUACAGGUUGTT	5602	Homo sapiens mitogen-activated protein kinase 10 (MAPK10), transcript variant 1, mRNA
Human Kinase Plate 1	MAP2K6	CAAGUUCUCUGCAGAGUUUTT	AAACUCUGCAGAGAACUUGTT	5608	Homo sapiens mitogen-activated protein kinase kinase 6 (MAP2K6), mRNA
Human Kinase Plate 1	EIF2AK2	CUUACGUUAUUAAACGUGUTT	ACACGUUUAAUAACGUAAGTT	5610	Homo sapiens eukaryotic translation initiation factor 2-alpha kinase 2 (EIF2AK2), mRNA
Human Kinase Plate 1	PRPS1	GUGAUUGACAUCUCUAUGATT	UCAUAGAGAUGUCAAUCACTT	5631	Homo sapiens phosphoribosyl pyrophosphate synthetase 1 (PRPS1), mRNA
Human Kinase Plate 1	PRPS2	CAAAGUGUAUGCUAUCCUUTT	AAGGAUAGCAUACACUUUGTT	5634	Homo sapiens phosphoribosyl pyrophosphate synthetase 2 (PRPS2), transcript variant 2, mRNA
Human Kinase Plate 1	PTK7	GCUUUGAGCUGGGCAGUUUTT	AAACUGCCCAGCUCAAAGCTT	5754	Homo sapiens PTK7 protein tyrosine kinase 7 (PTK7), transcript variant PTK7-1, mRNA
Human Kinase Plate 1	RAF1	GCUUAGAUUGGAAUACUGATT	UCAGUAUUCCAAUCUAAGCTT	5894	Homo sapiens v-raf-1 murine leukemia viral oncogene homolog 1 (RAF1), mRNA
Human Kinase Plate 1	RALB	GCCAUUCGAGAUAACUACUTT	AGUAGUUAUCUCGAAUGGCTT	5899	Homo sapiens v-ral simian leukemia viral oncogene homolog B (ras related; GTP binding protein) (RALB), mRNA
Human Kinase Plate 1	GRK1	GCAAGAAGCUCUUUCAGCATT	UGCUGAAAGAGCUUCUUGCTT	6011	Homo sapiens G protein-coupled receptor kinase 1 (GRK1), mRNA
Human Kinase Plate 1	MAPK12	GGAUCCAGUUCCUCGUGUATT	UACACGAGGAACUGGAUCCTT	6300	Homo sapiens mitogen-activated protein kinase 12 (MAPK12), mRNA
Human Kinase Plate 1	MAP2K4	GCUUAUGGUUCUGUCAACATT	UGUUGACAGAACCAUAAGCTT	6416	Homo sapiens mitogen-activated protein kinase kinase 4 (MAP2K4), mRNA
Human Kinase Plate 1	STC1	GAGGUUAUUCACAACCUCATT	UGAGGUUGUGAAUAACCUCTT	6781	Homo sapiens stanniocalcin 1 (STC1), mRNA
Human Kinase Plate 1	Control	GAGACCUACCUCCGGAUCATT	UGAUCCGGAGGUAGGUCUCTT	5347	Homo sapiens polo-like kinase 1 (Drosophila) (PLK1), mRNA
Human Kinase Plate 1	NEK4	GUGUGAAAGCUCGCCAGUUTT	AACUGGCGAGCUUUCACACTT	6787	Homo sapiens NIMA (never in mitosis gene a)-related kinase 4 (NEK4), mRNA
Human Kinase Plate 1	CDKL5	GUGUCAACUAGAGUUUCUUTT	AAGAAACUCUAGUUGACACTT	6792	Homo sapiens cyclin-dependent kinase-like 5 (CDKL5), transcript variant I, mRNA
Human Kinase Plate 1	SYK	GAUGUACGAUCUCAUGAAUTT	AUUCAUGAGAUCGUACAUCTT	6850	Homo sapiens spleen tyrosine kinase (SYK), mRNA
Human Kinase Plate 1	TEC	GAAGUAUUACCUAGCUGAATT	UUCAGCUAGGUAAUACUUCTT	7006	Homo sapiens tec protein tyrosine kinase (TEC), mRNA
Human Kinase Plate 1	TGFBR2	GAGUAUGCCUCUUGGAAGATT	UCUUCCAAGAGGCAUACUCTT	7048	Homo sapiens transforming growth factor, beta receptor II (70/80kDa) (TGFBR2), transcript variant 2, mRNA
Human Kinase Plate 1	CDK4	CUCUUAUCUACAUAAGGAUTT	AUCCUUAUGUAGAUAAGAGTT	1019	Homo sapiens cyclin-dependent kinase 4 (CDK4), mRNA
Human Kinase Plate 1	GALK1	CCAACUAUGUCAAGGGAGUTT	ACUCCCUUGACAUAGUUGGTT	2584	Homo sapiens galactokinase 1 (GALK1), mRNA
Human Kinase Plate 1	GCK	CCACGAUGAUCUCCUGCUATT	UAGCAGGAGAUCAUCGUGGTT	2645	Homo sapiens glucokinase (hexokinase 4, maturity onset diabetes of the young 2) (GCK), transcript variant 1, mRNA
Human Kinase Plate 1	GK	CUAUUCAUAGACUUUGAUUTT	AAUCAAAGUCUAUGAAUAGTT	2710	Homo sapiens glycerol kinase (GK), transcript variant 2, mRNA
Human Kinase Plate 1	HK2	GUGAGAUUGUCCGUAACAUTT	AUGUUACGGACAAUCUCACTT	3099	Homo sapiens hexokinase 2 (HK2), mRNA
Human Kinase Plate 2	Control	GAGACCUACCUCCGGAUCATT	UGAUCCGGAGGUAGGUCUCTT	5347	Homo sapiens polo-like kinase 1 (Drosophila) (PLK1), mRNA
Human Kinase Plate 2	KIAA1639	CAGACAAGUUCAAGGACUATT	UAGUCCUUGAACUUGUCUGTT	57729	PREDICTED: Homo sapiens KIAA1639 protein (KIAA1639), mRNA
Human Kinase Plate 2	LOC442075	CACUACACUUAGAGUAGUUTT	AACUACUCUAAGUGUAGUGTT	442075	Homo sapiens cDNA FLJ35033 fis, clone OCBBF2016590, weakly similar to CELL SURFACE ANTIGEN 114/A10 PRECURSOR
Human Kinase Plate 2	ACVRL1	CUCUACGACUUUCUGCAGATT	UCUGCAGAAAGUCGUAGAGTT	94	Homo sapiens activin A receptor type II-like 1 (ACVRL1), transcript variant 1, mRNA
Human Kinase Plate 2	ATM	GUUACAACCCAUUACUAGATT	UCUAGUAAUGGGUUGUAACTT	472	Homo sapiens ataxia telangiectasia mutated (includes complementation groups A, C and D) (ATM), transcript variant 1, mRNA
Human Kinase Plate 2	BTK	CCAUAUGAGAGAUUUACUATT	UAGUAAAUCUCUCAUAUGGTT	695	Homo sapiens Bruton agammaglobulinemia tyrosine kinase (BTK), mRNA
Human Kinase Plate 2	FLT1	CUACAGUGUUCUUACUAUUTT	AAUAGUAAGAACACUGUAGTT	2321	Homo sapiens fms-related tyrosine kinase 1 (vascular endothelial growth factor/vascular permeability factor receptor) (FLT1), mRNA
Human Kinase Plate 2	FRK	CACAAUCAGUUUAUCCUGATT	UCAGGAUAAACUGAUUGUGTT	2444	Homo sapiens fyn-related kinase (FRK), mRNA
Human Kinase Plate 2	FYN	CAACUGGAGAGACAGGUUATT	UAACCUGUCUCUCCAGUUGTT	2534	Homo sapiens FYN oncogene related to SRC, FGR, YES (FYN), transcript variant 1, mRNA
Human Kinase Plate 2	GRK6	GCAUGUGGGCGGCAGCUAATT	UUAGCUGCCGCCCACAUGCTT	2870	Homo sapiens G protein-coupled receptor kinase 6 (GRK6), transcript variant 2, mRNA
Human Kinase Plate 2	GSK3B	CACUCAAGAACUGUCAAGUTT	ACUUGACAGUUCUUGAGUGTT	2932	Homo sapiens glycogen synthase kinase 3 beta (GSK3B), mRNA
Human Kinase Plate 2	HCK	CGAGUACACGGCUCGGGAATT	UUCCCGAGCCGUGUACUCGTT	3055	Homo sapiens hemopoietic cell kinase (HCK), mRNA
Human Kinase Plate 2	LIMK1	GACAGAGGUUUCUGGGAGATT	UCUCCCAGAAACCUCUGUCTT	3984	Homo sapiens LIM domain kinase 1 (LIMK1), mRNA
Human Kinase Plate 2	LTK	CAGAUCUUUGGAGUGCCUATT	UAGGCACUCCAAAGAUCUGTT	4058	Homo sapiens leukocyte tyrosine kinase (LTK), transcript variant 1, mRNA
Human Kinase Plate 2	LYN	GUAUUAGUCCCAAGCCACATT	UGUGGCUUGGGACUAAUACTT	4067	Homo sapiens v-yes-1 Yamaguchi sarcoma viral related oncogene homolog (LYN), mRNA
Human Kinase Plate 2	MARK3	CACUAUUCCUGAUCAGAGATT	UCUCUGAUCAGGAAUAGUGTT	4140	Homo sapiens MAP/microtubule affinity-regulating kinase 3 (MARK3), mRNA
Human Kinase Plate 2	MATK	GCGACUACGUCCUGUGCGUTT	ACGCACAGGACGUAGUCGCTT	4145	Homo sapiens megakaryocyte-associated tyrosine kinase (MATK), transcript variant 2, mRNA
Human Kinase Plate 2	MAP3K3	GAAACUCAGCUUUAUGACATT	UGUCAUAAAGCUGAGUUUCTT	4215	Homo sapiens mitogen-activated protein kinase kinase kinase 3 (MAP3K3), transcript variant 2, mRNA
Human Kinase Plate 2	MAP3K10	CAGAUUUCGGUAGCAUCUUTT	AAGAUGCUACCGAAAUCUGTT	4294	Homo sapiens mitogen-activated protein kinase kinase kinase 10 (MAP3K10), mRNA
Human Kinase Plate 2	MST1R	GAAUGUGCUGGCUCUCAUUTT	AAUGAGAGCCAGCACAUUCTT	4486	Homo sapiens macrophage stimulating 1 receptor (c-met-related tyrosine kinase) (MST1R), mRNA
Human Kinase Plate 2	NEK2	GUAAUAUUACCAACCUUUATT	UAAAGGUUGGUAAUAUUACTT	4751	Homo sapiens NIMA (never in mitosis gene a)-related kinase 2 (NEK2), mRNA
Human Kinase Plate 2	NEK3	CCUAUGUGGGAACUCCUUATT	UAAGGAGUUCCCACAUAGGTT	4752	Homo sapiens NIMA (never in mitosis gene a)-related kinase 3 (NEK3), transcript variant 1, mRNA
Human Kinase Plate 2	NME3	GCCGCCUUGUCAAGUAUAUTT	AUAUACUUGACAAGGCGGCTT	4832	Homo sapiens non-metastatic cells 3, protein expressed in (NME3), mRNA
Human Kinase Plate 2	Control	GAGACCUACCUCCGGAUCATT	UGAUCCGGAGGUAGGUCUCTT	5347	Homo sapiens polo-like kinase 1 (Drosophila) (PLK1), mRNA
Human Kinase Plate 2	NTRK1	CAGUCAGCCACGGUGAUGATT	UCAUCACCGUGGCUGACUGTT	4914	Homo sapiens neurotrophic tyrosine kinase, receptor, type 1 (NTRK1), transcript variant 3, mRNA
Human Kinase Plate 2	NTRK3	GACAUCUCAAGGAAUAUCATT	UGAUAUUCCUUGAGAUGUCTT	4916	Homo sapiens neurotrophic tyrosine kinase, receptor, type 3 (NTRK3), transcript variant 2, mRNA
Human Kinase Plate 2	PAK1	CAAACAUUGUGAAUUACUUTT	AAGUAAUUCACAAUGUUUGTT	5058	Homo sapiens p21/Cdc42/Rac1-activated kinase 1 (STE20 homolog, yeast) (PAK1), mRNA
Human Kinase Plate 2	PCK1	GCGUUUACUGGGAAGGCAUTT	AUGCCUUCCCAGUAAACGCTT	5105	Homo sapiens phosphoenolpyruvate carboxykinase 1 (soluble) (PCK1), mRNA
Human Kinase Plate 2	PCTK2	CACCAUUUGACCAACCAAUTT	AUUGGUUGGUCAAAUGGUGTT	5128	Homo sapiens PCTAIRE protein kinase 2 (PCTK2), mRNA
Human Kinase Plate 2	PDGFRB	CUGACUUCCUCUUGGAUAUTT	AUAUCCAAGAGGAAGUCAGTT	5159	Homo sapiens platelet-derived growth factor receptor, beta polypeptide (PDGFRB), mRNA
Human Kinase Plate 2	PDK2	CCACGUACCGCGUCAGCUATT	UAGCUGACGCGGUACGUGGTT	5164	Homo sapiens pyruvate dehydrogenase kinase, isozyme 2 (PDK2), mRNA
Human Kinase Plate 2	PDK4	GGAUCAAAGUGGGUCUGCATT	UGCAGACCCACUUUGAUCCTT	5166	Homo sapiens pyruvate dehydrogenase kinase, isozyme 4 (PDK4), mRNA
Human Kinase Plate 2	PDPK1	GACCAGAGGCCAAGAAUUUTT	AAAUUCUUGGCCUCUGGUCTT	5170	Homo sapiens 3-phosphoinositide dependent protein kinase-1 (PDPK1), transcript variant 1, mRNA
Human Kinase Plate 2	PFKFB1	GCUACAAGAACUAUGAAUUTT	AAUUCAUAGUUCUUGUAGCTT	5207	Homo sapiens 6-phosphofructo-2-kinase/fructose-2,6-biphosphatase 1 (PFKFB1), mRNA
Human Kinase Plate 2	PHKA1	CCAUGUAUAUGCGAACCCATT	UGGGUUCGCAUAUACAUGGTT	5255	Homo sapiens phosphorylase kinase, alpha 1 (muscle) (PHKA1), mRNA
Human Kinase Plate 2	PIK3C2A	CUAUCUAUCGUCCAGUAGUTT	ACUACUGGACGAUAGAUAGTT	5286	Homo sapiens phosphoinositide-3-kinase, class 2, alpha polypeptide (PIK3C2A), mRNA
Human Kinase Plate 2	PIK3C2B	GACAUCAACACUUUCUCUUTT	AAGAGAAAGUGUUGAUGUCTT	5287	Homo sapiens phosphoinositide-3-kinase, class 2, beta polypeptide (PIK3C2B), mRNA
Human Kinase Plate 2	PIK3C3	GAACUUAUCCCGUUGCCUUTT	AAGGCAACGGGAUAAGUUCTT	5289	Homo sapiens phosphoinositide-3-kinase, class 3 (PIK3C3), mRNA
Human Kinase Plate 2	PIM1	CCAUGGAAGUGGUCCUGCUTT	AGCAGGACCACUUCCAUGGTT	5292	Homo sapiens pim-1 oncogene (PIM1), mRNA
Human Kinase Plate 2	PIK3CG	CCAUUAAGGUCUCACCCGATT	UCGGGUGAGACCUUAAUGGTT	5294	Homo sapiens phosphoinositide-3-kinase, catalytic, gamma polypeptide (PIK3CG), mRNA
Human Kinase Plate 2	PIK4CB	GACAACAUCUCCCAGUUCUTT	AGAACUGGGAGAUGUUGUCTT	5298	Homo sapiens phosphatidylinositol 4-kinase, catalytic, beta polypeptide (PIK4CB), mRNA
Human Kinase Plate 2	PKM2	GAAUGAAUGUGGCUCGUCUTT	AGACGAGCCACAUUCAUUCTT	5315	Homo sapiens pyruvate kinase, muscle (PKM2), transcript variant 1, mRNA
Human Kinase Plate 2	PRKACG	GCUGGAUCGCCAUCUAUGATT	UCAUAGAUGGCGAUCCAGCTT	5568	Homo sapiens protein kinase, cAMP-dependent, catalytic, gamma (PRKACG), mRNA
Human Kinase Plate 2	PRKAG1	CACCUAUGCCAAUAUUGCUTT	AGCAAUAUUGGCAUAGGUGTT	5571	Homo sapiens protein kinase, AMP-activated, gamma 1 non-catalytic subunit (PRKAG1), transcript variant 1, mRNA
Human Kinase Plate 2	PRKAR1B	CAGCUACCGGCGCAUCCUUTT	AAGGAUGCGCCGGUAGCUGTT	5575	Homo sapiens protein kinase, cAMP-dependent, regulatory, type I, beta (PRKAR1B), mRNA
Human Kinase Plate 2	PRKAR2B	GUUCAAUGCUCCAGUAAUATT	UAUUACUGGAGCAUUGAACTT	5577	Homo sapiens protein kinase, cAMP-dependent, regulatory, type II, beta (PRKAR2B), mRNA
Human Kinase Plate 2	Control	GAGACCUACCUCCGGAUCATT	UGAUCCGGAGGUAGGUCUCTT	5347	Homo sapiens polo-like kinase 1 (Drosophila) (PLK1), mRNA
Human Kinase Plate 2	PRKCA	CAAAGUGUGUGGCAAAGGATT	UCCUUUGCCACACACUUUGTT	5578	Homo sapiens protein kinase C, alpha (PRKCA), mRNA
Human Kinase Plate 2	PRKCB1	GCAUCUACAUCCAGGCCCATT	UGGGCCUGGAUGUAGAUGCTT	5579	Homo sapiens protein kinase C, beta 1 (PRKCB1), transcript variant 1, mRNA
Human Kinase Plate 2	PRKCG	GACUUGAGCGGAGCCCGAUTT	AUCGGGCUCCGCUCAAGUCTT	5582	Homo sapiens protein kinase C, gamma (PRKCG), mRNA
Human Kinase Plate 2	PKN1	CUGUGGAGCUGCGCAUCGATT	UCGAUGCGCAGCUCCACAGTT	5585	Homo sapiens protein kinase N1 (PKN1), transcript variant 2, mRNA
Human Kinase Plate 2	MAPK1	CAACCAUCGAGCAAAUGAATT	UUCAUUUGCUCGAUGGUUGTT	5594	Homo sapiens mitogen-activated protein kinase 1 (MAPK1), transcript variant 1, mRNA
Human Kinase Plate 2	MAPK3	GAUUGCCGAUCCUGAGCAUTT	AUGCUCAGGAUCGGCAAUCTT	5595	Homo sapiens mitogen-activated protein kinase 3 (MAPK3), transcript variant 1, mRNA
Human Kinase Plate 2	MAPK4	CAGUGAAGCCAUCGACUUUTT	AAAGUCGAUGGCUUCACUGTT	5596	Homo sapiens mitogen-activated protein kinase 4 (MAPK4), mRNA
Human Kinase Plate 2	MAPK8	GUUCUUAUGAAAUGUGUUATT	UAACACAUUUCAUAAGAACTT	5599	Homo sapiens mitogen-activated protein kinase 8 (MAPK8), transcript variant JNK1-a1, mRNA
Human Kinase Plate 2	MAPK11	CACGUUCAAUUCCUGGUUUTT	AAACCAGGAAUUGAACGUGTT	5600	Homo sapiens mitogen-activated protein kinase 11 (MAPK11), mRNA
Human Kinase Plate 2	MAPK9	CUGUAACUGUUGAGAUGUATT	UACAUCUCAACAGUUACAGTT	5601	Homo sapiens mitogen-activated protein kinase 9 (MAPK9), transcript variant JNK2-a2, mRNA
Human Kinase Plate 2	MAPK10	GGAAUAAGGUAAUUGAACATT	UGUUCAAUUACCUUAUUCCTT	5602	Homo sapiens mitogen-activated protein kinase 10 (MAPK10), transcript variant 1, mRNA
Human Kinase Plate 2	MAP2K6	GACUUAAUCGGUUGACCCUTT	AGGGUCAACCGAUUAAGUCTT	5608	Homo sapiens mitogen-activated protein kinase kinase 6 (MAP2K6), mRNA
Human Kinase Plate 2	EIF2AK2	GAGGUUUACAUUUCAAGUUTT	AACUUGAAAUGUAAACCUCTT	5610	Homo sapiens eukaryotic translation initiation factor 2-alpha kinase 2 (EIF2AK2), mRNA
Human Kinase Plate 2	PRPS1	CGAAAUCAAUGACAAUUUATT	UAAAUUGUCAUUGAUUUCGTT	5631	Homo sapiens phosphoribosyl pyrophosphate synthetase 1 (PRPS1), mRNA
Human Kinase Plate 2	PRPS2	GUCUUAAAUGAGAAACGUUTT	AACGUUUCUCAUUUAAGACTT	5634	Homo sapiens phosphoribosyl pyrophosphate synthetase 2 (PRPS2), transcript variant 2, mRNA
Human Kinase Plate 2	PTK7	CACACUUCGUUGCCACAUUTT	AAUGUGGCAACGAAGUGUGTT	5754	Homo sapiens PTK7 protein tyrosine kinase 7 (PTK7), transcript variant PTK7-1, mRNA
Human Kinase Plate 2	RAF1	GAGAUCAGAUCAUCUUCAUTT	AUGAAGAUGAUCUGAUCUCTT	5894	Homo sapiens v-raf-1 murine leukemia viral oncogene homolog 1 (RAF1), mRNA
Human Kinase Plate 2	RALB	CAGAUAGGAAACAGCUGUUTT	AACAGCUGUUUCCUAUCUGTT	5899	Homo sapiens v-ral simian leukemia viral oncogene homolog B (ras related; GTP binding protein) (RALB), mRNA
Human Kinase Plate 2	GRK1	CUAUGACACGGCAGACAAUTT	AUUGUCUGCCGUGUCAUAGTT	6011	Homo sapiens G protein-coupled receptor kinase 1 (GRK1), mRNA
Human Kinase Plate 2	MAPK12	GAGGUCAUCUUGAAUUGGATT	UCCAAUUCAAGAUGACCUCTT	6300	Homo sapiens mitogen-activated protein kinase 12 (MAPK12), mRNA
Human Kinase Plate 2	MAP2K4	GCUACAUCAGACUCUAGAATT	UUCUAGAGUCUGAUGUAGCTT	6416	Homo sapiens mitogen-activated protein kinase kinase 4 (MAP2K4), mRNA
Human Kinase Plate 2	STC1	GAUGUUAAAUGGAAUUCGUTT	ACGAAUUCCAUUUAACAUCTT	6781	Homo sapiens stanniocalcin 1 (STC1), mRNA
Human Kinase Plate 2	Control	GAGACCUACCUCCGGAUCATT	UGAUCCGGAGGUAGGUCUCTT	5347	Homo sapiens polo-like kinase 1 (Drosophila) (PLK1), mRNA
Human Kinase Plate 2	NEK4	CCUACUACAUGAGCCCUGATT	UCAGGGCUCAUGUAGUAGGTT	6787	Homo sapiens NIMA (never in mitosis gene a)-related kinase 4 (NEK4), mRNA
Human Kinase Plate 2	CDKL5	CACAUGAAAUUGUGGCGAUTT	AUCGCCACAAUUUCAUGUGTT	6792	Homo sapiens cyclin-dependent kinase-like 5 (CDKL5), transcript variant I, mRNA
Human Kinase Plate 2	SYK	GUAUCCAGAGGAAUUGAUUTT	AAUCAAUUCCUCUGGAUACTT	6850	Homo sapiens spleen tyrosine kinase (SYK), mRNA
Human Kinase Plate 2	TEC	GUAAUUACGUAACGGGAAATT	UUUCCCGUUACGUAAUUACTT	7006	Homo sapiens tec protein tyrosine kinase (TEC), mRNA
Human Kinase Plate 2	TGFBR2	GACCUAACCUGCUGCCUGUTT	ACAGGCAGCAGGUUAGGUCTT	7048	Homo sapiens transforming growth factor, beta receptor II (70/80kDa) (TGFBR2), transcript variant 2, mRNA
Human Kinase Plate 2	CDK4	CACUUACACCCGUGGUUGUTT	ACAACCACGGGUGUAAGUGTT	1019	Homo sapiens cyclin-dependent kinase 4 (CDK4), mRNA
Human Kinase Plate 2	GALK1	CUCACUCAGAGACGACUAUTT	AUAGUCGUCUCUGAGUGAGTT	2584	Homo sapiens galactokinase 1 (GALK1), mRNA
Human Kinase Plate 2	GCK	GCGUGAAGACCAAACACCATT	UGGUGUUUGGUCUUCACGCTT	2645	Homo sapiens glucokinase (hexokinase 4, maturity onset diabetes of the young 2) (GCK), transcript variant 1, mRNA
Human Kinase Plate 2	GK	GAAAGUGGUAUUCCAUAAATT	UUUAUGGAAUACCACUUUCTT	2710	Homo sapiens glycerol kinase (GK), transcript variant 2, mRNA
Human Kinase Plate 2	HK2	CGUAACAUUCUCAUCGAUUTT	AAUCGAUGAGAAUGUUACGTT	3099	Homo sapiens hexokinase 2 (HK2), mRNA
Human Kinase Plate 3	Control	GAGACCUACCUCCGGAUCATT	UGAUCCGGAGGUAGGUCUCTT	5347	Homo sapiens polo-like kinase 1 (Drosophila) (PLK1), mRNA
Human Kinase Plate 3	KIAA1639	CAUUCGAGUUUAUGAUCUUTT	AAGAUCAUAAACUCGAAUGTT	57729	PREDICTED: Homo sapiens KIAA1639 protein (KIAA1639), mRNA
Human Kinase Plate 3	LOC442075	CUCCAGAGAGUGAUAAGUATT	UACUUAUCACUCUCUGGAGTT	442075	Homo sapiens cDNA FLJ35033 fis, clone OCBBF2016590, weakly similar to CELL SURFACE ANTIGEN 114/A10 PRECURSOR
Human Kinase Plate 3	ACVRL1	CAGCCAUUGCCCACCGCGATT	UCGCGGUGGGCAAUGGCUGTT	94	Homo sapiens activin A receptor type II-like 1 (ACVRL1), transcript variant 1, mRNA
Human Kinase Plate 3	ATM	GGCUUAUACGCGCAGUGUATT	UACACUGCGCGUAUAAGCCTT	472	Homo sapiens ataxia telangiectasia mutated (includes complementation groups A, C and D) (ATM), transcript variant 1, mRNA
Human Kinase Plate 3	BTK	CUACUAUGAGUAUGACUUUTT	AAAGUCAUACUCAUAGUAGTT	695	Homo sapiens Bruton agammaglobulinemia tyrosine kinase (BTK), mRNA
Human Kinase Plate 3	FLT1	CACUACACAUGGAGCCUAATT	UUAGGCUCCAUGUGUAGUGTT	2321	Homo sapiens fms-related tyrosine kinase 1 (vascular endothelial growth factor/vascular permeability factor receptor) (FLT1), mRNA
Human Kinase Plate 3	FRK	GCAACUACAAGGCUAUAUUTT	AAUAUAGCCUUGUAGUUGCTT	2444	Homo sapiens fyn-related kinase (FRK), mRNA
Human Kinase Plate 3	FYN	CAUACCCAGGCAUGAACAATT	UUGUUCAUGCCUGGGUAUGTT	2534	Homo sapiens FYN oncogene related to SRC, FGR, YES (FYN), transcript variant 1, mRNA
Human Kinase Plate 3	GRK6	GCAUCUACUUCAACCGUUUTT	AAACGGUUGAAGUAGAUGCTT	2870	Homo sapiens G protein-coupled receptor kinase 6 (GRK6), transcript variant 2, mRNA
Human Kinase Plate 3	GSK3B	GGACUAUGUUCCGGAAACATT	UGUUUCCGGAACAUAGUCCTT	2932	Homo sapiens glycogen synthase kinase 3 beta (GSK3B), mRNA
Human Kinase Plate 3	HCK	GAUCCCACAUCCACCAUCATT	UGAUGGUGGAUGUGGGAUCTT	3055	Homo sapiens hemopoietic cell kinase (HCK), mRNA
Human Kinase Plate 3	LIMK1	GAUGUGUUCUCCUUUGGGATT	UCCCAAAGGAGAACACAUCTT	3984	Homo sapiens LIM domain kinase 1 (LIMK1), mRNA
Human Kinase Plate 3	LTK	GGUGUAUGAGGGACUGGUATT	UACCAGUCCCUCAUACACCTT	4058	Homo sapiens leukocyte tyrosine kinase (LTK), transcript variant 1, mRNA
Human Kinase Plate 3	LYN	GACUCAACCAGUACGUAAUTT	AUUACGUACUGGUUGAGUCTT	4067	Homo sapiens v-yes-1 Yamaguchi sarcoma viral related oncogene homolog (LYN), mRNA
Human Kinase Plate 3	MARK3	GAUAUUCCUGAACGCAAGATT	UCUUGCGUUCAGGAAUAUCTT	4140	Homo sapiens MAP/microtubule affinity-regulating kinase 3 (MARK3), mRNA
Human Kinase Plate 3	MATK	GACUACGUCCUGUGCGUGATT	UCACGCACAGGACGUAGUCTT	4145	Homo sapiens megakaryocyte-associated tyrosine kinase (MATK), transcript variant 2, mRNA
Human Kinase Plate 3	MAP3K3	GUCAUCAAGGCAACUUGUUTT	AACAAGUUGCCUUGAUGACTT	4215	Homo sapiens mitogen-activated protein kinase kinase kinase 3 (MAP3K3), transcript variant 2, mRNA
Human Kinase Plate 3	MAP3K10	CUGGAUGGCGCCGGAGGUUTT	AACCUCCGGCGCCAUCCAGTT	4294	Homo sapiens mitogen-activated protein kinase kinase kinase 10 (MAP3K10), mRNA
Human Kinase Plate 3	MST1R	CCUAUAGAUUUACCACCAATT	UUGGUGGUAAAUCUAUAGGTT	4486	Homo sapiens macrophage stimulating 1 receptor (c-met-related tyrosine kinase) (MST1R), mRNA
Human Kinase Plate 3	NEK2	GAGUUUGUUCUUCGAGUGATT	UCACUCGAAGAACAAACUCTT	4751	Homo sapiens NIMA (never in mitosis gene a)-related kinase 2 (NEK2), mRNA
Human Kinase Plate 3	NEK3	CCCUUAAGCAUCCAUUUCATT	UGAAAUGGAUGCUUAAGGGTT	4752	Homo sapiens NIMA (never in mitosis gene a)-related kinase 3 (NEK3), transcript variant 1, mRNA
Human Kinase Plate 3	NME3	GCGCUUGGAGCAUCCCUUUTT	AAAGGGAUGCUCCAAGCGCTT	4832	Homo sapiens non-metastatic cells 3, protein expressed in (NME3), mRNA
Human Kinase Plate 3	Control	GAGACCUACCUCCGGAUCATT	UGAUCCGGAGGUAGGUCUCTT	5347	Homo sapiens polo-like kinase 1 (Drosophila) (PLK1), mRNA
Human Kinase Plate 3	NTRK1	GUGACGUGCUGGGCAGAGATT	UCUCUGCCCAGCACGUCACTT	4914	Homo sapiens neurotrophic tyrosine kinase, receptor, type 1 (NTRK1), transcript variant 3, mRNA
Human Kinase Plate 3	NTRK3	CUUCCAUACACAUAGAGAATT	UUCUCUAUGUGUAUGGAAGTT	4916	Homo sapiens neurotrophic tyrosine kinase, receptor, type 3 (NTRK3), transcript variant 2, mRNA
Human Kinase Plate 3	PAK1	CACACAAUUCAUGUCGGUUTT	AACCGACAUGAAUUGUGUGTT	5058	Homo sapiens p21/Cdc42/Rac1-activated kinase 1 (STE20 homolog, yeast) (PAK1), mRNA
Human Kinase Plate 3	PCK1	GGAAGAAGUGCUUUGCUCUTT	AGAGCAAAGCACUUCUUCCTT	5105	Homo sapiens phosphoenolpyruvate carboxykinase 1 (soluble) (PCK1), mRNA
Human Kinase Plate 3	PCTK2	GGAUUUAAAUAAGCGGUUATT	UAACCGCUUAUUUAAAUCCTT	5128	Homo sapiens PCTAIRE protein kinase 2 (PCTK2), mRNA
Human Kinase Plate 3	PDGFRB	CAGACAUCGAGUCCUCCAATT	UUGGAGGACUCGAUGUCUGTT	5159	Homo sapiens platelet-derived growth factor receptor, beta polypeptide (PDGFRB), mRNA
Human Kinase Plate 3	PDK2	GGAAGUCACUGCGGUGAUATT	UAUCACCGCAGUGACUUCCTT	5164	Homo sapiens pyruvate dehydrogenase kinase, isozyme 2 (PDK2), mRNA
Human Kinase Plate 3	PDK4	CAAUUCACAUCGUGUAUGUTT	ACAUACACGAUGUGAAUUGTT	5166	Homo sapiens pyruvate dehydrogenase kinase, isozyme 4 (PDK4), mRNA
Human Kinase Plate 3	PDPK1	CUCUUAAAGCACACCCGUUTT	AACGGGUGUGCUUUAAGAGTT	5170	Homo sapiens 3-phosphoinositide dependent protein kinase-1 (PDPK1), transcript variant 1, mRNA
Human Kinase Plate 3	PFKFB1	GAUAGGAACACCAACUAAATT	UUUAGUUGGUGUUCCUAUCTT	5207	Homo sapiens 6-phosphofructo-2-kinase/fructose-2,6-biphosphatase 1 (PFKFB1), mRNA
Human Kinase Plate 3	PHKA1	CUCCUAAAGAGGAUCCCAATT	UUGGGAUCCUCUUUAGGAGTT	5255	Homo sapiens phosphorylase kinase, alpha 1 (muscle) (PHKA1), mRNA
Human Kinase Plate 3	PIK3C2A	GCUUAAAGAAGGACUAGAUTT	AUCUAGUCCUUCUUUAAGCTT	5286	Homo sapiens phosphoinositide-3-kinase, class 2, alpha polypeptide (PIK3C2A), mRNA
Human Kinase Plate 3	PIK3C2B	CUACCUACUUCACUAGGUUTT	AACCUAGUGAAGUAGGUAGTT	5287	Homo sapiens phosphoinositide-3-kinase, class 2, beta polypeptide (PIK3C2B), mRNA
Human Kinase Plate 3	PIK3C3	CACCAAAGCUCAUCGACAATT	UUGUCGAUGAGCUUUGGUGTT	5289	Homo sapiens phosphoinositide-3-kinase, class 3 (PIK3C3), mRNA
Human Kinase Plate 3	PIM1	GAGAUAUUCCUUUCGAGCATT	UGCUCGAAAGGAAUAUCUCTT	5292	Homo sapiens pim-1 oncogene (PIM1), mRNA
Human Kinase Plate 3	PIK3CG	CAAAGAAUUGCUCUGGCAUTT	AUGCCAGAGCAAUUCUUUGTT	5294	Homo sapiens phosphoinositide-3-kinase, catalytic, gamma polypeptide (PIK3CG), mRNA
Human Kinase Plate 3	PIK4CB	GAGAGUAUUGAUAAUUCAUTT	AUGAAUUAUCAAUACUCUCTT	5298	Homo sapiens phosphatidylinositol 4-kinase, catalytic, beta polypeptide (PIK4CB), mRNA
Human Kinase Plate 3	PKM2	GUCUUCCUUGCUCAGAAGATT	UCUUCUGAGCAAGGAAGACTT	5315	Homo sapiens pyruvate kinase, muscle (PKM2), transcript variant 1, mRNA
Human Kinase Plate 3	PRKACG	GCUCUGACCUCAAGCAUCUTT	AGAUGCUUGAGGUCAGAGCTT	5568	Homo sapiens protein kinase, cAMP-dependent, catalytic, gamma (PRKACG), mRNA
Human Kinase Plate 3	PRKAG1	CAGAUGAAACUUGAGGGAATT	UUCCCUCAAGUUUCAUCUGTT	5571	Homo sapiens protein kinase, AMP-activated, gamma 1 non-catalytic subunit (PRKAG1), transcript variant 1, mRNA
Human Kinase Plate 3	PRKAR1B	CAACUUCUAUGUCGUUGAUTT	AUCAACGACAUAGAAGUUGTT	5575	Homo sapiens protein kinase, cAMP-dependent, regulatory, type I, beta (PRKAR1B), mRNA
Human Kinase Plate 3	PRKAR2B	GUUGCAAGAGGCUUGCAAATT	UUUGCAAGCCUCUUGCAACTT	5577	Homo sapiens protein kinase, cAMP-dependent, regulatory, type II, beta (PRKAR2B), mRNA
Human Kinase Plate 3	Control	GAGACCUACCUCCGGAUCATT	UGAUCCGGAGGUAGGUCUCTT	5347	Homo sapiens polo-like kinase 1 (Drosophila) (PLK1), mRNA
Human Kinase Plate 3	PRKCA	CCAACAACCUUGACCGAGUTT	ACUCGGUCAAGGUUGUUGGTT	5578	Homo sapiens protein kinase C, alpha (PRKCA), mRNA
Human Kinase Plate 3	PRKCB1	GAUGAACUCUUCCAAUCCATT	UGGAUUGGAAGAGUUCAUCTT	5579	Homo sapiens protein kinase C, beta 1 (PRKCB1), transcript variant 1, mRNA
Human Kinase Plate 3	PRKCG	CAGAAGACCCGAACGGUGATT	UCACCGUUCGGGUCUUCUGTT	5582	Homo sapiens protein kinase C, gamma (PRKCG), mRNA
Human Kinase Plate 3	PKN1	GACCUGAAGUUGGACAAUUTT	AAUUGUCCAACUUCAGGUCTT	5585	Homo sapiens protein kinase N1 (PKN1), transcript variant 2, mRNA
Human Kinase Plate 3	MAPK1	CUUUACAAGCUCUUGAAGATT	UCUUCAAGAGCUUGUAAAGTT	5594	Homo sapiens mitogen-activated protein kinase 1 (MAPK1), transcript variant 1, mRNA
Human Kinase Plate 3	MAPK3	GAGACUGACCUGUACAAGUTT	ACUUGUACAGGUCAGUCUCTT	5595	Homo sapiens mitogen-activated protein kinase 3 (MAPK3), transcript variant 1, mRNA
Human Kinase Plate 3	MAPK4	CAAGGAUCGUUGAUCAGCATT	UGCUGAUCAACGAUCCUUGTT	5596	Homo sapiens mitogen-activated protein kinase 4 (MAPK4), mRNA
Human Kinase Plate 3	MAPK8	GAGCUAGUUCUUAUGAAAUTT	AUUUCAUAAGAACUAGCUCTT	5599	Homo sapiens mitogen-activated protein kinase 8 (MAPK8), transcript variant JNK1-a1, mRNA
Human Kinase Plate 3	MAPK11	CAGAACACGCCCGGACAUATT	UAUGUCCGGGCGUGUUCUGTT	5600	Homo sapiens mitogen-activated protein kinase 11 (MAPK11), mRNA
Human Kinase Plate 3	MAPK9	GCUAACUUAUGUCAGGUUATT	UAACCUGACAUAAGUUAGCTT	5601	Homo sapiens mitogen-activated protein kinase 9 (MAPK9), transcript variant JNK2-a2, mRNA
Human Kinase Plate 3	MAPK10	CCAUAUGUGGUGACACGUUTT	AACGUGUCACCACAUAUGGTT	5602	Homo sapiens mitogen-activated protein kinase 10 (MAPK10), transcript variant 1, mRNA
Human Kinase Plate 3	MAP2K6	GACUUUACCUCACAGUGCUTT	AGCACUGUGAGGUAAAGUCTT	5608	Homo sapiens mitogen-activated protein kinase kinase 6 (MAP2K6), mRNA
Human Kinase Plate 3	EIF2AK2	GUGAUAAAGGGACCUUGGATT	UCCAAGGUCCCUUUAUCACTT	5610	Homo sapiens eukaryotic translation initiation factor 2-alpha kinase 2 (EIF2AK2), mRNA
Human Kinase Plate 3	PRPS1	GCGAAAUCAAUGACAAUUUTT	AAAUUGUCAUUGAUUUCGCTT	5631	Homo sapiens phosphoribosyl pyrophosphate synthetase 1 (PRPS1), mRNA
Human Kinase Plate 3	PRPS2	GUCAUUGACAUUUCCAUGATT	UCAUGGAAAUGUCAAUGACTT	5634	Homo sapiens phosphoribosyl pyrophosphate synthetase 2 (PRPS2), transcript variant 2, mRNA
Human Kinase Plate 3	PTK7	CGCUAUUUGAGCCACGGGUTT	ACCCGUGGCUCAAAUAGCGTT	5754	Homo sapiens PTK7 protein tyrosine kinase 7 (PTK7), transcript variant PTK7-1, mRNA
Human Kinase Plate 3	RAF1	GCUACAAAUUUCAUGAGCATT	UGCUCAUGAAAUUUGUAGCTT	5894	Homo sapiens v-raf-1 murine leukemia viral oncogene homolog 1 (RAF1), mRNA
Human Kinase Plate 3	RALB	CGAGUUUGUAGAAGACUAUTT	AUAGUCUUCUACAAACUCGTT	5899	Homo sapiens v-ral simian leukemia viral oncogene homolog B (ras related; GTP binding protein) (RALB), mRNA
Human Kinase Plate 3	GRK1	GUCAGAUGCCGGACGACAUTT	AUGUCGUCCGGCAUCUGACTT	6011	Homo sapiens G protein-coupled receptor kinase 1 (GRK1), mRNA
Human Kinase Plate 3	MAPK12	CGGAGAUGAUCACAGGCAATT	UUGCCUGUGAUCAUCUCCGTT	6300	Homo sapiens mitogen-activated protein kinase 12 (MAPK12), mRNA
Human Kinase Plate 3	MAP2K4	CAUGUAUGUCGAUUGAUAUTT	AUAUCAAUCGACAUACAUGTT	6416	Homo sapiens mitogen-activated protein kinase kinase 4 (MAP2K4), mRNA
Human Kinase Plate 3	STC1	CCAACAUUCUGCAAUGGCATT	UGCCAUUGCAGAAUGUUGGTT	6781	Homo sapiens stanniocalcin 1 (STC1), mRNA
Human Kinase Plate 3	Control	GAGACCUACCUCCGGAUCATT	UGAUCCGGAGGUAGGUCUCTT	5347	Homo sapiens polo-like kinase 1 (Drosophila) (PLK1), mRNA
Human Kinase Plate 3	NEK4	CCUACAACUAUAAGUCUGATT	UCAGACUUAUAGUUGUAGGTT	6787	Homo sapiens NIMA (never in mitosis gene a)-related kinase 4 (NEK4), mRNA
Human Kinase Plate 3	CDKL5	GACACAAGGAAACACAUGATT	UCAUGUGUUUCCUUGUGUCTT	6792	Homo sapiens cyclin-dependent kinase-like 5 (CDKL5), transcript variant I, mRNA
Human Kinase Plate 3	SYK	CAAAUUGUCCUGAUAGGAUTT	AUCCUAUCAGGACAAUUUGTT	6850	Homo sapiens spleen tyrosine kinase (SYK), mRNA
Human Kinase Plate 3	TEC	GAAAUUGUCUAGUAAGUGATT	UCACUUACUAGACAAUUUCTT	7006	Homo sapiens tec protein tyrosine kinase (TEC), mRNA
Human Kinase Plate 3	TGFBR2	CCCUAAACACUACCAAAUATT	UAUUUGGUAGUGUUUAGGGTT	7048	Homo sapiens transforming growth factor, beta receptor II (70/80kDa) (TGFBR2), transcript variant 2, mRNA
Human Kinase Plate 3	CDK4	GGUAAUCCGGAGUGAGCAATT	UUGCUCACUCCGGAUUACCTT	1019	Homo sapiens cyclin-dependent kinase 4 (CDK4), mRNA
Human Kinase Plate 3	GALK1	CCUUGGAAGUGGCCACGUATT	UACGUGGCCACUUCCAAGGTT	2584	Homo sapiens galactokinase 1 (GALK1), mRNA
Human Kinase Plate 3	GCK	GCAUGUGCGUCAAUACCGATT	UCGGUAUUGACGCACAUGCTT	2645	Homo sapiens glucokinase (hexokinase 4, maturity onset diabetes of the young 2) (GCK), transcript variant 1, mRNA
Human Kinase Plate 3	GK	CAAUGACACUAUUCAUAGATT	UCUAUGAAUAGUGUCAUUGTT	2710	Homo sapiens glycerol kinase (GK), transcript variant 2, mRNA
Human Kinase Plate 3	HK2	GAGAGUUUCCUGGUCUCAUTT	AUGAGACCAGGAAACUCUCTT	3099	Homo sapiens hexokinase 2 (HK2), mRNA
Human Kinase Plate 4	Control	GAGACCUACCUCCGGAUCATT	UGAUCCGGAGGUAGGUCUCTT	5347	Homo sapiens polo-like kinase 1 (Drosophila) (PLK1), mRNA
Human Kinase Plate 4	INSR	GAACGAUGUUGGACUCAUATT	UAUGAGUCCAACAUCGUUCTT	3643	Homo sapiens insulin receptor (INSR), mRNA
Human Kinase Plate 4	JAK3	GCCUUAUGAGGGUCCUCUATT	UAGAGGACCCUCAUAAGGCTT	3718	Homo sapiens Janus kinase 3 (a protein tyrosine kinase, leukocyte) (JAK3), mRNA
Human Kinase Plate 4	MET	CGGAUAUCAGCGAUCUUCUTT	AGAAGAUCGCUGAUAUCCGTT	4233	Homo sapiens met proto-oncogene (hepatocyte growth factor receptor) (MET), mRNA
Human Kinase Plate 4	NME1	CUCAGAACUGGAUCUAUGATT	UCAUAGAUCCAGUUCUGAGTT	4830	Homo sapiens non-metastatic cells 1, protein (NM23A) expressed in (NME1), transcript variant 2, mRNA
Human Kinase Plate 4	PFKM	CAGAUCAGUGCCAAUAUAATT	UUAUAUUGGCACUGAUCUGTT	5213	Homo sapiens phosphofructokinase, muscle (PFKM), mRNA
Human Kinase Plate 4	PGK1	CCAUCAUAGGUGGUGGAGATT	UCUCCACCACCUAUGAUGGTT	5230	Homo sapiens phosphoglycerate kinase 1 (PGK1), mRNA
Human Kinase Plate 4	PHKA2	CAGAUGACUAGGCGGUUUATT	UAAACCGCCUAGUCAUCUGTT	5256	Homo sapiens phosphorylase kinase, alpha 2 (liver) (PHKA2), mRNA
Human Kinase Plate 4	PHKG2	CCGUUGUGUUCAUCGAGCUTT	AGCUCGAUGAACACAACGGTT	5261	Homo sapiens phosphorylase kinase, gamma 2 (testis) (PHKG2), mRNA
Human Kinase Plate 4	PKLR	GAAAGUCUGUGUCCAAUUATT	UAAUUGGACACAGACUUUCTT	5313	Homo sapiens pyruvate kinase, liver and RBC (PKLR), nuclear gene encoding mitochondrial protein, transcript variant 1, mRNA
Human Kinase Plate 4	MVK	GGAGGAUUUGGAGCUAAUUTT	AAUUAGCUCCAAAUCCUCCTT	4598	Homo sapiens mevalonate kinase (mevalonic aciduria) (MVK), mRNA
Human Kinase Plate 4	AK1	GCAAGAAGCUGUCGGAAAUTT	AUUUCCGACAGCUUCUUGCTT	203	Homo sapiens adenylate kinase 1 (AK1), mRNA
Human Kinase Plate 4	FGFR1	GAGUUAAUACCACCGACAATT	UUGUCGGUGGUAUUAACUCTT	2260	Homo sapiens fibroblast growth factor receptor 1 (fms-related tyrosine kinase 2, Pfeiffer syndrome) (FGFR1), transcript variant 1, mRNA
Human Kinase Plate 4	DCK	GAAGCUUCAUUAUAAACAUTT	AUGUUUAUAAUGAAGCUUCTT	1633	Homo sapiens deoxycytidine kinase (DCK), mRNA
Human Kinase Plate 4	IGF1R	GGAAUUGCAUGGUAGCCGATT	UCGGCUACCAUGCAAUUCCTT	3480	Homo sapiens insulin-like growth factor 1 receptor (IGF1R), mRNA
Human Kinase Plate 4	NPR1	GCUAUCUGUUCCCAUGGGATT	UCCCAUGGGAACAGAUAGCTT	4881	Homo sapiens natriuretic peptide receptor A/guanylate cyclase A (atrionatriuretic peptide receptor A) (NPR1), mRNA
Human Kinase Plate 4	GALK2	CUUUGUGGCACAACUAUUUTT	AAAUAGUUGUGCCACAAAGTT	2585	Homo sapiens galactokinase 2 (GALK2), transcript variant 2, mRNA
Human Kinase Plate 4	EPHA10	GCCUUACUGGGACAUGUCUTT	AGACAUGUCCCAGUAAGGCTT	284656	Homo sapiens EPH receptor A10 (EPHA10), transcript variant 1, mRNA
Human Kinase Plate 4	CHEK2	CAGUUUAUCCUAAGGCAUUTT	AAUGCCUUAGGAUAAACUGTT	11200	Homo sapiens CHK2 checkpoint homolog (S. pombe) (CHEK2), transcript variant 3, mRNA
Human Kinase Plate 4	RPS6KA2	CUGUUUAGAGGAUUCAGCUTT	AGCUGAAUCCUCUAAACAGTT	6196	Homo sapiens ribosomal protein S6 kinase, 90kDa, polypeptide 2 (RPS6KA2), transcript variant 2, mRNA
Human Kinase Plate 4	CDKL4	CAGAUUAACCUGUUCCCAATT	UUGGGAACAGGUUAAUCUGTT	344387	Homo sapiens cyclin-dependent kinase-like 4 (CDKL4), mRNA
Human Kinase Plate 4	CSNK1G1	GACUCAAGGCUGACACAUUTT	AAUGUGUCAGCCUUGAGUCTT	53944	Homo sapiens casein kinase 1, gamma 1 (CSNK1G1), transcript variant 1, mRNA
Human Kinase Plate 4	RP11-145H9.1	GACAUCAGCCCUCGCAGUUTT	AACUGCGAGGGCUGAUGUCTT	340156	Homo sapiens hypothetical protein LOC340156 (LOC340156), mRNA
Human Kinase Plate 4	Control	GAGACCUACCUCCGGAUCATT	UGAUCCGGAGGUAGGUCUCTT	5347	Homo sapiens polo-like kinase 1 (Drosophila) (PLK1), mRNA
Human Kinase Plate 4	EIF2AK4	GAGAAGAUUGAUAAGUGCATT	UGCACUUAUCAAUCUUCUCTT	440275	Homo sapiens eukaryotic translation initiation factor 2 alpha kinase 4 (EIF2AK4), mRNA
Human Kinase Plate 4	ALDH18A1	GAAGUGAAGUCACUCCGAATT	UUCGGAGUGACUUCACUUCTT	5832	Homo sapiens aldehyde dehydrogenase 18 family, member A1 (ALDH18A1), nuclear gene encoding mitochondrial protein, transcript variant 2, mRNA
Human Kinase Plate 4	MARVELD3	GUGAUGCACCGGAAUAUCUTT	AGAUAUUCCGGUGCAUCACTT	91862	Homo sapiens MARVEL domain containing 3 (MARVELD3), transcript variant 1, mRNA
Human Kinase Plate 4	YSK4	GAACCUAUCCUAUGGACCATT	UGGUCCAUAGGAUAGGUUCTT	80122	Homo sapiens Yeast Sps1/Ste20-related kinase 4 (S. cerevisiae) (YSK4), mRNA
Human Kinase Plate 4	NME1-NME2	GAGACCAAUCCAGCAGAUUTT	AAUCUGCUGGAUUGGUCUCTT	654364	Homo sapiens NM23-LV (NME1-NME2), mRNA
Human Kinase Plate 4	ZAP70	GCAUCAACUUCCGCAAGUUTT	AACUUGCGGAAGUUGAUGCTT	7535	Homo sapiens zeta-chain (TCR) associated protein kinase 70kDa (ZAP70), transcript variant 1, mRNA
Human Kinase Plate 4	ACVR1	GUUCUCAGACCCGACAUUATT	UAAUGUCGGGUCUGAGAACTT	90	Homo sapiens activin A receptor, type I (ACVR1), mRNA
Human Kinase Plate 4	BMPR1B	CUCGAUACAGCAUUGGGUUTT	AACCCAAUGCUGUAUCGAGTT	658	Homo sapiens bone morphogenetic protein receptor, type IB (BMPR1B), mRNA
Human Kinase Plate 4	BMPR2	GUACUAUCCCAAUGGAUCUTT	AGAUCCAUUGGGAUAGUACTT	659	Homo sapiens bone morphogenetic protein receptor, type II (serine/threonine kinase) (BMPR2), mRNA
Human Kinase Plate 4	BUB1B	CCUUAUGGAAGGUAGGGAATT	UUCCCUACCUUCCAUAAGGTT	701	Homo sapiens BUB1 budding uninhibited by benzimidazoles 1 homolog beta (yeast) (BUB1B), mRNA
Human Kinase Plate 4	CAMK2B	GGAUCUGCCGCCUUCUGAATT	UUCAGAAGGCGGCAGAUCCTT	816	Homo sapiens calcium/calmodulin-dependent protein kinase (CaM kinase) II beta (CAMK2B), transcript variant 1, mRNA
Human Kinase Plate 4	CAMK2D	GAGUAAAGGAGUCAACUGATT	UCAGUUGACUCCUUUACUCTT	817	Homo sapiens calcium/calmodulin-dependent protein kinase (CaM kinase) II delta (CAMK2D), transcript variant 3, mRNA
Human Kinase Plate 4	CDK3	CAGAGAUGGUGACUCGAAATT	UUUCGAGUCACCAUCUCUGTT	1018	Homo sapiens cyclin-dependent kinase 3 (CDK3), mRNA
Human Kinase Plate 4	CDK6	GUUUGUAACAGAUAUCGAUTT	AUCGAUAUCUGUUACAAACTT	1021	Homo sapiens cyclin-dependent kinase 6 (CDK6), mRNA
Human Kinase Plate 4	CHEK1	GAAAGAGAUCUGUAUCAAUTT	AUUGAUACAGAUCUCUUUCTT	1111	Homo sapiens CHK1 checkpoint homolog (S. pombe) (CHEK1), mRNA
Human Kinase Plate 4	MAPK14	CUGACAUAAUUCACAGGGATT	UCCCUGUGAAUUAUGUCAGTT	1432	Homo sapiens mitogen-activated protein kinase 14 (MAPK14), transcript variant 1, mRNA
Human Kinase Plate 4	CSNK1G2	CGCUCAAGACGGUGCUGAUTT	AUCAGCACCGUCUUGAGCGTT	1455	Homo sapiens casein kinase 1, gamma 2 (CSNK1G2), mRNA
Human Kinase Plate 4	DGKA	CAGCUAAAGUCAUCACCGATT	UCGGUGAUGACUUUAGCUGTT	1606	Homo sapiens diacylglycerol kinase, alpha 80kDa (DGKA), transcript variant 3, mRNA
Human Kinase Plate 4	DGKG	CCGAUUAGCUAUGAUGUCUTT	AGACAUCAUAGCUAAUCGGTT	1608	Homo sapiens diacylglycerol kinase, gamma 90kDa (DGKG), mRNA
Human Kinase Plate 4	DGKQ	CUCAUCAGGUCUUCGACCUTT	AGGUCGAAGACCUGAUGAGTT	1609	Homo sapiens diacylglycerol kinase, theta 110kDa (DGKQ), mRNA
Human Kinase Plate 4	DLG2	GAAAUGCUAUCAAGCGGUUTT	AACCGCUUGAUAGCAUUUCTT	1740	Homo sapiens discs, large homolog 2, chapsyn-110 (Drosophila) (DLG2), mRNA
Human Kinase Plate 4	ERN1	GCGUAAAUUCAGGACCUAUTT	AUAGGUCCUGAAUUUACGCTT	2081	Homo sapiens endoplasmic reticulum to nucleus signalling 1 (ERN1), transcript variant 1, mRNA
Human Kinase Plate 4	Control	GAGACCUACCUCCGGAUCATT	UGAUCCGGAGGUAGGUCUCTT	5347	Homo sapiens polo-like kinase 1 (Drosophila) (PLK1), mRNA
Human Kinase Plate 4	GUCY2F	GCUAAAGUCUCGAAACUGUTT	ACAGUUUCGAGACUUUAGCTT	2986	Homo sapiens guanylate cyclase 2F, retinal (GUCY2F), mRNA
Human Kinase Plate 4	ACVR2A	CUGACUUUGGGUUGGCCUUTT	AAGGCCAACCCAAAGUCAGTT	92	Homo sapiens activin A receptor, type IIA (ACVR2A), mRNA
Human Kinase Plate 4	AKT2	CCCUUCAAACCUCAGGUCATT	UGACCUGAGGUUUGAAGGGTT	208	Homo sapiens v-akt murine thymoma viral oncogene homolog 2 (AKT2), mRNA
Human Kinase Plate 4	ARAF	GACUCAUCAAGGGACGAAATT	UUUCGUCCCUUGAUGAGUCTT	369	Homo sapiens v-raf murine sarcoma 3611 viral oncogene homolog (ARAF), mRNA
Human Kinase Plate 4	AXL	GACGAAAUCCUCUAUGUCATT	UGACAUAGAGGAUUUCGUCTT	558	Homo sapiens AXL receptor tyrosine kinase (AXL), transcript variant 2, mRNA
Human Kinase Plate 4	CAMK4	GUACUAUAGUGAUUCUGUUTT	AACAGAAUCACUAUAGUACTT	814	Homo sapiens calcium/calmodulin-dependent protein kinase IV (CAMK4), mRNA
Human Kinase Plate 4	CDC2	AGCCUAGCAUCCCAUGUCATT	UGACAUGGGAUGCUAGGCUTT	983	Homo sapiens cell division cycle 2, G1 to S and G2 to M (CDC2), transcript variant 1, mRNA
Human Kinase Plate 4	CDK7	CAUACAAGGCUUAUUCUUATT	UAAGAAUAAGCCUUGUAUGTT	1022	Homo sapiens cyclin-dependent kinase 7 (MO15 homolog, Xenopus laevis, cdk-activating kinase) (CDK7), mRNA
Human Kinase Plate 4	CKB	CGCUCAAGAGCAUGACGGATT	UCCGUCAUGCUCUUGAGCGTT	1152	Homo sapiens creatine kinase, brain (CKB), mRNA
Human Kinase Plate 4	CKM	GACUCCAUCUGGCUUCACUTT	AGUGAAGCCAGAUGGAGUCTT	1158	Homo sapiens creatine kinase, muscle (CKM), mRNA
Human Kinase Plate 4	CSNK1A1	CAGAAUUUGCGAUGUACUUTT	AAGUACAUCGCAAAUUCUGTT	1452	Homo sapiens casein kinase 1, alpha 1 (CSNK1A1), transcript variant 2, mRNA
Human Kinase Plate 4	CSNK1D	CCAUCAAGCUUGAAUGUGUTT	ACACAUUCAAGCUUGAUGGTT	1453	Homo sapiens casein kinase 1, delta (CSNK1D), transcript variant 1, mRNA
Human Kinase Plate 4	CSNK2A1	GUUGCUUCCCGAUACUUCATT	UGAAGUAUCGGGAAGCAACTT	1457	Homo sapiens casein kinase 2, alpha 1 polypeptide (CSNK2A1), transcript variant 2, mRNA
Human Kinase Plate 4	CSNK2A2	GAACCUUCGUGGUGGAACATT	UGUUCCACCACGAAGGUUCTT	1459	Homo sapiens casein kinase 2, alpha prime polypeptide (CSNK2A2), mRNA
Human Kinase Plate 4	DGUOK	GGUGUUGGAUGUCAAUGAUTT	AUCAUUGACAUCCAACACCTT	1716	Homo sapiens deoxyguanosine kinase (DGUOK), nuclear gene encoding mitochondrial protein, transcript variant 4, mRNA
Human Kinase Plate 4	FES	CCCUUAACUACGGCCGCUATT	UAGCGGCCGUAGUUAAGGGTT	2242	Homo sapiens feline sarcoma oncogene (FES), mRNA
Human Kinase Plate 4	TTN	GACGUUUACGCAGCCGUUATT	UAACGGCUGCGUAAACGUCTT	7273	Homo sapiens titin (TTN), transcript variant N2-B, mRNA
Human Kinase Plate 4	TXK	GAAACCUGGUGACCGGAAATT	UUUCCGGUCACCAGGUUUCTT	7294	Homo sapiens TXK tyrosine kinase (TXK), mRNA
Human Kinase Plate 4	TYK2	GAUGCUAUAUUUCCGCAUATT	UAUGCGGAAAUAUAGCAUCTT	7297	Homo sapiens tyrosine kinase 2 (TYK2), mRNA
Human Kinase Plate 4	VRK1	CAGUGAUGCACCUUGUGUUTT	AACACAAGGUGCAUCACUGTT	7443	Homo sapiens vaccinia related kinase 1 (VRK1), mRNA
Human Kinase Plate 4	WEE1	GAAUAGAAUUGAAUGCCGATT	UCGGCAUUCAAUUCUAUUCTT	7465	Homo sapiens WEE1 homolog (S. pombe) (WEE1), mRNA
Human Kinase Plate 4	TRRAP	GAAUUCGUCCUGCAUUUAATT	UUAAAUGCAGGACGAAUUCTT	8295	Homo sapiens transformation/transcription domain-associated protein (TRRAP), mRNA
Human Kinase Plate 4	Control	GAGACCUACCUCCGGAUCATT	UGAUCCGGAGGUAGGUCUCTT	5347	Homo sapiens polo-like kinase 1 (Drosophila) (PLK1), mRNA
Human Kinase Plate 4	CDC7	GAAGAAUGAUCAUGUAGUUTT	AACUACAUGAUCAUUCUUCTT	8317	Homo sapiens CDC7 cell division cycle 7 (S. cerevisiae) (CDC7), mRNA
Human Kinase Plate 4	NME5	CUCUUAUUGGUUAGAACUUTT	AAGUUCUAACCAAUAAGAGTT	8382	Homo sapiens non-metastatic cells 5, protein expressed in (nucleoside-diphosphate kinase) (NME5), mRNA
Human Kinase Plate 4	PIP5K1B	CUUGAAAGGCUCAACGUAUTT	AUACGUUGAGCCUUUCAAGTT	8395	Homo sapiens phosphatidylinositol-4-phosphate 5-kinase, type I, beta (PIP5K1B), transcript variant 2, mRNA
Human Kinase Plate 4	DYRK3	CACUGAAAGGGUGUGAUGATT	UCAUCACACCCUUUCAGUGTT	8444	Homo sapiens dual-specificity tyrosine-(Y)-phosphorylation regulated kinase 3 (DYRK3), transcript variant 1, mRNA
Human Kinase Plate 4	CDC42BPA	CACCAUAUCUCUCGGUGUATT	UACACCGAGAGAUAUGGUGTT	8476	Homo sapiens CDC42 binding protein kinase alpha (DMPK-like) (CDC42BPA), transcript variant B, mRNA
Human Kinase Plate 4	MAP4K3	GAUCUAAUGAGGUAACACATT	UGUGUUACCUCAUUAGAUCTT	8491	Homo sapiens mitogen-activated protein kinase kinase kinase kinase 3 (MAP4K3), mRNA
Human Kinase Plate 4	PIK3R3	CCACUAUCACCAUGAAUCUTT	AGAUUCAUGGUGAUAGUGGTT	8503	Homo sapiens phosphoinositide-3-kinase, regulatory subunit 3 (p55, gamma) (PIK3R3), mRNA
Human Kinase Plate 4	DGKE	GAUACUACAACUUAAGAAATT	UUUCUUAAGUUGUAGUAUCTT	8526	Homo sapiens diacylglycerol kinase, epsilon 64kDa (DGKE), mRNA
Human Kinase Plate 4	CAMK1	GUACGAGUUUGACUCUCCUTT	AGGAGAGUCAAACUCGUACTT	8536	Homo sapiens calcium/calmodulin-dependent protein kinase I (CAMK1), mRNA
Human Kinase Plate 4	MAPKAPK5	GGAAUUAGUGGUCCAGUUATT	UAACUGGACCACUAAUUCCTT	8550	Homo sapiens mitogen-activated protein kinase-activated protein kinase 5 (MAPKAPK5), transcript variant 1, mRNA
Human Kinase Plate 5	Control	GAGACCUACCUCCGGAUCATT	UGAUCCGGAGGUAGGUCUCTT	5347	Homo sapiens polo-like kinase 1 (Drosophila) (PLK1), mRNA
Human Kinase Plate 5	INSR	GAAGUUACGUCUGAUUCGATT	UCGAAUCAGACGUAACUUCTT	3643	Homo sapiens insulin receptor (INSR), mRNA
Human Kinase Plate 5	JAK3	CCCAAUACCAGCUGAGUCATT	UGACUCAGCUGGUAUUGGGTT	3718	Homo sapiens Janus kinase 3 (a protein tyrosine kinase, leukocyte) (JAK3), mRNA
Human Kinase Plate 5	MET	GAAUCUGCCUGCGAAGUGATT	UCACUUCGCAGGCAGAUUCTT	4233	Homo sapiens met proto-oncogene (hepatocyte growth factor receptor) (MET), mRNA
Human Kinase Plate 5	NME1	GAGAUCGGCUUGUGGUUUCTT	GAAACCACAAGCCGAUCUCTT	4830	Homo sapiens non-metastatic cells 1, protein (NM23A) expressed in (NME1), transcript variant 2, mRNA
Human Kinase Plate 5	PFKM	CUCUAAACUUGGGACUAAATT	UUUAGUCCCAAGUUUAGAGTT	5213	Homo sapiens phosphofructokinase, muscle (PFKM), mRNA
Human Kinase Plate 5	PGK1	CAGUUUGGAGCUCCUGGAATT	UUCCAGGAGCUCCAAACUGTT	5230	Homo sapiens phosphoglycerate kinase 1 (PGK1), mRNA
Human Kinase Plate 5	PHKA2	GAAAUCGAUCCCUUAAAUATT	UAUUUAAGGGAUCGAUUUCTT	5256	Homo sapiens phosphorylase kinase, alpha 2 (liver) (PHKA2), mRNA
Human Kinase Plate 5	PHKG2	CGAUUCCUACGAGUCUUCUTT	AGAAGACUCGUAGGAAUCGTT	5261	Homo sapiens phosphorylase kinase, gamma 2 (testis) (PHKG2), mRNA
Human Kinase Plate 5	PKLR	CCUAAGAUGCCUUGAGUCUTT	AGACUCAAGGCAUCUUAGGTT	5313	Homo sapiens pyruvate kinase, liver and RBC (PKLR), nuclear gene encoding mitochondrial protein, transcript variant 1, mRNA
Human Kinase Plate 5	MVK	GGACUUCACAGCAAGCUGATT	UCAGCUUGCUGUGAAGUCCTT	4598	Homo sapiens mevalonate kinase (mevalonic aciduria) (MVK), mRNA
Human Kinase Plate 5	AK1	GCACUAAAGGAAUUUCUAATT	UUAGAAAUUCCUUUAGUGCTT	203	Homo sapiens adenylate kinase 1 (AK1), mRNA
Human Kinase Plate 5	FGFR1	CUACUUCUCCGUCAAUGUUTT	AACAUUGACGGAGAAGUAGTT	2260	Homo sapiens fibroblast growth factor receptor 1 (fms-related tyrosine kinase 2, Pfeiffer syndrome) (FGFR1), transcript variant 1, mRNA
Human Kinase Plate 5	DCK	CCAACUUCGAUUAUCUUCATT	UGAAGAUAAUCGAAGUUGGTT	1633	Homo sapiens deoxycytidine kinase (DCK), mRNA
Human Kinase Plate 5	IGF1R	GCAAUUUGCUCAUUAACAUTT	AUGUUAAUGAGCAAAUUGCTT	3480	Homo sapiens insulin-like growth factor 1 receptor (IGF1R), mRNA
Human Kinase Plate 5	NPR1	CAUAUGCGGGAUGUGCAGATT	UCUGCACAUCCCGCAUAUGTT	4881	Homo sapiens natriuretic peptide receptor A/guanylate cyclase A (atrionatriuretic peptide receptor A) (NPR1), mRNA
Human Kinase Plate 5	GALK2	GACUUAAAGGAAUUCAGGATT	UCCUGAAUUCCUUUAAGUCTT	2585	Homo sapiens galactokinase 2 (GALK2), transcript variant 2, mRNA
Human Kinase Plate 5	EPHA10	CGCCAUUGUCGUCACCGUATT	UACGGUGACGACAAUGGCGTT	284656	Homo sapiens EPH receptor A10 (EPHA10), transcript variant 1, mRNA
Human Kinase Plate 5	CHEK2	GUUUGCUAUUGGUUCAGCATT	UGCUGAACCAAUAGCAAACTT	11200	Homo sapiens CHK2 checkpoint homolog (S. pombe) (CHEK2), transcript variant 3, mRNA
Human Kinase Plate 5	RPS6KA2	CUAAAGACGUCGUGUCCAATT	UUGGACACGACGUCUUUAGTT	6196	Homo sapiens ribosomal protein S6 kinase, 90kDa, polypeptide 2 (RPS6KA2), transcript variant 2, mRNA
Human Kinase Plate 5	CDKL4	GAAUCCAGAUGACAGAUUATT	UAAUCUGUCAUCUGGAUUCTT	344387	Homo sapiens cyclin-dependent kinase-like 4 (CDKL4), mRNA
Human Kinase Plate 5	CSNK1G1	GCAUGUUAUACACAUUAUATT	UAUAAUGUGUAUAACAUGCTT	53944	Homo sapiens casein kinase 1, gamma 1 (CSNK1G1), transcript variant 1, mRNA
Human Kinase Plate 5	RP11-145H9.1	GAGAAGAGUUGGCGAAUAATT	UUAUUCGCCAACUCUUCUCTT	340156	Homo sapiens hypothetical protein LOC340156 (LOC340156), mRNA
Human Kinase Plate 5	Control	GAGACCUACCUCCGGAUCATT	UGAUCCGGAGGUAGGUCUCTT	5347	Homo sapiens polo-like kinase 1 (Drosophila) (PLK1), mRNA
Human Kinase Plate 5	EIF2AK4	CCUAUGACAGCGACAUACUTT	AGUAUGUCGCUGUCAUAGGTT	440275	Homo sapiens eukaryotic translation initiation factor 2 alpha kinase 4 (EIF2AK4), mRNA
Human Kinase Plate 5	ALDH18A1	CUCUCAAUCCAUGGAGUCATT	UGACUCCAUGGAUUGAGAGTT	5832	Homo sapiens aldehyde dehydrogenase 18 family, member A1 (ALDH18A1), nuclear gene encoding mitochondrial protein, transcript variant 2, mRNA
Human Kinase Plate 5	MARVELD3	GCUACAAAGGCAGCCGAGATT	UCUCGGCUGCCUUUGUAGCTT	91862	Homo sapiens MARVEL domain containing 3 (MARVELD3), transcript variant 1, mRNA
Human Kinase Plate 5	YSK4	GAUGAAUUCCCAUAGGAGUTT	ACUCCUAUGGGAAUUCAUCTT	80122	Homo sapiens Yeast Sps1/Ste20-related kinase 4 (S. cerevisiae) (YSK4), mRNA
Human Kinase Plate 5	NME1-NME2	CCGGUUGUGGCCAUGGUCUTT	AGACCAUGGCCACAACCGGTT	654364	Homo sapiens NM23-LV (NME1-NME2), mRNA
Human Kinase Plate 5	ZAP70	GGAGAUCCCUGUGAGCAAUTT	AUUGCUCACAGGGAUCUCCTT	7535	Homo sapiens zeta-chain (TCR) associated protein kinase 70kDa (ZAP70), transcript variant 1, mRNA
Human Kinase Plate 5	ACVR1	CGUUGUACGACUAUCUUCATT	UGAAGAUAGUCGUACAACGTT	90	Homo sapiens activin A receptor, type I (ACVR1), mRNA
Human Kinase Plate 5	BMPR1B	GAGAAUCCCUGAGAGACUUTT	AAGUCUCUCAGGGAUUCUCTT	658	Homo sapiens bone morphogenetic protein receptor, type IB (BMPR1B), mRNA
Human Kinase Plate 5	BMPR2	GUCGAUAUGGAGCAGUAUATT	UAUACUGCUCCAUAUCGACTT	659	Homo sapiens bone morphogenetic protein receptor, type II (serine/threonine kinase) (BMPR2), mRNA
Human Kinase Plate 5	BUB1B	GGCUUAAAUUAGGGCGUUUTT	AAACGCCCUAAUUUAAGCCTT	701	Homo sapiens BUB1 budding uninhibited by benzimidazoles 1 homolog beta (yeast) (BUB1B), mRNA
Human Kinase Plate 5	CAMK2B	CAGACUUCGGCCUAGCUAUTT	AUAGCUAGGCCGAAGUCUGTT	816	Homo sapiens calcium/calmodulin-dependent protein kinase (CaM kinase) II beta (CAMK2B), transcript variant 1, mRNA
Human Kinase Plate 5	CAMK2D	CUAAUAUUGUGCGACUUCATT	UGAAGUCGCACAAUAUUAGTT	817	Homo sapiens calcium/calmodulin-dependent protein kinase (CaM kinase) II delta (CAMK2D), transcript variant 3, mRNA
Human Kinase Plate 5	CDK3	GGAAGAGAUUGUGCCCAAUTT	AUUGGGCACAAUCUCUUCCTT	1018	Homo sapiens cyclin-dependent kinase 3 (CDK3), mRNA
Human Kinase Plate 5	CDK6	CACUGAAACCAUAAAGGAUTT	AUCCUUUAUGGUUUCAGUGTT	1021	Homo sapiens cyclin-dependent kinase 6 (CDK6), mRNA
Human Kinase Plate 5	CHEK1	GAGAAGUUGGGCUAUCAAUTT	AUUGAUAGCCCAACUUCUCTT	1111	Homo sapiens CHK1 checkpoint homolog (S. pombe) (CHEK1), mRNA
Human Kinase Plate 5	MAPK14	GUCCAUCAUUCAUGCGAAATT	UUUCGCAUGAAUGAUGGACTT	1432	Homo sapiens mitogen-activated protein kinase 14 (MAPK14), transcript variant 1, mRNA
Human Kinase Plate 5	CSNK1G2	GUGGCUUCGUGUUCGACUATT	UAGUCGAACACGAAGCCACTT	1455	Homo sapiens casein kinase 1, gamma 2 (CSNK1G2), mRNA
Human Kinase Plate 5	DGKA	GUGCAAUUGAGAUGGGCCATT	UGGCCCAUCUCAAUUGCACTT	1606	Homo sapiens diacylglycerol kinase, alpha 80kDa (DGKA), transcript variant 3, mRNA
Human Kinase Plate 5	DGKG	CUUUGUGUCUCUACAGGAATT	UUCCUGUAGAGACACAAAGTT	1608	Homo sapiens diacylglycerol kinase, gamma 90kDa (DGKG), mRNA
Human Kinase Plate 5	DGKQ	GUAUUGAAGGCCUCAUCUUTT	AAGAUGAGGCCUUCAAUACTT	1609	Homo sapiens diacylglycerol kinase, theta 110kDa (DGKQ), mRNA
Human Kinase Plate 5	DLG2	CCUUAUGGUCCACCUGAUATT	UAUCAGGUGGACCAUAAGGTT	1740	Homo sapiens discs, large homolog 2, chapsyn-110 (Drosophila) (DLG2), mRNA
Human Kinase Plate 5	ERN1	GAUAGUCUCUGCCCAUCAATT	UUGAUGGGCAGAGACUAUCTT	2081	Homo sapiens endoplasmic reticulum to nucleus signalling 1 (ERN1), transcript variant 1, mRNA
Human Kinase Plate 5	Control	GAGACCUACCUCCGGAUCATT	UGAUCCGGAGGUAGGUCUCTT	5347	Homo sapiens polo-like kinase 1 (Drosophila) (PLK1), mRNA
Human Kinase Plate 5	GUCY2F	GAUUAUGGCUUUAACGACATT	UGUCGUUAAAGCCAUAAUCTT	2986	Homo sapiens guanylate cyclase 2F, retinal (GUCY2F), mRNA
Human Kinase Plate 5	ACVR2A	GGAAUGAACUGUGUCAUAUTT	AUAUGACACAGUUCAUUCCTT	92	Homo sapiens activin A receptor, type IIA (ACVR2A), mRNA
Human Kinase Plate 5	AKT2	GACCCAACACCUUUGUCAUTT	AUGACAAAGGUGUUGGGUCTT	208	Homo sapiens v-akt murine thymoma viral oncogene homolog 2 (AKT2), mRNA
Human Kinase Plate 5	ARAF	GUACCAACCGCCAACAGUUTT	AACUGUUGGCGGUUGGUACTT	369	Homo sapiens v-raf murine sarcoma 3611 viral oncogene homolog (ARAF), mRNA
Human Kinase Plate 5	AXL	GUCAUCUUACCUUUCAUGATT	UCAUGAAAGGUAAGAUGACTT	558	Homo sapiens AXL receptor tyrosine kinase (AXL), transcript variant 2, mRNA
Human Kinase Plate 5	CAMK4	GAGAAUCUUCUUUAUGCAATT	UUGCAUAAAGAAGAUUCUCTT	814	Homo sapiens calcium/calmodulin-dependent protein kinase IV (CAMK4), mRNA
Human Kinase Plate 5	CDC2	GGCUUGGAUUUGCUCUCGATT	UCGAGAGCAAAUCCAAGCCTT	983	Homo sapiens cell division cycle 2, G1 to S and G2 to M (CDC2), transcript variant 1, mRNA
Human Kinase Plate 5	CDK7	GAGCUAAGUCAUCCAAAUATT	UAUUUGGAUGACUUAGCUCTT	1022	Homo sapiens cyclin-dependent kinase 7 (MO15 homolog, Xenopus laevis, cdk-activating kinase) (CDK7), mRNA
Human Kinase Plate 5	CKB	GCGGUAUCUGGCACAAUGATT	UCAUUGUGCCAGAUACCGCTT	1152	Homo sapiens creatine kinase, brain (CKB), mRNA
Human Kinase Plate 5	CKM	CACUGACAAGCACAAGACUTT	AGUCUUGUGCUUGUCAGUGTT	1158	Homo sapiens creatine kinase, muscle (CKM), mRNA
Human Kinase Plate 5	CSNK1A1	GAAUUUGCGAUGUACUUAATT	UUAAGUACAUCGCAAAUUCTT	1452	Homo sapiens casein kinase 1, alpha 1 (CSNK1A1), transcript variant 2, mRNA
Human Kinase Plate 5	CSNK1D	CAUCGAAUACAUUCAUUCATT	UGAAUGAAUGUAUUCGAUGTT	1453	Homo sapiens casein kinase 1, delta (CSNK1D), transcript variant 1, mRNA
Human Kinase Plate 5	CSNK2A1	GAUAUGUGGAGUUUGGGUUTT	AACCCAAACUCCACAUAUCTT	1457	Homo sapiens casein kinase 2, alpha 1 polypeptide (CSNK2A1), transcript variant 2, mRNA
Human Kinase Plate 5	CSNK2A2	CAGACUUUGAUAUCCGGUUTT	AACCGGAUAUCAAAGUCUGTT	1459	Homo sapiens casein kinase 2, alpha prime polypeptide (CSNK2A2), mRNA
Human Kinase Plate 5	DGUOK	GAAACUUGCUGGAUAUGAUTT	AUCAUAUCCAGCAAGUUUCTT	1716	Homo sapiens deoxyguanosine kinase (DGUOK), nuclear gene encoding mitochondrial protein, transcript variant 4, mRNA
Human Kinase Plate 5	FES	CCAUCUACAUCGUCAUGGATT	UCCAUGACGAUGUAGAUGGTT	2242	Homo sapiens feline sarcoma oncogene (FES), mRNA
Human Kinase Plate 5	TTN	GACCUUACAAGCUGAUAGUTT	ACUAUCAGCUUGUAAGGUCTT	7273	Homo sapiens titin (TTN), transcript variant N2-B, mRNA
Human Kinase Plate 5	TXK	GAUUGGAAGCGGUCAGUUUTT	AAACUGACCGCUUCCAAUCTT	7294	Homo sapiens TXK tyrosine kinase (TXK), mRNA
Human Kinase Plate 5	TYK2	GAUGCAAGCCUGAUGCUAUTT	AUAGCAUCAGGCUUGCAUCTT	7297	Homo sapiens tyrosine kinase 2 (TYK2), mRNA
Human Kinase Plate 5	VRK1	GCUGUAUAUAUCUUGCUGATT	UCAGCAAGAUAUAUACAGCTT	7443	Homo sapiens vaccinia related kinase 1 (VRK1), mRNA
Human Kinase Plate 5	WEE1	CAGAACAAUUACGAAUAGATT	UCUAUUCGUAAUUGUUCUGTT	7465	Homo sapiens WEE1 homolog (S. pombe) (WEE1), mRNA
Human Kinase Plate 5	TRRAP	CUCUGAUAGGCUUCGCGGATT	UCCGCGAAGCCUAUCAGAGTT	8295	Homo sapiens transformation/transcription domain-associated protein (TRRAP), mRNA
Human Kinase Plate 5	Control	GAGACCUACCUCCGGAUCATT	UGAUCCGGAGGUAGGUCUCTT	5347	Homo sapiens polo-like kinase 1 (Drosophila) (PLK1), mRNA
Human Kinase Plate 5	CDC7	GCAAGAUAAUGUCAUGGGATT	UCCCAUGACAUUAUCUUGCTT	8317	Homo sapiens CDC7 cell division cycle 7 (S. cerevisiae) (CDC7), mRNA
Human Kinase Plate 5	NME5	CGGAAAGAGAAAUACGUUUTT	AAACGUAUUUCUCUUUCCGTT	8382	Homo sapiens non-metastatic cells 5, protein expressed in (nucleoside-diphosphate kinase) (NME5), mRNA
Human Kinase Plate 5	PIP5K1B	CCUCUAAUAGAACUGUCUATT	UAGACAGUUCUAUUAGAGGTT	8395	Homo sapiens phosphatidylinositol-4-phosphate 5-kinase, type I, beta (PIP5K1B), transcript variant 2, mRNA
Human Kinase Plate 5	DYRK3	GGUCUAUGAUCACAAACUUTT	AAGUUUGUGAUCAUAGACCTT	8444	Homo sapiens dual-specificity tyrosine-(Y)-phosphorylation regulated kinase 3 (DYRK3), transcript variant 1, mRNA
Human Kinase Plate 5	CDC42BPA	CCUAGAAUGGGCUAAACCATT	UGGUUUAGCCCAUUCUAGGTT	8476	Homo sapiens CDC42 binding protein kinase alpha (DMPK-like) (CDC42BPA), transcript variant B, mRNA
Human Kinase Plate 5	MAP4K3	GAAGCUAUCUCAGGCGAGATT	UCUCGCCUGAGAUAGCUUCTT	8491	Homo sapiens mitogen-activated protein kinase kinase kinase kinase 3 (MAP4K3), mRNA
Human Kinase Plate 5	PIK3R3	GUAUGAUAGGCUGUAUGAATT	UUCAUACAGCCUAUCAUACTT	8503	Homo sapiens phosphoinositide-3-kinase, regulatory subunit 3 (p55, gamma) (PIK3R3), mRNA
Human Kinase Plate 5	DGKE	CUUGGAAGGUAUUAUAGUUTT	AACUAUAAUACCUUCCAAGTT	8526	Homo sapiens diacylglycerol kinase, epsilon 64kDa (DGKE), mRNA
Human Kinase Plate 5	CAMK1	GGAGAUACAGCUCUAGAUATT	UAUCUAGAGCUGUAUCUCCTT	8536	Homo sapiens calcium/calmodulin-dependent protein kinase I (CAMK1), mRNA
Human Kinase Plate 5	MAPKAPK5	CAAGAACGGUUUGCGCUGATT	UCAGCGCAAACCGUUCUUGTT	8550	Homo sapiens mitogen-activated protein kinase-activated protein kinase 5 (MAPKAPK5), transcript variant 1, mRNA
Human Kinase Plate 6	Control	GAGACCUACCUCCGGAUCATT	UGAUCCGGAGGUAGGUCUCTT	5347	Homo sapiens polo-like kinase 1 (Drosophila) (PLK1), mRNA
Human Kinase Plate 6	INSR	CAUUCGAGGAGGCAACAAUTT	AUUGUUGCCUCCUCGAAUGTT	3643	Homo sapiens insulin receptor (INSR), mRNA
Human Kinase Plate 6	JAK3	GUCUCAAGGAGCAGGGUGATT	UCACCCUGCUCCUUGAGACTT	3718	Homo sapiens Janus kinase 3 (a protein tyrosine kinase, leukocyte) (JAK3), mRNA
Human Kinase Plate 6	MET	CCAACUACAGAAAUGGUUUTT	AAACCAUUUCUGUAGUUGGTT	4233	Homo sapiens met proto-oncogene (hepatocyte growth factor receptor) (MET), mRNA
Human Kinase Plate 6	NME1	CAAGUUGGCAGGAACAUUATT	UAAUGUUCCUGCCAACUUGTT	4830	Homo sapiens non-metastatic cells 1, protein (NM23A) expressed in (NME1), transcript variant 2, mRNA
Human Kinase Plate 6	PFKM	GGUUAAGCGUCUGGGAUAUTT	AUAUCCCAGACGCUUAACCTT	5213	Homo sapiens phosphofructokinase, muscle (PFKM), mRNA
Human Kinase Plate 6	PGK1	CAAAUGGAACACGGAGGAUTT	AUCCUCCGUGUUCCAUUUGTT	5230	Homo sapiens phosphoglycerate kinase 1 (PGK1), mRNA
Human Kinase Plate 6	PHKA2	GAAAGAGUUUGGCGUUGAATT	UUCAACGCCAAACUCUUUCTT	5256	Homo sapiens phosphorylase kinase, alpha 2 (liver) (PHKA2), mRNA
Human Kinase Plate 6	PHKG2	CCCUUAUGCGCUGCGGUCATT	UGACCGCAGCGCAUAAGGGTT	5261	Homo sapiens phosphorylase kinase, gamma 2 (testis) (PHKG2), mRNA
Human Kinase Plate 6	PKLR	CCUAUCUGAGACUAUAACUTT	AGUUAUAGUCUCAGAUAGGTT	5313	Homo sapiens pyruvate kinase, liver and RBC (PKLR), nuclear gene encoding mitochondrial protein, transcript variant 1, mRNA
Human Kinase Plate 6	MVK	CACCAAAGUCCCUCGCAAUTT	AUUGCGAGGGACUUUGGUGTT	4598	Homo sapiens mevalonate kinase (mevalonic aciduria) (MVK), mRNA
Human Kinase Plate 6	AK1	GGAGUUGAUUCAUGUGCUUTT	AAGCACAUGAAUCAACUCCTT	203	Homo sapiens adenylate kinase 1 (AK1), mRNA
Human Kinase Plate 6	FGFR1	GUAGCAACGUGGAGUUCAUTT	AUGAACUCCACGUUGCUACTT	2260	Homo sapiens fibroblast growth factor receptor 1 (fms-related tyrosine kinase 2, Pfeiffer syndrome) (FGFR1), transcript variant 1, mRNA
Human Kinase Plate 6	DCK	GUGUAUAGUGACAGGUAUATT	UAUACCUGUCACUAUACACTT	1633	Homo sapiens deoxycytidine kinase (DCK), mRNA
Human Kinase Plate 6	IGF1R	CCUUCUACGUCCUCGACAATT	UUGUCGAGGACGUAGAAGGTT	3480	Homo sapiens insulin-like growth factor 1 receptor (IGF1R), mRNA
Human Kinase Plate 6	NPR1	CUGUUUGAACUGAAGCAUATT	UAUGCUUCAGUUCAAACAGTT	4881	Homo sapiens natriuretic peptide receptor A/guanylate cyclase A (atrionatriuretic peptide receptor A) (NPR1), mRNA
Human Kinase Plate 6	GALK2	CAAAGUUUGUUUGCUACCATT	UGGUAGCAAACAAACUUUGTT	2585	Homo sapiens galactokinase 2 (GALK2), transcript variant 2, mRNA
Human Kinase Plate 6	EPHA10	CGAGGAAGCACCUUGAUGATT	UCAUCAAGGUGCUUCCUCGTT	284656	Homo sapiens EPH receptor A10 (EPHA10), transcript variant 1, mRNA
Human Kinase Plate 6	CHEK2	GAAGUUUGCUAUUGGUUCATT	UGAACCAAUAGCAAACUUCTT	11200	Homo sapiens CHK2 checkpoint homolog (S. pombe) (CHEK2), transcript variant 3, mRNA
Human Kinase Plate 6	RPS6KA2	GCAAGUUUGUGUACCUGGUTT	ACCAGGUACACAAACUUGCTT	6196	Homo sapiens ribosomal protein S6 kinase, 90kDa, polypeptide 2 (RPS6KA2), transcript variant 2, mRNA
Human Kinase Plate 6	CDKL4	CAACUUUAUCUGAUAAUCATT	UGAUUAUCAGAUAAAGUUGTT	344387	Homo sapiens cyclin-dependent kinase-like 4 (CDKL4), mRNA
Human Kinase Plate 6	CSNK1G1	CACUCAAAGAACCUCAUUUTT	AAAUGAGGUUCUUUGAGUGTT	53944	Homo sapiens casein kinase 1, gamma 1 (CSNK1G1), transcript variant 1, mRNA
Human Kinase Plate 6	RP11-145H9.1	CUAAGCUUCUGAUUAAGGATT	UCCUUAAUCAGAAGCUUAGTT	340156	Homo sapiens hypothetical protein LOC340156 (LOC340156), mRNA
Human Kinase Plate 6	Control	GAGACCUACCUCCGGAUCATT	UGAUCCGGAGGUAGGUCUCTT	5347	Homo sapiens polo-like kinase 1 (Drosophila) (PLK1), mRNA
Human Kinase Plate 6	EIF2AK4	GCUAUGAAACUCAGGUACATT	UGUACCUGAGUUUCAUAGCTT	440275	Homo sapiens eukaryotic translation initiation factor 2 alpha kinase 4 (EIF2AK4), mRNA
Human Kinase Plate 6	ALDH18A1	CUCUAAAUGUGAAUAUCCATT	UGGAUAUUCACAUUUAGAGTT	5832	Homo sapiens aldehyde dehydrogenase 18 family, member A1 (ALDH18A1), nuclear gene encoding mitochondrial protein, transcript variant 2, mRNA
Human Kinase Plate 6	MARVELD3	CAUUAGACAACUAUGGUUUTT	AAACCAUAGUUGUCUAAUGTT	91862	Homo sapiens MARVEL domain containing 3 (MARVELD3), transcript variant 1, mRNA
Human Kinase Plate 6	YSK4	CCAAAGACUUCAUUUGGCATT	UGCCAAAUGAAGUCUUUGGTT	80122	Homo sapiens Yeast Sps1/Ste20-related kinase 4 (S. cerevisiae) (YSK4), mRNA
Human Kinase Plate 6	NME1-NME2	AGACCAAUCCAGCAGAUUCTT	GAAUCUGCUGGAUUGGUCUTT	654364	Homo sapiens NM23-LV (NME1-NME2), mRNA
Human Kinase Plate 6	ZAP70	GCAACGUCCUGCUGGUUAATT	UUAACCAGCAGGACGUUGCTT	7535	Homo sapiens zeta-chain (TCR) associated protein kinase 70kDa (ZAP70), transcript variant 1, mRNA
Human Kinase Plate 6	ACVR1	CGAUAUUUGGGCCUUUGGATT	UCCAAAGGCCCAAAUAUCGTT	90	Homo sapiens activin A receptor, type I (ACVR1), mRNA
Human Kinase Plate 6	BMPR1B	CGAAUGUAAUAAAGACCUATT	UAGGUCUUUAUUACAUUCGTT	658	Homo sapiens bone morphogenetic protein receptor, type IB (BMPR1B), mRNA
Human Kinase Plate 6	BMPR2	CACUCAAGGAGACAAUCGATT	UCGAUUGUCUCCUUGAGUGTT	659	Homo sapiens bone morphogenetic protein receptor, type II (serine/threonine kinase) (BMPR2), mRNA
Human Kinase Plate 6	BUB1B	CUGCAAAUUGCUUCCGAGUTT	ACUCGGAAGCAAUUUGCAGTT	701	Homo sapiens BUB1 budding uninhibited by benzimidazoles 1 homolog beta (yeast) (BUB1B), mRNA
Human Kinase Plate 6	CAMK2B	GUUCUCCAUUGUCACCAAATT	UUUGGUGACAAUGGAGAACTT	816	Homo sapiens calcium/calmodulin-dependent protein kinase (CaM kinase) II beta (CAMK2B), transcript variant 1, mRNA
Human Kinase Plate 6	CAMK2D	CUGUCAACGUUCUACUGUUTT	AACAGUAGAACGUUGACAGTT	817	Homo sapiens calcium/calmodulin-dependent protein kinase (CaM kinase) II delta (CAMK2D), transcript variant 3, mRNA
Human Kinase Plate 6	CDK3	GAGAUUCUCUUGGGCAGCATT	UGCUGCCCAAGAGAAUCUCTT	1018	Homo sapiens cyclin-dependent kinase 3 (CDK3), mRNA
Human Kinase Plate 6	CDK6	GUUUGAACAUGUCGAUCAATT	UUGAUCGACAUGUUCAAACTT	1021	Homo sapiens cyclin-dependent kinase 6 (CDK6), mRNA
Human Kinase Plate 6	CHEK1	CUGUGAAUAGAGUAACUGATT	UCAGUUACUCUAUUCACAGTT	1111	Homo sapiens CHK1 checkpoint homolog (S. pombe) (CHEK1), mRNA
Human Kinase Plate 6	MAPK14	CCUAGUAAUCUAGCUGUGATT	UCACAGCUAGAUUACUAGGTT	1432	Homo sapiens mitogen-activated protein kinase 14 (MAPK14), transcript variant 1, mRNA
Human Kinase Plate 6	CSNK1G2	CACACCAAGAGCCUAAUCUTT	AGAUUAGGCUCUUGGUGUGTT	1455	Homo sapiens casein kinase 1, gamma 2 (CSNK1G2), mRNA
Human Kinase Plate 6	DGKA	GAGAUAGGGCUCCGAUUAUTT	AUAAUCGGAGCCCUAUCUCTT	1606	Homo sapiens diacylglycerol kinase, alpha 80kDa (DGKA), transcript variant 3, mRNA
Human Kinase Plate 6	DGKG	GCAAGAAACUCCACGACCATT	UGGUCGUGGAGUUUCUUGCTT	1608	Homo sapiens diacylglycerol kinase, gamma 90kDa (DGKG), mRNA
Human Kinase Plate 6	DGKQ	GGACGAUGCUGAUGGACGATT	UCGUCCAUCAGCAUCGUCCTT	1609	Homo sapiens diacylglycerol kinase, theta 110kDa (DGKQ), mRNA
Human Kinase Plate 6	DLG2	GAUAUUCUCCACGUUAUCATT	UGAUAACGUGGAGAAUAUCTT	1740	Homo sapiens discs, large homolog 2, chapsyn-110 (Drosophila) (DLG2), mRNA
Human Kinase Plate 6	ERN1	GACCUAUAAAGGUGGUUCUTT	AGAACCACCUUUAUAGGUCTT	2081	Homo sapiens endoplasmic reticulum to nucleus signalling 1 (ERN1), transcript variant 1, mRNA
Human Kinase Plate 6	Control	GAGACCUACCUCCGGAUCATT	UGAUCCGGAGGUAGGUCUCTT	5347	Homo sapiens polo-like kinase 1 (Drosophila) (PLK1), mRNA
Human Kinase Plate 6	GUCY2F	GCGAUUAGCCAUUGAGCGATT	UCGCUCAAUGGCUAAUCGCTT	2986	Homo sapiens guanylate cyclase 2F, retinal (GUCY2F), mRNA
Human Kinase Plate 6	ACVR2A	GAAACCAUGGCUAGAGGAUTT	AUCCUCUAGCCAUGGUUUCTT	92	Homo sapiens activin A receptor, type IIA (ACVR2A), mRNA
Human Kinase Plate 6	AKT2	GUCACGUCCGAGGUCGACATT	UGUCGACCUCGGACGUGACTT	208	Homo sapiens v-akt murine thymoma viral oncogene homolog 2 (AKT2), mRNA
Human Kinase Plate 6	ARAF	GCUACAAGUUCCACCAGCATT	UGCUGGUGGAACUUGUAGCTT	369	Homo sapiens v-raf murine sarcoma 3611 viral oncogene homolog (ARAF), mRNA
Human Kinase Plate 6	AXL	GACUAUCUGCGCCAGGGAATT	UUCCCUGGCGCAGAUAGUCTT	558	Homo sapiens AXL receptor tyrosine kinase (AXL), transcript variant 2, mRNA
Human Kinase Plate 6	CAMK4	CUACAUCUUACUUUGUGGATT	UCCACAAAGUAAGAUGUAGTT	814	Homo sapiens calcium/calmodulin-dependent protein kinase IV (CAMK4), mRNA
Human Kinase Plate 6	CDC2	GGAAUCUUUACAGGACUAUTT	AUAGUCCUGUAAAGAUUCCTT	983	Homo sapiens cell division cycle 2, G1 to S and G2 to M (CDC2), transcript variant 1, mRNA
Human Kinase Plate 6	CDK7	CUUACUAGAUCUCAUACAATT	UUGUAUGAGAUCUAGUAAGTT	1022	Homo sapiens cyclin-dependent kinase 7 (MO15 homolog, Xenopus laevis, cdk-activating kinase) (CDK7), mRNA
Human Kinase Plate 6	CKB	GACCUCAUGCCUGCCCAGATT	UCUGGGCAGGCAUGAGGUCTT	1152	Homo sapiens creatine kinase, brain (CKB), mRNA
Human Kinase Plate 6	CKM	CUGACAAGCACAAGACUGATT	UCAGUCUUGUGCUUGUCAGTT	1158	Homo sapiens creatine kinase, muscle (CKM), mRNA
Human Kinase Plate 6	CSNK1A1	GGCUAAAGGCUGCAACAAATT	UUUGUUGCAGCCUUUAGCCTT	1452	Homo sapiens casein kinase 1, alpha 1 (CSNK1A1), transcript variant 2, mRNA
Human Kinase Plate 6	CSNK1D	CUUCCGAAUUUGCCACAUATT	UAUGUGGCAAAUUCGGAAGTT	1453	Homo sapiens casein kinase 1, delta (CSNK1D), transcript variant 1, mRNA
Human Kinase Plate 6	CSNK2A1	GAAUUAGAUCCACGUUUCATT	UGAAACGUGGAUCUAAUUCTT	1457	Homo sapiens casein kinase 2, alpha 1 polypeptide (CSNK2A1), transcript variant 2, mRNA
Human Kinase Plate 6	CSNK2A2	CUACUUAAAGCUCUGGAUUTT	AAUCCAGAGCUUUAAGUAGTT	1459	Homo sapiens casein kinase 2, alpha prime polypeptide (CSNK2A2), mRNA
Human Kinase Plate 6	DGUOK	GCACGAUGGUCCUACACAUTT	AUGUGUAGGACCAUCGUGCTT	1716	Homo sapiens deoxyguanosine kinase (DGUOK), nuclear gene encoding mitochondrial protein, transcript variant 4, mRNA
Human Kinase Plate 6	FES	GGAGUAUGCAGGACUGCUUTT	AAGCAGUCCUGCAUACUCCTT	2242	Homo sapiens feline sarcoma oncogene (FES), mRNA
Human Kinase Plate 6	TTN	GAUGUUCGCAUCCGAAGUATT	UACUUCGGAUGCGAACAUCTT	7273	Homo sapiens titin (TTN), transcript variant N2-B, mRNA
Human Kinase Plate 6	TXK	GUGAAUGGCGGUCACAUAUTT	AUAUGUGACCGCCAUUCACTT	7294	Homo sapiens TXK tyrosine kinase (TXK), mRNA
Human Kinase Plate 6	TYK2	GGAGAAACCUCCAAUCUCATT	UGAGAUUGGAGGUUUCUCCTT	7297	Homo sapiens tyrosine kinase 2 (TYK2), mRNA
Human Kinase Plate 6	VRK1	GUGAAAUUGCCAAAUACAUTT	AUGUAUUUGGCAAUUUCACTT	7443	Homo sapiens vaccinia related kinase 1 (VRK1), mRNA
Human Kinase Plate 6	WEE1	CAUCCAACAAAGUUAUGUUTT	AACAUAACUUUGUUGGAUGTT	7465	Homo sapiens WEE1 homolog (S. pombe) (WEE1), mRNA
Human Kinase Plate 6	TRRAP	CUUUACGAAUUGCGGCAUUTT	AAUGCCGCAAUUCGUAAAGTT	8295	Homo sapiens transformation/transcription domain-associated protein (TRRAP), mRNA
Human Kinase Plate 6	Control	GAGACCUACCUCCGGAUCATT	UGAUCCGGAGGUAGGUCUCTT	5347	Homo sapiens polo-like kinase 1 (Drosophila) (PLK1), mRNA
Human Kinase Plate 6	CDC7	CAAAGACUGUGGAUGUACUTT	AGUACAUCCACAGUCUUUGTT	8317	Homo sapiens CDC7 cell division cycle 7 (S. cerevisiae) (CDC7), mRNA
Human Kinase Plate 6	NME5	GACUUUGCUGCUGCGGAAATT	UUUCCGCAGCAGCAAAGUCTT	8382	Homo sapiens non-metastatic cells 5, protein expressed in (nucleoside-diphosphate kinase) (NME5), mRNA
Human Kinase Plate 6	PIP5K1B	GGACUUAGAUUUCCUGCAATT	UUGCAGGAAAUCUAAGUCCTT	8395	Homo sapiens phosphatidylinositol-4-phosphate 5-kinase, type I, beta (PIP5K1B), transcript variant 2, mRNA
Human Kinase Plate 6	DYRK3	GUUAUUGGUGGUCCCAAUATT	UAUUGGGACCACCAAUAACTT	8444	Homo sapiens dual-specificity tyrosine-(Y)-phosphorylation regulated kinase 3 (DYRK3), transcript variant 1, mRNA
Human Kinase Plate 6	CDC42BPA	GUAUUCAGUGGCUCAGUCATT	UGACUGAGCCACUGAAUACTT	8476	Homo sapiens CDC42 binding protein kinase alpha (DMPK-like) (CDC42BPA), transcript variant B, mRNA
Human Kinase Plate 6	MAP4K3	CCUAUACCAUGUCCACUUATT	UAAGUGGACAUGGUAUAGGTT	8491	Homo sapiens mitogen-activated protein kinase kinase kinase kinase 3 (MAP4K3), mRNA
Human Kinase Plate 6	PIK3R3	CCUAUUCGACAGAACUGAUTT	AUCAGUUCUGUCGAAUAGGTT	8503	Homo sapiens phosphoinositide-3-kinase, regulatory subunit 3 (p55, gamma) (PIK3R3), mRNA
Human Kinase Plate 6	DGKE	GUAUAUGGGUCUUUCCACUTT	AGUGGAAAGACCCAUAUACTT	8526	Homo sapiens diacylglycerol kinase, epsilon 64kDa (DGKE), mRNA
Human Kinase Plate 6	CAMK1	GAAGCAGGCGGAGGACAUUTT	AAUGUCCUCCGCCUGCUUCTT	8536	Homo sapiens calcium/calmodulin-dependent protein kinase I (CAMK1), mRNA
Human Kinase Plate 6	MAPKAPK5	CAAACAUAGUUCAGAUUAUTT	AUAAUCUGAACUAUGUUUGTT	8550	Homo sapiens mitogen-activated protein kinase-activated protein kinase 5 (MAPKAPK5), transcript variant 1, mRNA
Human Kinase Plate 7	Control	GAGACCUACCUCCGGAUCATT	UGAUCCGGAGGUAGGUCUCTT	5347	Homo sapiens polo-like kinase 1 (Drosophila) (PLK1), mRNA
Human Kinase Plate 7	CDK10	GCUGUCCCGUGCAUGGGUUTT	AACCCAUGCACGGGACAGCTT	8558	Homo sapiens cyclin-dependent kinase (CDC2-like) 10 (CDK10), transcript variant 1, mRNA
Human Kinase Plate 7	PDXK	CUUAGAGCCAUGACCGAAATT	UUUCGGUCAUGGCUCUAAGTT	8566	Homo sapiens pyridoxal (pyridoxine, vitamin B6) kinase (PDXK), mRNA
Human Kinase Plate 7	MKNK1	CACAGUCGGAGUAGGGUGUTT	ACACCCUACUCCGACUGUGTT	8569	Homo sapiens MAP kinase interacting serine/threonine kinase 1 (MKNK1), transcript variant 1, mRNA
Human Kinase Plate 7	CDC2L5	GAAAGUCGGCCGUAUACUATT	UAGUAUACGGCCGACUUUCTT	8621	Homo sapiens cell division cycle 2-like 5 (cholinesterase-related cell division controller) (CDC2L5), transcript variant 1, mRNA
Human Kinase Plate 7	RIPK2	GGAAUCAUGUGGAUCCUCUTT	AGAGGAUCCACAUGAUUCCTT	8767	Homo sapiens receptor-interacting serine-threonine kinase 2 (RIPK2), mRNA
Human Kinase Plate 7	RIOK3	CCUAAGACACGUUUACUUATT	UAAGUAAACGUGUCUUAGGTT	8780	Homo sapiens RIO kinase 3 (yeast) (RIOK3), transcript variant 1, mRNA
Human Kinase Plate 7	DYRK4	GCUUCUAUCUGAAGGUUCUTT	AGAACCUUCAGAUAGAAGCTT	8798	Homo sapiens dual-specificity tyrosine-(Y)-phosphorylation regulated kinase 4 (DYRK4), mRNA
Human Kinase Plate 7	PRPF4B	GAACUUACGAGAGGUGUUATT	UAACACCUCUCGUAAGUUCTT	8899	Homo sapiens PRP4 pre-mRNA processing factor 4 homolog B (yeast) (PRPF4B), mRNA
Human Kinase Plate 7	RPS6KA4	CACAAGCUCGGCAUCAUUUTT	AAAUGAUGCCGAGCUUGUGTT	8986	Homo sapiens ribosomal protein S6 kinase, 90kDa, polypeptide 4 (RPS6KA4), transcript variant 1, mRNA
Human Kinase Plate 7	KALRN	CUGAUUCCAACCAGCUUAUTT	AUAAGCUGGUUGGAAUCAGTT	8997	Homo sapiens kalirin, RhoGEF kinase (KALRN), transcript variant 2, mRNA
Human Kinase Plate 7	CDKL2	GACUGAGACUAUACCAAUUTT	AAUUGGUAUAGUCUCAGUCTT	8999	Homo sapiens cyclin-dependent kinase-like 2 (CDC2-related kinase) (CDKL2), mRNA
Human Kinase Plate 7	BRSK2	CGCACUUUAUCCCGCCCGATT	UCGGGCGGGAUAAAGUGCGTT	9024	Homo sapiens BR serine/threonine kinase 2 (BRSK2), mRNA
Human Kinase Plate 7	TNK1	CCCACUACAUUCUCAAACATT	UGUUUGAGAAUGUAGUGGGTT	8711	Homo sapiens tyrosine kinase, non-receptor, 1 (TNK1), mRNA
Human Kinase Plate 7	CLK3	GGUCACAUGUGCAUCGCCUTT	AGGCGAUGCACAUGUGACCTT	1198	Homo sapiens CDC-like kinase 3 (CLK3), transcript variant phclk3, mRNA
Human Kinase Plate 7	CLK2	GAUAUCAGUCGGUGACGAUTT	AUCGUCACCGACUGAUAUCTT	1196	Homo sapiens CDC-like kinase 2 (CLK2), transcript variant 1, mRNA
Human Kinase Plate 7	NPR2	CUGUAUUGGUGAUCACGUATT	UACGUGAUCACCAAUACAGTT	4882	Homo sapiens natriuretic peptide receptor B/guanylate cyclase B (atrionatriuretic peptide receptor B) (NPR2), transcript variant 1, mRNA
Human Kinase Plate 7	CLK1	CAGUUCUGCCGGCAGAUAUTT	AUAUCUGCCGGCAGAACUGTT	1195	Homo sapiens CDC-like kinase 1 (CLK1), transcript variant 1, mRNA
Human Kinase Plate 7	PLK3	GCAUCAAGCAGGUUCACUATT	UAGUGAACCUGCUUGAUGCTT	1263	Homo sapiens polo-like kinase 3 (Drosophila) (PLK3), mRNA
Human Kinase Plate 7	DGKB	CCUAUCAGGCGGUCUGAGATT	UCUCAGACCGCCUGAUAGGTT	1607	Homo sapiens diacylglycerol kinase, beta 90kDa (DGKB), transcript variant 1, mRNA
Human Kinase Plate 7	PRKAR2A	GAUUGUGGAUGUAAUAGGATT	UCCUAUUACAUCCACAAUCTT	5576	Homo sapiens protein kinase, cAMP-dependent, regulatory, type II, alpha (PRKAR2A), mRNA
Human Kinase Plate 7	CDKL1	CGAGUGACUACUAUACAGATT	UCUGUAUAGUAGUCACUCGTT	8814	Homo sapiens cyclin-dependent kinase-like 1 (CDC2-related kinase) (CDKL1), mRNA
Human Kinase Plate 7	PKMYT1	CAGAGUCCUUCUUCCAGCATT	UGCUGGAAGAAGGACUCUGTT	9088	Homo sapiens protein kinase, membrane associated tyrosine/threonine 1 (PKMYT1), transcript variant 1, mRNA
Human Kinase Plate 7	Control	GAGACCUACCUCCGGAUCATT	UGAUCCGGAGGUAGGUCUCTT	5347	Homo sapiens polo-like kinase 1 (Drosophila) (PLK1), mRNA
Human Kinase Plate 7	AURKB	GCAAGUUUGGAAACGUGUATT	UACACGUUUCCAAACUUGCTT	9212	Homo sapiens aurora kinase B (AURKB), mRNA
Human Kinase Plate 7	STK17B	GAGAUUUGAUUGCCGAAGUTT	ACUUCGGCAAUCAAAUCUCTT	9262	Homo sapiens serine/threonine kinase 17b (apoptosis-inducing) (STK17B), mRNA
Human Kinase Plate 7	ACVR1B	GGCUUGUUUCUGACUAUCATT	UGAUAGUCAGAAACAAGCCTT	91	Homo sapiens activin A receptor, type IB (ACVR1B), transcript variant 1, mRNA
Human Kinase Plate 7	ALK	GUCAUUACGAGGAUACCAUTT	AUGGUAUCCUCGUAAUGACTT	238	Homo sapiens anaplastic lymphoma kinase (Ki-1) (ALK), mRNA
Human Kinase Plate 7	BCR	CAGAAGAAGUGUUUCAGAATT	UUCUGAAACACUUCUUCUGTT	613	Homo sapiens breakpoint cluster region (BCR), transcript variant 2, mRNA
Human Kinase Plate 7	BMPR1A	CUGUUGUCAUAGGUCCGUUTT	AACGGACCUAUGACAACAGTT	657	Homo sapiens bone morphogenetic protein receptor, type IA (BMPR1A), mRNA
Human Kinase Plate 7	BUB1	GUGUGAAACACAUAAGGUUTT	AACCUUAUGUGUUUCACACTT	699	Homo sapiens BUB1 budding uninhibited by benzimidazoles 1 homolog (yeast) (BUB1), mRNA
Human Kinase Plate 7	CSNK1G3	CUUACAGGAACAGCUAGAUTT	AUCUAGCUGUUCCUGUAAGTT	1456	Homo sapiens casein kinase 1, gamma 3 (CSNK1G3), transcript variant 1, mRNA
Human Kinase Plate 7	EPHA4	CGGUAUAAGGAUAACUUCATT	UGAAGUUAUCCUUAUACCGTT	2043	Homo sapiens EPH receptor A4 (EPHA4), mRNA
Human Kinase Plate 7	EPHA5	GACUUUCCCGGGUACUGGATT	UCCAGUACCCGGGAAAGUCTT	2044	Homo sapiens EPH receptor A5 (EPHA5), transcript variant 1, mRNA
Human Kinase Plate 7	EPHA7	GAAACCAGUCAUGAUAGUATT	UACUAUCAUGACUGGUUUCTT	2045	Homo sapiens EPH receptor A7 (EPHA7), mRNA
Human Kinase Plate 7	EPHB1	GACUUUCUGAGUGAGGCGATT	UCGCCUCACUCAGAAAGUCTT	2047	Homo sapiens EPH receptor B1 (EPHB1), mRNA
Human Kinase Plate 7	EPHB4	CCCAUUUGAGCCUGUCAAUTT	AUUGACAGGCUCAAAUGGGTT	2050	Homo sapiens EPH receptor B4 (EPHB4), mRNA
Human Kinase Plate 7	EPHB6	GUCAUUGGGACAGGCUCUUTT	AAGAGCCUGUCCCAAUGACTT	2051	Homo sapiens EPH receptor B6 (EPHB6), mRNA
Human Kinase Plate 7	ERBB2	CCUACAUGCCCAUCUGGAATT	UUCCAGAUGGGCAUGUAGGTT	2064	Homo sapiens v-erb-b2 erythroblastic leukemia viral oncogene homolog 2, neuro/glioblastoma derived oncogene homolog (avian) (ERBB2), transcript variant 2, mRNA
Human Kinase Plate 7	ILK	GUAGUGUAAUGAUUGAUGATT	UCAUCAAUCAUUACACUACTT	3611	Homo sapiens integrin-linked kinase (ILK), transcript variant 1, mRNA
Human Kinase Plate 7	NDUFA10	GAGACAAGUGGAUCUGGCUTT	AGCCAGAUCCACUUGUCUCTT	4705	Homo sapiens NADH dehydrogenase (ubiquinone) 1 alpha subcomplex, 10, 42kDa (NDUFA10), nuclear gene encoding mitochondrial protein, mRNA
Human Kinase Plate 7	PIK3C2G	CUUAUUCAAGUGAUGGACATT	UGUCCAUCACUUGAAUAAGTT	5288	Homo sapiens phosphoinositide-3-kinase, class 2, gamma polypeptide (PIK3C2G), mRNA
Human Kinase Plate 7	MAP4K2	CACUCAACCUGCAUGAACUTT	AGUUCAUGCAGGUUGAGUGTT	5871	Homo sapiens mitogen-activated protein kinase kinase kinase kinase 2 (MAP4K2), mRNA
Human Kinase Plate 7	RPS6KA3	GCAACAUUCUUUAUGUGGATT	UCCACAUAAAGAAUGUUGCTT	6197	Homo sapiens ribosomal protein S6 kinase, 90kDa, polypeptide 3 (RPS6KA3), mRNA
Human Kinase Plate 7	TGFBR1	CUGUGAAGCCUUGAGAGUATT	UACUCUCAAGGCUUCACAGTT	7046	Homo sapiens transforming growth factor, beta receptor I (activin A receptor type II-like kinase, 53kDa) (TGFBR1), mRNA
Human Kinase Plate 7	MAPKAPK3	GUGAGUUGUUCAGCAGGAUTT	AUCCUGCUGAACAACUCACTT	7867	Homo sapiens mitogen-activated protein kinase-activated protein kinase 3 (MAPKAPK3), mRNA
Human Kinase Plate 7	Control	GAGACCUACCUCCGGAUCATT	UGAUCCGGAGGUAGGUCUCTT	5347	Homo sapiens polo-like kinase 1 (Drosophila) (PLK1), mRNA
Human Kinase Plate 7	HERC2	CAACUUGUGCAGUGGAUGATT	UCAUCCACUGCACAAGUUGTT	8924	Homo sapiens hect domain and RLD 2 (HERC2), mRNA
Human Kinase Plate 7	MAP3K6	GAUGUUGGAGUUUGAUUAUTT	AUAAUCAAACUCCAACAUCTT	9064	Homo sapiens mitogen-activated protein kinase kinase kinase 6 (MAP3K6), mRNA
Human Kinase Plate 7	DYRK1B	GGCACUUCAUGUUCCGGAATT	UUCCGGAACAUGAAGUGCCTT	9149	Homo sapiens dual-specificity tyrosine-(Y)-phosphorylation regulated kinase 1B (DYRK1B), transcript variant a, mRNA
Human Kinase Plate 7	DCAMKL1	GAUCGAUACUUCAAAGGGATT	UCCCUUUGAAGUAUCGAUCTT	9201	Homo sapiens doublecortin and CaM kinase-like 1 (DCAMKL1), mRNA
Human Kinase Plate 7	DLG5	GACAUUGCUCCGCACGCUATT	UAGCGUGCGGAGCAAUGUCTT	9231	Homo sapiens discs, large homolog 5 (Drosophila) (DLG5), mRNA
Human Kinase Plate 7	RPS6KA5	CUGCUAAUUUGACAGGACATT	UGUCCUGUCAAAUUAGCAGTT	9252	Homo sapiens ribosomal protein S6 kinase, 90kDa, polypeptide 5 (RPS6KA5), transcript variant 1, mRNA
Human Kinase Plate 7	STK17A	CAAUCCUUGGGUCAUUAAUTT	AUUAAUGACCCAAGGAUUGTT	9263	Homo sapiens serine/threonine kinase 17a (apoptosis-inducing) (STK17A), mRNA
Human Kinase Plate 7	TAOK2	CGGAAACCACCGCUCUUUATT	UAAAGAGCGGUGGUUUCCGTT	9344	Homo sapiens TAO kinase 2 (TAOK2), transcript variant 1, mRNA
Human Kinase Plate 7	EIF2AK3	CUGGAUAUAUAUCACGAUATT	UAUCGUGAUAUAUAUCCAGTT	9451	Homo sapiens eukaryotic translation initiation factor 2-alpha kinase 3 (EIF2AK3), mRNA
Human Kinase Plate 7	AATK	CGGUGAAGAUUGGUGACUATT	UAGUCACCAAUCUUCACCGTT	9625	Homo sapiens apoptosis-associated tyrosine kinase (AATK), mRNA
Human Kinase Plate 7	CDK5	CAGCUGAGGUGGUCACACUTT	AGUGUGACCACCUCAGCUGTT	1020	Homo sapiens cyclin-dependent kinase 5 (CDK5), mRNA
Human Kinase Plate 7	DAPK1	GAGAAUCGAUGUCCAGGAUTT	AUCCUGGACAUCGAUUCUCTT	1612	Homo sapiens death-associated protein kinase 1 (DAPK1), mRNA
Human Kinase Plate 7	FRAP1	GCCUAUUCUGAAGGCAUUATT	UAAUGCCUUCAGAAUAGGCTT	2475	Homo sapiens FK506 binding protein 12-rapamycin associated protein 1 (FRAP1), mRNA
Human Kinase Plate 7	GUCY2C	GAAUCAACAGCGUUUGCAATT	UUGCAAACGCUGUUGAUUCTT	2984	Homo sapiens guanylate cyclase 2C (heat stable enterotoxin receptor) (GUCY2C), mRNA
Human Kinase Plate 7	JAK2	GAUAACAUGGCUGGAUGAATT	UUCAUCCAGCCAUGUUAUCTT	3717	Homo sapiens Janus kinase 2 (a protein tyrosine kinase) (JAK2), mRNA
Human Kinase Plate 7	ROR1	CCCAAUACCUCCUGGAUAUTT	AUAUCCAGGAGGUAUUGGGTT	4919	Homo sapiens receptor tyrosine kinase-like orphan receptor 1 (ROR1), mRNA
Human Kinase Plate 7	PIK3CD	GAAUCAGAGCGUUGUGGUUTT	AACCACAACGCUCUGAUUCTT	5293	Homo sapiens phosphoinositide-3-kinase, catalytic, delta polypeptide (PIK3CD), mRNA
Human Kinase Plate 7	PIP5K2A	GCAUGUACCGGCUUAAUGUTT	ACAUUAAGCCGGUACAUGCTT	5305	Homo sapiens phosphatidylinositol-4-phosphate 5-kinase, type II, alpha (PIP5K2A), mRNA
Human Kinase Plate 7	Control	GUCUCAAGGCCUCCUAAUATT	UAUUAGGAGGCCUUGAGACTT	5347	Homo sapiens polo-like kinase 1 (Drosophila) (PLK1), mRNA
Human Kinase Plate 7	POLR2K	CUGAUUGUUGUAUAGCUUUTT	AAAGCUAUACAACAAUCAGTT	5440	Homo sapiens polymerase (RNA) II (DNA directed) polypeptide K, 7.0kDa (POLR2K), mRNA
Human Kinase Plate 7	PRKX	CGAAUGAUGUGAAGCAUCATT	UGAUGCUUCACAUCAUUCGTT	5613	Homo sapiens protein kinase, X-linked (PRKX), mRNA
Human Kinase Plate 7	BRD2	CAUCUUGGCUCCUGGUUCUTT	AGAACCAGGAGCCAAGAUGTT	6046	Homo sapiens bromodomain containing 2 (BRD2), mRNA
Human Kinase Plate 7	Control	GAGACCUACCUCCGGAUCATT	UGAUCCGGAGGUAGGUCUCTT	5347	Homo sapiens polo-like kinase 1 (Drosophila) (PLK1), mRNA
Human Kinase Plate 7	ADRBK2	CAAGUGACAUCAACUCUUUTT	AAAGAGUUGAUGUCACUUGTT	157	Homo sapiens adrenergic, beta, receptor kinase 2 (ADRBK2), mRNA
Human Kinase Plate 7	AKT1	GUGCCAUGAUCUGUAUUUATT	UAAAUACAGAUCAUGGCACTT	207	Homo sapiens v-akt murine thymoma viral oncogene homolog 1 (AKT1), transcript variant 1, mRNA
Human Kinase Plate 7	MAP3K8	GGUAUACUUGGCACAAGAUTT	AUCUUGUGCCAAGUAUACCTT	1326	Homo sapiens mitogen-activated protein kinase kinase kinase 8 (MAP3K8), mRNA
Human Kinase Plate 7	CRKL	GUAUGUUCCUCGUCCGCGATT	UCGCGGACGAGGAACAUACTT	1399	Homo sapiens v-crk sarcoma virus CT10 oncogene homolog (avian)-like (CRKL), mRNA
Human Kinase Plate 7	CSF1R	CAAUCUGACUUUCAUAAUATT	UAUUAUGAAAGUCAGAUUGTT	1436	Homo sapiens colony stimulating factor 1 receptor, formerly McDonough feline sarcoma viral (v-fms) oncogene homolog (CSF1R), mRNA
Human Kinase Plate 7	EGFR	CGAGUAACAAGCUCACGCATT	UGCGUGAGCUUGUUACUCGTT	1956	Homo sapiens epidermal growth factor receptor (erythroblastic leukemia viral (v-erb-b) oncogene homolog, avian) (EGFR), transcript variant 1, mRNA
Human Kinase Plate 7	EPHA1	GCAAUCAGGAGGUUAUGAATT	UUCAUAACCUCCUGAUUGCTT	2041	Homo sapiens EPH receptor A1 (EPHA1), mRNA
Human Kinase Plate 7	FER	GAAAGAGCCACCUCCAGUATT	UACUGGAGGUGGCUCUUUCTT	2241	Homo sapiens fer (fps/fes related) tyrosine kinase (phosphoprotein NCP94) (FER), mRNA
Human Kinase Plate 7	FGR	GACAUGGGCGGCUACUACATT	UGUAGUAGCCGCCCAUGUCTT	2268	Homo sapiens Gardner-Rasheed feline sarcoma viral (v-fgr) oncogene homolog (FGR), transcript variant 1, mRNA
Human Kinase Plate 7	GAK	CACUCAAGCUGAAGCUCCUTT	AGGAGCUUCAGCUUGAGUGTT	2580	Homo sapiens cyclin G associated kinase (GAK), mRNA
Human Kinase Plate 8	Control	GAGACCUACCUCCGGAUCATT	UGAUCCGGAGGUAGGUCUCTT	5347	Homo sapiens polo-like kinase 1 (Drosophila) (PLK1), mRNA
Human Kinase Plate 8	CDK10	CCCAGAAGACCUUCGUAUCTT	GAUACGAAGGUCUUCUGGGTT	8558	Homo sapiens cyclin-dependent kinase (CDC2-like) 10 (CDK10), transcript variant 1, mRNA
Human Kinase Plate 8	PDXK	GAACGCAUCCGGAUGGACATT	UGUCCAUCCGGAUGCGUUCTT	8566	Homo sapiens pyridoxal (pyridoxine, vitamin B6) kinase (PDXK), mRNA
Human Kinase Plate 8	MKNK1	CAAAGAGUAUGCCGUCAAATT	UUUGACGGCAUACUCUUUGTT	8569	Homo sapiens MAP kinase interacting serine/threonine kinase 1 (MKNK1), transcript variant 1, mRNA
Human Kinase Plate 8	CDC2L5	CCGAAUAUGUGGGAGUCCATT	UGGACUCCCACAUAUUCGGTT	8621	Homo sapiens cell division cycle 2-like 5 (cholinesterase-related cell division controller) (CDC2L5), transcript variant 1, mRNA
Human Kinase Plate 8	RIPK2	CAGUAUCAAGCACGAUAUATT	UAUAUCGUGCUUGAUACUGTT	8767	Homo sapiens receptor-interacting serine-threonine kinase 2 (RIPK2), mRNA
Human Kinase Plate 8	RIOK3	GUGAUUGUCAGCUGCCAAUTT	AUUGGCAGCUGACAAUCACTT	8780	Homo sapiens RIO kinase 3 (yeast) (RIOK3), transcript variant 1, mRNA
Human Kinase Plate 8	DYRK4	GAGGAAAUCCAAUUCCUUUTT	AAAGGAAUUGGAUUUCCUCTT	8798	Homo sapiens dual-specificity tyrosine-(Y)-phosphorylation regulated kinase 4 (DYRK4), mRNA
Human Kinase Plate 8	PRPF4B	GCUAUGACUAUGGUAUAGATT	UCUAUACCAUAGUCAUAGCTT	8899	Homo sapiens PRP4 pre-mRNA processing factor 4 homolog B (yeast) (PRPF4B), mRNA
Human Kinase Plate 8	RPS6KA4	GCGUCAUUCUGUACAUGAUTT	AUCAUGUACAGAAUGACGCTT	8986	Homo sapiens ribosomal protein S6 kinase, 90kDa, polypeptide 4 (RPS6KA4), transcript variant 1, mRNA
Human Kinase Plate 8	KALRN	CACAUACCUCCACUGGAGATT	UCUCCAGUGGAGGUAUGUGTT	8997	Homo sapiens kalirin, RhoGEF kinase (KALRN), transcript variant 2, mRNA
Human Kinase Plate 8	CDKL2	GCAGCAAUGUCAGCGUGGATT	UCCACGCUGACAUUGCUGCTT	8999	Homo sapiens cyclin-dependent kinase-like 2 (CDC2-related kinase) (CDKL2), mRNA
Human Kinase Plate 8	BRSK2	CGCAGAAGGAGAACGGCAUTT	AUGCCGUUCUCCUUCUGCGTT	9024	Homo sapiens BR serine/threonine kinase 2 (BRSK2), mRNA
Human Kinase Plate 8	TNK1	CUCCCAUGCUCCUUGGCUUTT	AAGCCAAGGAGCAUGGGAGTT	8711	Homo sapiens tyrosine kinase, non-receptor, 1 (TNK1), mRNA
Human Kinase Plate 8	CLK3	CACAAGAGCUGUGAGGAGATT	UCUCCUCACAGCUCUUGUGTT	1198	Homo sapiens CDC-like kinase 3 (CLK3), transcript variant phclk3, mRNA
Human Kinase Plate 8	CLK2	CGAAGAAGUCGCUCCUGGUTT	ACCAGGAGCGACUUCUUCGTT	1196	Homo sapiens CDC-like kinase 2 (CLK2), transcript variant 1, mRNA
Human Kinase Plate 8	NPR2	GUGUAACUGGGCUGGUUGUTT	ACAACCAGCCCAGUUACACTT	4882	Homo sapiens natriuretic peptide receptor B/guanylate cyclase B (atrionatriuretic peptide receptor B) (NPR2), transcript variant 1, mRNA
Human Kinase Plate 8	CLK1	GAUGAACGCACCUUAAUAATT	UUAUUAAGGUGCGUUCAUCTT	1195	Homo sapiens CDC-like kinase 1 (CLK1), transcript variant 1, mRNA
Human Kinase Plate 8	PLK3	GAGAAGAUCCUAAAUGAGATT	UCUCAUUUAGGAUCUUCUCTT	1263	Homo sapiens polo-like kinase 3 (Drosophila) (PLK3), mRNA
Human Kinase Plate 8	DGKB	CCUUUGAAGGACCAUAUUUTT	AAAUAUGGUCCUUCAAAGGTT	1607	Homo sapiens diacylglycerol kinase, beta 90kDa (DGKB), transcript variant 1, mRNA
Human Kinase Plate 8	PRKAR2A	CAGCUUAUGCAGUUGGAGATT	UCUCCAACUGCAUAAGCUGTT	5576	Homo sapiens protein kinase, cAMP-dependent, regulatory, type II, alpha (PRKAR2A), mRNA
Human Kinase Plate 8	CDKL1	GACACUGCAAGCUGUAAAUTT	AUUUACAGCUUGCAGUGUCTT	8814	Homo sapiens cyclin-dependent kinase-like 1 (CDC2-related kinase) (CDKL1), mRNA
Human Kinase Plate 8	PKMYT1	GCGGUAAAGCGUUCCAUGUTT	ACAUGGAACGCUUUACCGCTT	9088	Homo sapiens protein kinase, membrane associated tyrosine/threonine 1 (PKMYT1), transcript variant 1, mRNA
Human Kinase Plate 8	Control	GAGACCUACCUCCGGAUCATT	UGAUCCGGAGGUAGGUCUCTT	5347	Homo sapiens polo-like kinase 1 (Drosophila) (PLK1), mRNA
Human Kinase Plate 8	AURKB	GGCUCAAGGGAGAGCUGAATT	UUCAGCUCUCCCUUGAGCCTT	9212	Homo sapiens aurora kinase B (AURKB), mRNA
Human Kinase Plate 8	STK17B	GUGGUUAGACAAUGUAUAUTT	AUAUACAUUGUCUAACCACTT	9262	Homo sapiens serine/threonine kinase 17b (apoptosis-inducing) (STK17B), mRNA
Human Kinase Plate 8	ACVR1B	GAUUUAUUGCUGCUGACAATT	UUGUCAGCAGCAAUAAAUCTT	91	Homo sapiens activin A receptor, type IB (ACVR1B), transcript variant 1, mRNA
Human Kinase Plate 8	ALK	GAAGUGAAUAUUAAGCAUUTT	AAUGCUUAAUAUUCACUUCTT	238	Homo sapiens anaplastic lymphoma kinase (Ki-1) (ALK), mRNA
Human Kinase Plate 8	BCR	GCUAAUCGGGCCAUCCGUATT	UACGGAUGGCCCGAUUAGCTT	613	Homo sapiens breakpoint cluster region (BCR), transcript variant 2, mRNA
Human Kinase Plate 8	BMPR1A	CAUCUACAGCUUCGGCCUATT	UAGGCCGAAGCUGUAGAUGTT	657	Homo sapiens bone morphogenetic protein receptor, type IA (BMPR1A), mRNA
Human Kinase Plate 8	BUB1	GAGGUUAAUCCAGCACGUATT	UACGUGCUGGAUUAACCUCTT	699	Homo sapiens BUB1 budding uninhibited by benzimidazoles 1 homolog (yeast) (BUB1), mRNA
Human Kinase Plate 8	CSNK1G3	CAAUAGAAGUGUUAUGUGATT	UCACAUAACACUUCUAUUGTT	1456	Homo sapiens casein kinase 1, gamma 3 (CSNK1G3), transcript variant 1, mRNA
Human Kinase Plate 8	EPHA4	CACUAAAUGUAAACCAGUATT	UACUGGUUUACAUUUAGUGTT	2043	Homo sapiens EPH receptor A4 (EPHA4), mRNA
Human Kinase Plate 8	EPHA5	CAAGAGACCAGCUACACGATT	UCGUGUAGCUGGUCUCUUGTT	2044	Homo sapiens EPH receptor A5 (EPHA5), transcript variant 1, mRNA
Human Kinase Plate 8	EPHA7	GAAAUCAAGUAUUACGAGATT	UCUCGUAAUACUUGAUUUCTT	2045	Homo sapiens EPH receptor A7 (EPHA7), mRNA
Human Kinase Plate 8	EPHB1	CAUUCUAUGAGGGUCCAGATT	UCUGGACCCUCAUAGAAUGTT	2047	Homo sapiens EPH receptor B1 (EPHB1), mRNA
Human Kinase Plate 8	EPHB4	CACUCUAACACCAUUGGAUTT	AUCCAAUGGUGUUAGAGUGTT	2050	Homo sapiens EPH receptor B4 (EPHB4), mRNA
Human Kinase Plate 8	EPHB6	GACCUUUGAGGCAUGUCAUTT	AUGACAUGCCUCAAAGGUCTT	2051	Homo sapiens EPH receptor B6 (EPHB6), mRNA
Human Kinase Plate 8	ERBB2	CUUAGACCAUGUCCGGGAATT	UUCCCGGACAUGGUCUAAGTT	2064	Homo sapiens v-erb-b2 erythroblastic leukemia viral oncogene homolog 2, neuro/glioblastoma derived oncogene homolog (avian) (ERBB2), transcript variant 2, mRNA
Human Kinase Plate 8	ILK	CUCAAUAGCCGUAGUGUAATT	UUACACUACGGCUAUUGAGTT	3611	Homo sapiens integrin-linked kinase (ILK), transcript variant 1, mRNA
Human Kinase Plate 8	NDUFA10	CGAUGUACAACCAGGGAUUTT	AAUCCCUGGUUGUACAUCGTT	4705	Homo sapiens NADH dehydrogenase (ubiquinone) 1 alpha subcomplex, 10, 42kDa (NDUFA10), nuclear gene encoding mitochondrial protein, mRNA
Human Kinase Plate 8	PIK3C2G	GAACUUUGCUGUCGUGCUUTT	AAGCACGACAGCAAAGUUCTT	5288	Homo sapiens phosphoinositide-3-kinase, class 2, gamma polypeptide (PIK3C2G), mRNA
Human Kinase Plate 8	MAP4K2	CCAGUUUCACCAGGUGAAATT	UUUCACCUGGUGAAACUGGTT	5871	Homo sapiens mitogen-activated protein kinase kinase kinase kinase 2 (MAP4K2), mRNA
Human Kinase Plate 8	RPS6KA3	CUCAUGACUCCUUGUUACATT	UGUAACAAGGAGUCAUGAGTT	6197	Homo sapiens ribosomal protein S6 kinase, 90kDa, polypeptide 3 (RPS6KA3), mRNA
Human Kinase Plate 8	TGFBR1	CUUACAGCAUUGCGGAUUATT	UAAUCCGCAAUGCUGUAAGTT	7046	Homo sapiens transforming growth factor, beta receptor I (activin A receptor type II-like kinase, 53kDa) (TGFBR1), mRNA
Human Kinase Plate 8	MAPKAPK3	CCACUAUGCGGGUAGACUATT	UAGUCUACCCGCAUAGUGGTT	7867	Homo sapiens mitogen-activated protein kinase-activated protein kinase 3 (MAPKAPK3), mRNA
Human Kinase Plate 8	Control	GAGACCUACCUCCGGAUCATT	UGAUCCGGAGGUAGGUCUCTT	5347	Homo sapiens polo-like kinase 1 (Drosophila) (PLK1), mRNA
Human Kinase Plate 8	HERC2	GUUAGAUGCUGCCGAGCGUTT	ACGCUCGGCAGCAUCUAACTT	8924	Homo sapiens hect domain and RLD 2 (HERC2), mRNA
Human Kinase Plate 8	MAP3K6	CCAUGUUUCAGGUGGGUAUTT	AUACCCACCUGAAACAUGGTT	9064	Homo sapiens mitogen-activated protein kinase kinase kinase 6 (MAP3K6), mRNA
Human Kinase Plate 8	DYRK1B	CCUGAACCAUGGUUAUGAUTT	AUCAUAACCAUGGUUCAGGTT	9149	Homo sapiens dual-specificity tyrosine-(Y)-phosphorylation regulated kinase 1B (DYRK1B), transcript variant a, mRNA
Human Kinase Plate 8	DCAMKL1	CAAAGGAGCUCAUUACCAUTT	AUGGUAAUGAGCUCCUUUGTT	9201	Homo sapiens doublecortin and CaM kinase-like 1 (DCAMKL1), mRNA
Human Kinase Plate 8	DLG5	CAGUUCAAGGCGGAACGCATT	UGCGUUCCGCCUUGAACUGTT	9231	Homo sapiens discs, large homolog 5 (Drosophila) (DLG5), mRNA
Human Kinase Plate 8	RPS6KA5	CAUAGACCCUCUUCAGUUUTT	AAACUGAAGAGGGUCUAUGTT	9252	Homo sapiens ribosomal protein S6 kinase, 90kDa, polypeptide 5 (RPS6KA5), transcript variant 1, mRNA
Human Kinase Plate 8	STK17A	CUCCAUUGGGUGACAUUAATT	UUAAUGUCACCCAAUGGAGTT	9263	Homo sapiens serine/threonine kinase 17a (apoptosis-inducing) (STK17A), mRNA
Human Kinase Plate 8	TAOK2	CGAUGAGUGCCUUAUACCATT	UGGUAUAAGGCACUCAUCGTT	9344	Homo sapiens TAO kinase 2 (TAOK2), transcript variant 1, mRNA
Human Kinase Plate 8	EIF2AK3	CAUAUGGACUCAGUGCAUATT	UAUGCACUGAGUCCAUAUGTT	9451	Homo sapiens eukaryotic translation initiation factor 2-alpha kinase 3 (EIF2AK3), mRNA
Human Kinase Plate 8	AATK	GUGGCUAUGACACCGAGAATT	UUCUCGGUGUCAUAGCCACTT	9625	Homo sapiens apoptosis-associated tyrosine kinase (AATK), mRNA
Human Kinase Plate 8	CDK5	CCAAUGCUGGGCGGCCUCUTT	AGAGGCCGCCCAGCAUUGGTT	1020	Homo sapiens cyclin-dependent kinase 5 (CDK5), mRNA
Human Kinase Plate 8	DAPK1	GACAUGAAGGUACUUCGAATT	UUCGAAGUACCUUCAUGUCTT	1612	Homo sapiens death-associated protein kinase 1 (DAPK1), mRNA
Human Kinase Plate 8	FRAP1	GAGUUACAGUCGGGCAUAUTT	AUAUGCCCGACUGUAACUCTT	2475	Homo sapiens FK506 binding protein 12-rapamycin associated protein 1 (FRAP1), mRNA
Human Kinase Plate 8	GUCY2C	CCCAAUAUGGAUUCGCAUUTT	AAUGCGAAUCCAUAUUGGGTT	2984	Homo sapiens guanylate cyclase 2C (heat stable enterotoxin receptor) (GUCY2C), mRNA
Human Kinase Plate 8	JAK2	GAUAGGUGCCCUAGGGUUUTT	AAACCCUAGGGCACCUAUCTT	3717	Homo sapiens Janus kinase 2 (a protein tyrosine kinase) (JAK2), mRNA
Human Kinase Plate 8	ROR1	GCUAAAGAGCUACCUCUUUTT	AAAGAGGUAGCUCUUUAGCTT	4919	Homo sapiens receptor tyrosine kinase-like orphan receptor 1 (ROR1), mRNA
Human Kinase Plate 8	PIK3CD	CCAUCAAGUCGCUGCGGAATT	UUCCGCAGCGACUUGAUGGTT	5293	Homo sapiens phosphoinositide-3-kinase, catalytic, delta polypeptide (PIK3CD), mRNA
Human Kinase Plate 8	PIP5K2A	GUGUACUUCAUGGCAAUUATT	UAAUUGCCAUGAAGUACACTT	5305	Homo sapiens phosphatidylinositol-4-phosphate 5-kinase, type II, alpha (PIP5K2A), mRNA
Human Kinase Plate 8	Control	GCAAGAAAGGGCACAGUUUTT	AAACUGUGCCCUUUCUUGCTT	5347	Homo sapiens polo-like kinase 1 (Drosophila) (PLK1), mRNA
Human Kinase Plate 8	POLR2K	GACCAUAUUAUAUUUGGGUTT	ACCCAAAUAUAAUAUGGUCTT	5440	Homo sapiens polymerase (RNA) II (DNA directed) polypeptide K, 7.0kDa (POLR2K), mRNA
Human Kinase Plate 8	PRKX	CUUCUUCACGGCAUAAGGATT	UCCUUAUGCCGUGAAGAAGTT	5613	Homo sapiens protein kinase, X-linked (PRKX), mRNA
Human Kinase Plate 8	BRD2	GAGUUACCAACCAGCUGCATT	UGCAGCUGGUUGGUAACUCTT	6046	Homo sapiens bromodomain containing 2 (BRD2), mRNA
Human Kinase Plate 8	Control	GAGACCUACCUCCGGAUCATT	UGAUCCGGAGGUAGGUCUCTT	5347	Homo sapiens polo-like kinase 1 (Drosophila) (PLK1), mRNA
Human Kinase Plate 8	ADRBK2	CGAUUUGCACUACCACCUUTT	AAGGUGGUAGUGCAAAUCGTT	157	Homo sapiens adrenergic, beta, receptor kinase 2 (ADRBK2), mRNA
Human Kinase Plate 8	AKT1	CUCACAGCCCUGAAGUACUTT	AGUACUUCAGGGCUGUGAGTT	207	Homo sapiens v-akt murine thymoma viral oncogene homolog 1 (AKT1), transcript variant 1, mRNA
Human Kinase Plate 8	MAP3K8	GGAACUUCCUGAGAACAUUTT	AAUGUUCUCAGGAAGUUCCTT	1326	Homo sapiens mitogen-activated protein kinase kinase kinase 8 (MAP3K8), mRNA
Human Kinase Plate 8	CRKL	GGAUGAAUAUAAAUGGCCATT	UGGCCAUUUAUAUUCAUCCTT	1399	Homo sapiens v-crk sarcoma virus CT10 oncogene homolog (avian)-like (CRKL), mRNA
Human Kinase Plate 8	CSF1R	CUGUACUGGUCAUCACGGATT	UCCGUGAUGACCAGUACAGTT	1436	Homo sapiens colony stimulating factor 1 receptor, formerly McDonough feline sarcoma viral (v-fms) oncogene homolog (CSF1R), mRNA
Human Kinase Plate 8	EGFR	CACAGUGGAGCGAAUUCCUTT	AGGAAUUCGCUCCACUGUGTT	1956	Homo sapiens epidermal growth factor receptor (erythroblastic leukemia viral (v-erb-b) oncogene homolog, avian) (EGFR), transcript variant 1, mRNA
Human Kinase Plate 8	EPHA1	CAGUUUAGCCACCCGCAUATT	UAUGCGGGUGGCUAAACUGTT	2041	Homo sapiens EPH receptor A1 (EPHA1), mRNA
Human Kinase Plate 8	FER	CAACUUAGUAGGAUAAUGATT	UCAUUAUCCUACUAAGUUGTT	2241	Homo sapiens fer (fps/fes related) tyrosine kinase (phosphoprotein NCP94) (FER), mRNA
Human Kinase Plate 8	FGR	CAUCCUGAACAAUACUGAATT	UUCAGUAUUGUUCAGGAUGTT	2268	Homo sapiens Gardner-Rasheed feline sarcoma viral (v-fgr) oncogene homolog (FGR), transcript variant 1, mRNA
Human Kinase Plate 8	GAK	CAAGACAUUCUGUCUAAGUTT	ACUUAGACAGAAUGUCUUGTT	2580	Homo sapiens cyclin G associated kinase (GAK), mRNA
Human Kinase Plate 9	Control	GAGACCUACCUCCGGAUCATT	UGAUCCGGAGGUAGGUCUCTT	5347	Homo sapiens polo-like kinase 1 (Drosophila) (PLK1), mRNA
Human Kinase Plate 9	CDK10	GCCCAGAAGACCUUCGUAUTT	AUACGAAGGUCUUCUGGGCTT	8558	Homo sapiens cyclin-dependent kinase (CDC2-like) 10 (CDK10), transcript variant 1, mRNA
Human Kinase Plate 9	PDXK	CAGACAUUAUCACGCCCAATT	UUGGGCGUGAUAAUGUCUGTT	8566	Homo sapiens pyridoxal (pyridoxine, vitamin B6) kinase (PDXK), mRNA
Human Kinase Plate 9	MKNK1	GGAGUAGGGUGUUUCGAGATT	UCUCGAAACACCCUACUCCTT	8569	Homo sapiens MAP kinase interacting serine/threonine kinase 1 (MKNK1), transcript variant 1, mRNA
Human Kinase Plate 9	CDC2L5	GACAACUUUGGAUCCUCUUTT	AAGAGGAUCCAAAGUUGUCTT	8621	Homo sapiens cell division cycle 2-like 5 (cholinesterase-related cell division controller) (CDC2L5), transcript variant 1, mRNA
Human Kinase Plate 9	RIPK2	CACGUAUGAUCUCUCUAAUTT	AUUAGAGAGAUCAUACGUGTT	8767	Homo sapiens receptor-interacting serine-threonine kinase 2 (RIPK2), mRNA
Human Kinase Plate 9	RIOK3	GUUUAAAGAUCGCUUCAGUTT	ACUGAAGCGAUCUUUAAACTT	8780	Homo sapiens RIO kinase 3 (yeast) (RIOK3), transcript variant 1, mRNA
Human Kinase Plate 9	DYRK4	GCUGUUAUGAACACCAGAATT	UUCUGGUGUUCAUAACAGCTT	8798	Homo sapiens dual-specificity tyrosine-(Y)-phosphorylation regulated kinase 4 (DYRK4), mRNA
Human Kinase Plate 9	PRPF4B	CCUAGAUAAACGUUACAAUTT	AUUGUAACGUUUAUCUAGGTT	8899	Homo sapiens PRP4 pre-mRNA processing factor 4 homolog B (yeast) (PRPF4B), mRNA
Human Kinase Plate 9	RPS6KA4	CGGACUUCGGGCUGAGCAATT	UUGCUCAGCCCGAAGUCCGTT	8986	Homo sapiens ribosomal protein S6 kinase, 90kDa, polypeptide 4 (RPS6KA4), transcript variant 1, mRNA
Human Kinase Plate 9	KALRN	CUCUAGAUGCCACACUCAATT	UUGAGUGUGGCAUCUAGAGTT	8997	Homo sapiens kalirin, RhoGEF kinase (KALRN), transcript variant 2, mRNA
Human Kinase Plate 9	CDKL2	GGAGUAAGGUUGCCUGAAATT	UUUCAGGCAACCUUACUCCTT	8999	Homo sapiens cyclin-dependent kinase-like 2 (CDC2-related kinase) (CDKL2), mRNA
Human Kinase Plate 9	BRSK2	GUCAAGUUCCAGGUUGAUATT	UAUCAACCUGGAACUUGACTT	9024	Homo sapiens BR serine/threonine kinase 2 (BRSK2), mRNA
Human Kinase Plate 9	TNK1	GGAAUGCCUGGAGCCCGUATT	UACGGGCUCCAGGCAUUCCTT	8711	Homo sapiens tyrosine kinase, non-receptor, 1 (TNK1), mRNA
Human Kinase Plate 9	CLK3	GCAAACCUCUGAAGAGUUATT	UAACUCUUCAGAGGUUUGCTT	1198	Homo sapiens CDC-like kinase 3 (CLK3), transcript variant phclk3, mRNA
Human Kinase Plate 9	CLK2	GCAUAAGCGACGAAGAAGUTT	ACUUCUUCGUCGCUUAUGCTT	1196	Homo sapiens CDC-like kinase 2 (CLK2), transcript variant 1, mRNA
Human Kinase Plate 9	NPR2	CAGAUGACCGGCCUCACUATT	UAGUGAGGCCGGUCAUCUGTT	4882	Homo sapiens natriuretic peptide receptor B/guanylate cyclase B (atrionatriuretic peptide receptor B) (NPR2), transcript variant 1, mRNA
Human Kinase Plate 9	CLK1	GAGAACAAGCGCUGCAAAUTT	AUUUGCAGCGCUUGUUCUCTT	1195	Homo sapiens CDC-like kinase 1 (CLK1), transcript variant 1, mRNA
Human Kinase Plate 9	PLK3	GAAAGACUGUGCACUACAATT	UUGUAGUGCACAGUCUUUCTT	1263	Homo sapiens polo-like kinase 3 (Drosophila) (PLK3), mRNA
Human Kinase Plate 9	DGKB	CCAUUACUGGGUUGAAGGUTT	ACCUUCAACCCAGUAAUGGTT	1607	Homo sapiens diacylglycerol kinase, beta 90kDa (DGKB), transcript variant 1, mRNA
Human Kinase Plate 9	PRKAR2A	GAGAGAAGAUCUAUAAGGATT	UCCUUAUAGAUCUUCUCUCTT	5576	Homo sapiens protein kinase, cAMP-dependent, regulatory, type II, alpha (PRKAR2A), mRNA
Human Kinase Plate 9	CDKL1	GAGUUGGACAGAUACCAAATT	UUUGGUAUCUGUCCAACUCTT	8814	Homo sapiens cyclin-dependent kinase-like 1 (CDC2-related kinase) (CDKL1), mRNA
Human Kinase Plate 9	PKMYT1	CUCUAUGCGGUAAAGCGUUTT	AACGCUUUACCGCAUAGAGTT	9088	Homo sapiens protein kinase, membrane associated tyrosine/threonine 1 (PKMYT1), transcript variant 1, mRNA
Human Kinase Plate 9	Control	GAGACCUACCUCCGGAUCATT	UGAUCCGGAGGUAGGUCUCTT	5347	Homo sapiens polo-like kinase 1 (Drosophila) (PLK1), mRNA
Human Kinase Plate 9	AURKB	GGCACUUCACAAUUGAUGATT	UCAUCAAUUGUGAAGUGCCTT	9212	Homo sapiens aurora kinase B (AURKB), mRNA
Human Kinase Plate 9	STK17B	CUUCUAAAUCCUCCUGUAATT	UUACAGGAGGAUUUAGAAGTT	9262	Homo sapiens serine/threonine kinase 17b (apoptosis-inducing) (STK17B), mRNA
Human Kinase Plate 9	ACVR1B	CACCCAAGGGAAGCCUGGATT	UCCAGGCUUCCCUUGGGUGTT	91	Homo sapiens activin A receptor, type IB (ACVR1B), transcript variant 1, mRNA
Human Kinase Plate 9	ALK	GCUCUAUUGCUCAGUACCATT	UGGUACUGAGCAAUAGAGCTT	238	Homo sapiens anaplastic lymphoma kinase (Ki-1) (ALK), mRNA
Human Kinase Plate 9	BCR	CAGUAUGACUGCAAAUGGUTT	ACCAUUUGCAGUCAUACUGTT	613	Homo sapiens breakpoint cluster region (BCR), transcript variant 2, mRNA
Human Kinase Plate 9	BMPR1A	GGCAAAUGGCGUGGCGAAATT	UUUCGCCACGCCAUUUGCCTT	657	Homo sapiens bone morphogenetic protein receptor, type IA (BMPR1A), mRNA
Human Kinase Plate 9	BUB1	GGUUAUUUCAGACACGCCUTT	AGGCGUGUCUGAAAUAACCTT	699	Homo sapiens BUB1 budding uninhibited by benzimidazoles 1 homolog (yeast) (BUB1), mRNA
Human Kinase Plate 9	CSNK1G3	CACAUUAAAGGAGAGGUAUTT	AUACCUCUCCUUUAAUGUGTT	1456	Homo sapiens casein kinase 1, gamma 3 (CSNK1G3), transcript variant 1, mRNA
Human Kinase Plate 9	EPHA4	GACAGUUUGACCAUCCGAATT	UUCGGAUGGUCAAACUGUCTT	2043	Homo sapiens EPH receptor A4 (EPHA4), mRNA
Human Kinase Plate 9	EPHA5	CCUGUAAGGAAACCUUUAATT	UUAAAGGUUUCCUUACAGGTT	2044	Homo sapiens EPH receptor A5 (EPHA5), transcript variant 1, mRNA
Human Kinase Plate 9	EPHA7	GAUGUGAUGAGUUUAGGGATT	UCCCUAAACUCAUCACAUCTT	2045	Homo sapiens EPH receptor A7 (EPHA7), mRNA
Human Kinase Plate 9	EPHB1	CGUUUGAAACUGCCAGGCATT	UGCCUGGCAGUUUCAAACGTT	2047	Homo sapiens EPH receptor B1 (EPHB1), mRNA
Human Kinase Plate 9	EPHB4	CUAAUGAGGCUGUGAGGGATT	UCCCUCACAGCCUCAUUAGTT	2050	Homo sapiens EPH receptor B4 (EPHB4), mRNA
Human Kinase Plate 9	EPHB6	GAAAGACUCUCCUUGGUGATT	UCACCAAGGAGAGUCUUUCTT	2051	Homo sapiens EPH receptor B6 (EPHB6), mRNA
Human Kinase Plate 9	ERBB2	CAGAAGAUCCGGAAGUACATT	UGUACUUCCGGAUCUUCUGTT	2064	Homo sapiens v-erb-b2 erythroblastic leukemia viral oncogene homolog 2, neuro/glioblastoma derived oncogene homolog (avian) (ERBB2), transcript variant 2, mRNA
Human Kinase Plate 9	ILK	CAGCUUAACUUCCUGACGATT	UCGUCAGGAAGUUAAGCUGTT	3611	Homo sapiens integrin-linked kinase (ILK), transcript variant 1, mRNA
Human Kinase Plate 9	NDUFA10	GUGAUAACUGUAGAUGGCATT	UGCCAUCUACAGUUAUCACTT	4705	Homo sapiens NADH dehydrogenase (ubiquinone) 1 alpha subcomplex, 10, 42kDa (NDUFA10), nuclear gene encoding mitochondrial protein, mRNA
Human Kinase Plate 9	PIK3C2G	CCAUCAAAGACAGGAGGUATT	UACCUCCUGUCUUUGAUGGTT	5288	Homo sapiens phosphoinositide-3-kinase, class 2, gamma polypeptide (PIK3C2G), mRNA
Human Kinase Plate 9	MAP4K2	GGAAUGACCGCUUGUGGAUTT	AUCCACAAGCGGUCAUUCCTT	5871	Homo sapiens mitogen-activated protein kinase kinase kinase kinase 2 (MAP4K2), mRNA
Human Kinase Plate 9	RPS6KA3	CGUAAUCAGUCACCAGUUUTT	AAACUGGUGACUGAUUACGTT	6197	Homo sapiens ribosomal protein S6 kinase, 90kDa, polypeptide 3 (RPS6KA3), mRNA
Human Kinase Plate 9	TGFBR1	CCAUUGAUAUUGCUCCAAATT	UUUGGAGCAAUAUCAAUGGTT	7046	Homo sapiens transforming growth factor, beta receptor I (activin A receptor type II-like kinase, 53kDa) (TGFBR1), mRNA
Human Kinase Plate 9	MAPKAPK3	CUAACAACCGGCUCCUCAATT	UUGAGGAGCCGGUUGUUAGTT	7867	Homo sapiens mitogen-activated protein kinase-activated protein kinase 3 (MAPKAPK3), mRNA
Human Kinase Plate 9	Control	GAGACCUACCUCCGGAUCATT	UGAUCCGGAGGUAGGUCUCTT	5347	Homo sapiens polo-like kinase 1 (Drosophila) (PLK1), mRNA
Human Kinase Plate 9	HERC2	CAACGUUUGCUUAUUAGUATT	UACUAAUAAGCAAACGUUGTT	8924	Homo sapiens hect domain and RLD 2 (HERC2), mRNA
Human Kinase Plate 9	MAP3K6	CAAAUGCUGUUGAACCAUATT	UAUGGUUCAACAGCAUUUGTT	9064	Homo sapiens mitogen-activated protein kinase kinase kinase 6 (MAP3K6), mRNA
Human Kinase Plate 9	DYRK1B	CGCUGAACCUGACCCGGAATT	UUCCGGGUCAGGUUCAGCGTT	9149	Homo sapiens dual-specificity tyrosine-(Y)-phosphorylation regulated kinase 1B (DYRK1B), transcript variant a, mRNA
Human Kinase Plate 9	DCAMKL1	CCAAUAUCGUUCUUCUGAUTT	AUCAGAAGAACGAUAUUGGTT	9201	Homo sapiens doublecortin and CaM kinase-like 1 (DCAMKL1), mRNA
Human Kinase Plate 9	DLG5	CAACAAGUCUCUGAAUGAATT	UUCAUUCAGAGACUUGUUGTT	9231	Homo sapiens discs, large homolog 5 (Drosophila) (DLG5), mRNA
Human Kinase Plate 9	RPS6KA5	GGAUGAUUUAGCCGCCAAATT	UUUGGCGGCUAAAUCAUCCTT	9252	Homo sapiens ribosomal protein S6 kinase, 90kDa, polypeptide 5 (RPS6KA5), transcript variant 1, mRNA
Human Kinase Plate 9	STK17A	GAAAUUCCAGGAGAAUUUATT	UAAAUUCUCCUGGAAUUUCTT	9263	Homo sapiens serine/threonine kinase 17a (apoptosis-inducing) (STK17A), mRNA
Human Kinase Plate 9	TAOK2	GACUUUGGUUCUGCGUCCATT	UGGACGCAGAACCAAAGUCTT	9344	Homo sapiens TAO kinase 2 (TAOK2), transcript variant 1, mRNA
Human Kinase Plate 9	EIF2AK3	GCCUUAAGUUGUGCUAGCATT	UGCUAGCACAACUUAAGGCTT	9451	Homo sapiens eukaryotic translation initiation factor 2-alpha kinase 3 (EIF2AK3), mRNA
Human Kinase Plate 9	AATK	CACAGUGGGUGUCUGUACATT	UGUACAGACACCCACUGUGTT	9625	Homo sapiens apoptosis-associated tyrosine kinase (AATK), mRNA
Human Kinase Plate 9	CDK5	CCGAUGUACCCGGCCACAATT	UUGUGGCCGGGUACAUCGGTT	1020	Homo sapiens cyclin-dependent kinase 5 (CDK5), mRNA
Human Kinase Plate 9	DAPK1	CAAAUACUACAGUUGCUCATT	UGAGCAACUGUAGUAUUUGTT	1612	Homo sapiens death-associated protein kinase 1 (DAPK1), mRNA
Human Kinase Plate 9	FRAP1	GUCCUAAGCUGUGUCAAGATT	UCUUGACACAGCUUAGGACTT	2475	Homo sapiens FK506 binding protein 12-rapamycin associated protein 1 (FRAP1), mRNA
Human Kinase Plate 9	GUCY2C	CAACGAUCUGCCCUUCAAATT	UUUGAAGGGCAGAUCGUUGTT	2984	Homo sapiens guanylate cyclase 2C (heat stable enterotoxin receptor) (GUCY2C), mRNA
Human Kinase Plate 9	JAK2	GAAAUCCUCCUUUCAUCAATT	UUGAUGAAAGGAGGAUUUCTT	3717	Homo sapiens Janus kinase 2 (a protein tyrosine kinase) (JAK2), mRNA
Human Kinase Plate 9	ROR1	GUGACUUGUGUCGCGAUGATT	UCAUCGCGACACAAGUCACTT	4919	Homo sapiens receptor tyrosine kinase-like orphan receptor 1 (ROR1), mRNA
Human Kinase Plate 9	PIK3CD	GCUAUUGUGUGGCCACAUATT	UAUGUGGCCACACAAUAGCTT	5293	Homo sapiens phosphoinositide-3-kinase, catalytic, delta polypeptide (PIK3CD), mRNA
Human Kinase Plate 9	PIP5K2A	CGUUUGUCUGUGUAUAGGATT	UCCUAUACACAGACAAACGTT	5305	Homo sapiens phosphatidylinositol-4-phosphate 5-kinase, type II, alpha (PIP5K2A), mRNA
Human Kinase Plate 9	Control	CAAGUACGGCCUUGGGUAUTT	AUACCCAAGGCCGUACUUGTT	5347	Homo sapiens polo-like kinase 1 (Drosophila) (PLK1), mRNA
Human Kinase Plate 9	POLR2K	CUCUUCCCAUUUCUGAUUGTT	CAAUCAGAAAUGGGAAGAGTT	5440	Homo sapiens polymerase (RNA) II (DNA directed) polypeptide K, 7.0kDa (POLR2K), mRNA
Human Kinase Plate 9	PRKX	GAACAAGGCGAUUAGGAAATT	UUUCCUAAUCGCCUUGUUCTT	5613	Homo sapiens protein kinase, X-linked (PRKX), mRNA
Human Kinase Plate 9	BRD2	CUAUUAAGAGGAGACUUGATT	UCAAGUCUCCUCUUAAUAGTT	6046	Homo sapiens bromodomain containing 2 (BRD2), mRNA
Human Kinase Plate 9	Control	GAGACCUACCUCCGGAUCATT	UGAUCCGGAGGUAGGUCUCTT	5347	Homo sapiens polo-like kinase 1 (Drosophila) (PLK1), mRNA
Human Kinase Plate 9	ADRBK2	GCUACUUGAUUGCGACCAATT	UUGGUCGCAAUCAAGUAGCTT	157	Homo sapiens adrenergic, beta, receptor kinase 2 (ADRBK2), mRNA
Human Kinase Plate 9	AKT1	GAGACUGACACCAGGUAUUTT	AAUACCUGGUGUCAGUCUCTT	207	Homo sapiens v-akt murine thymoma viral oncogene homolog 1 (AKT1), transcript variant 1, mRNA
Human Kinase Plate 9	MAP3K8	CACAAGAUAUAAAGACGAATT	UUCGUCUUUAUAUCUUGUGTT	1326	Homo sapiens mitogen-activated protein kinase kinase kinase 8 (MAP3K8), mRNA
Human Kinase Plate 9	CRKL	GAGUGAUUGCUGUUGCCCUTT	AGGGCAACAGCAAUCACUCTT	1399	Homo sapiens v-crk sarcoma virus CT10 oncogene homolog (avian)-like (CRKL), mRNA
Human Kinase Plate 9	CSF1R	GUAACGUGCUGUUGACCAATT	UUGGUCAACAGCACGUUACTT	1436	Homo sapiens colony stimulating factor 1 receptor, formerly McDonough feline sarcoma viral (v-fms) oncogene homolog (CSF1R), mRNA
Human Kinase Plate 9	EGFR	GAGGAAAUAUGUACUACGATT	UCGUAGUACAUAUUUCCUCTT	1956	Homo sapiens epidermal growth factor receptor (erythroblastic leukemia viral (v-erb-b) oncogene homolog, avian) (EGFR), transcript variant 1, mRNA
Human Kinase Plate 9	EPHA1	GCUACAUCCUGCACUUCCATT	UGGAAGUGCAGGAUGUAGCTT	2041	Homo sapiens EPH receptor A1 (EPHA1), mRNA
Human Kinase Plate 9	FER	CAAUGAAACUUCAUAUGUUTT	AACAUAUGAAGUUUCAUUGTT	2241	Homo sapiens fer (fps/fes related) tyrosine kinase (phosphoprotein NCP94) (FER), mRNA
Human Kinase Plate 9	FGR	CGUGCAAGAUCGCAGACUUTT	AAGUCUGCGAUCUUGCACGTT	2268	Homo sapiens Gardner-Rasheed feline sarcoma viral (v-fgr) oncogene homolog (FGR), transcript variant 1, mRNA
Human Kinase Plate 9	GAK	CUAACUAUGCCUCGAACUUTT	AAGUUCGAGGCAUAGUUAGTT	2580	Homo sapiens cyclin G associated kinase (GAK), mRNA
Human Kinase Plate 10	Control	GAGACCUACCUCCGGAUCATT	UGAUCCGGAGGUAGGUCUCTT	5347	Homo sapiens polo-like kinase 1 (Drosophila) (PLK1), mRNA
Human Kinase Plate 10	GRK5	GCAGUAUCGAGUGCUAGGATT	UCCUAGCACUCGAUACUGCTT	2869	Homo sapiens G protein-coupled receptor kinase 5 (GRK5), mRNA
Human Kinase Plate 10	LCK	CAUUGAAGAGCGGAAUUAUTT	AUAAUUCCGCUCUUCAAUGTT	3932	Homo sapiens lymphocyte-specific protein tyrosine kinase (LCK), transcript variant 2, mRNA
Human Kinase Plate 10	MPP2	CUGAUCUUCCUUCGAGGCATT	UGCCUCGAAGGAAGAUCAGTT	4355	Homo sapiens membrane protein, palmitoylated 2 (MAGUK p55 subfamily member 2) (MPP2), mRNA
Human Kinase Plate 10	PDK3	GCUCUUUCAAGUGAGUCAUTT	AUGACUCACUUGAAAGAGCTT	5165	Homo sapiens pyruvate dehydrogenase kinase, isozyme 3 (PDK3), mRNA
Human Kinase Plate 10	PRKAB2	GUUCGAUGCUUUAAAGUUATT	UAACUUUAAAGCAUCGAACTT	5565	Homo sapiens protein kinase, AMP-activated, beta 2 non-catalytic subunit (PRKAB2), mRNA
Human Kinase Plate 10	PRKCE	GUCAUCUACAGGGAUUUGATT	UCAAAUCCCUGUAGAUGACTT	5581	Homo sapiens protein kinase C, epsilon (PRKCE), mRNA
Human Kinase Plate 10	ROCK1	GUAACCAAAGCUCGUUUAATT	UUAAACGAGCUUUGGUUACTT	6093	Homo sapiens Rho-associated, coiled-coil containing protein kinase 1 (ROCK1), mRNA
Human Kinase Plate 10	SRC	CUGAGAGGGCGGUGGGUAUTT	AUACCCACCGCCCUCUCAGTT	6714	Homo sapiens v-src sarcoma (Schmidt-Ruppin A-2) viral oncogene homolog (avian) (SRC), transcript variant 1, mRNA
Human Kinase Plate 10	TIE1	GCAUCUACAGUGCCACUUATT	UAAGUGGCACUGUAGAUGCTT	7075	Homo sapiens tyrosine kinase with immunoglobulin-like and EGF-like domains 1 (TIE1), mRNA
Human Kinase Plate 10	AKT3	GAAAGAUUGUGUACCGUGATT	UCACGGUACACAAUCUUUCTT	10000	Homo sapiens v-akt murine thymoma viral oncogene homolog 3 (protein kinase B, gamma) (AKT3), transcript variant 1, mRNA
Human Kinase Plate 10	NAALADL1	CCUUUGACACCUUUGACUATT	UAGUCAAAGGUGUCAAAGGTT	10004	Homo sapiens N-acetylated alpha-linked acidic dipeptidase-like 1 (NAALADL1), mRNA
Human Kinase Plate 10	GNE	CUUCCUAUGACAAACUUCUTT	AGAAGUUUGUCAUAGGAAGTT	10020	Homo sapiens glucosamine (UDP-N-acetyl)-2-epimerase/N-acetylmannosamine kinase (GNE), mRNA
Human Kinase Plate 10	ITK	GUCAUUGCCUUAUAUGACUTT	AGUCAUAUAAGGCAAUGACTT	3702	Homo sapiens IL2-inducible T-cell kinase (ITK), mRNA
Human Kinase Plate 10	LIMK2	CCUAAGGCGCAGUAACAGUTT	ACUGUUACUGCGCCUUAGGTT	3985	Homo sapiens LIM domain kinase 2 (LIMK2), transcript variant 2a, mRNA
Human Kinase Plate 10	PTK2	GUAUUGGACCUGCGAGGGATT	UCCCUCGCAGGUCCAAUACTT	5747	Homo sapiens PTK2 protein tyrosine kinase 2 (PTK2), transcript variant 2, mRNA
Human Kinase Plate 10	HIPK3	CUGUUAGCCUCUCCGUGUATT	UACACGGAGAGGCUAACAGTT	10114	Homo sapiens homeodomain interacting protein kinase 3 (HIPK3), transcript variant 1, mRNA
Human Kinase Plate 10	TRIM28	GACUACAACCUUAUUGUUATT	UAACAAUAAGGUUGUAGUCTT	10155	Homo sapiens tripartite motif-containing 28 (TRIM28), mRNA
Human Kinase Plate 10	NME6	CCUGAUGCAGGUCUAUGAATT	UUCAUAGACCUGCAUCAGGTT	10201	Homo sapiens non-metastatic cells 6, protein expressed in (nucleoside-diphosphate kinase) (NME6), mRNA
Human Kinase Plate 10	PRKD3	GGAAGAAGAUCCUUAAUCATT	UGAUUAAGGAUCUUCUUCCTT	23683	Homo sapiens protein kinase D3 (PRKD3), mRNA
Human Kinase Plate 10	SPEG	CCGCCGUUCUUCUGACACUTT	AGUGUCAGAAGAACGGCGGTT	10290	Homo sapiens aortic preferentially expressed gene 1 (APEG1), mRNA
Human Kinase Plate 10	PAK4	GGGUGAAGCUGUCAGACUUTT	AAGUCUGACAGCUUCACCCTT	10298	Homo sapiens p21(CDKN1A)-activated kinase 4 (PAK4), transcript variant 1, mRNA
Human Kinase Plate 10	MAK	GUAUUAGGCCCUUCGUCAATT	UUGACGAAGGGCCUAAUACTT	4117	Homo sapiens male germ cell-associated kinase (MAK), mRNA
Human Kinase Plate 10	Control	GAGACCUACCUCCGGAUCATT	UGAUCCGGAGGUAGGUCUCTT	5347	Homo sapiens polo-like kinase 1 (Drosophila) (PLK1), mRNA
Human Kinase Plate 10	MAP3K4	GAACAAAGAUUGUAGGUUATT	UAACCUACAAUCUUUGUUCTT	4216	Homo sapiens mitogen-activated protein kinase kinase kinase 4 (MAP3K4), transcript variant 1, mRNA
Human Kinase Plate 10	CDC42BPB	CCUAGAAGCACCUUAUAUUTT	AAUAUAAGGUGCUUCUAGGTT	9578	Homo sapiens CDC42 binding protein kinase beta (DMPK-like) (CDC42BPB), mRNA
Human Kinase Plate 10	RAPGEF3	GACUUCAACCGUAUCAUCATT	UGAUGAUACGGUUGAAGUCTT	10411	Homo sapiens Rap guanine nucleotide exchange factor (GEF) 3 (RAPGEF3), mRNA
Human Kinase Plate 10	NTRK2	GAUCUCUUGUGUGGCGGAATT	UUCCGCCACACAAGAGAUCTT	4915	Homo sapiens neurotrophic tyrosine kinase, receptor, type 2 (NTRK2), transcript variant c, mRNA
Human Kinase Plate 10	DDR2	GAAACUGUUUAGUGGGUAATT	UUACCCACUAAACAGUUUCTT	4921	Homo sapiens discoidin domain receptor family, member 2 (DDR2), transcript variant 2, mRNA
Human Kinase Plate 10	PDGFRA	CACUUUAUUGCAAUGCGGATT	UCCGCAUUGCAAUAAAGUGTT	5156	Homo sapiens platelet-derived growth factor receptor, alpha polypeptide (PDGFRA), mRNA
Human Kinase Plate 10	PIK3CA	CUUAUUGAGGUGGUGCGAATT	UUCGCACCACCUCAAUAAGTT	5290	Homo sapiens phosphoinositide-3-kinase, catalytic, alpha polypeptide (PIK3CA), mRNA
Human Kinase Plate 10	PIK3CB	CACGAAUUAUUUCUCAUGUTT	ACAUGAGAAAUAAUUCGUGTT	5291	Homo sapiens phosphoinositide-3-kinase, catalytic, beta polypeptide (PIK3CB), mRNA
Human Kinase Plate 10	PRKAA2	GCAUGUACCUACGUUAUUUTT	AAAUAACGUAGGUACAUGCTT	5563	Homo sapiens protein kinase, AMP-activated, alpha 2 catalytic subunit (PRKAA2), mRNA
Human Kinase Plate 10	PRKCH	CAAAGUGGAUUCAAAGAUUTT	AAUCUUUGAAUCCACUUUGTT	5583	Homo sapiens protein kinase C, eta (PRKCH), mRNA
Human Kinase Plate 10	PKN2	CAGACUAAUGAAUUGGCUUTT	AAGCCAAUUCAUUAGUCUGTT	5586	Homo sapiens protein kinase N2 (PKN2), mRNA
Human Kinase Plate 10	PRKCQ	CCAUGAUUGAGAGCACUCATT	UGAGUGCUCUCAAUCAUGGTT	5588	Homo sapiens protein kinase C, theta (PRKCQ), mRNA
Human Kinase Plate 10	PRKG1	GGAUAGAGGUUCGUUUGAATT	UUCAAACGAACCUCUAUCCTT	5592	Homo sapiens protein kinase, cGMP-dependent, type I (PRKG1), mRNA
Human Kinase Plate 10	PRKG2	GAAACCAUAUCUUUGUGCUTT	AGCACAAAGAUAUGGUUUCTT	5593	Homo sapiens protein kinase, cGMP-dependent, type II (PRKG2), mRNA
Human Kinase Plate 10	TESK1	CUGUCUAGUCCGACGGGAATT	UUCCCGUCGGACUAGACAGTT	7016	Homo sapiens testis-specific kinase 1 (TESK1), mRNA
Human Kinase Plate 10	MAP3K12	GACAUCAAGCACUUGCGAATT	UUCGCAAGUGCUUGAUGUCTT	7786	Homo sapiens mitogen-activated protein kinase kinase kinase 12 (MAP3K12), mRNA
Human Kinase Plate 10	STK25	CGCUGAAGCGCACUGCUGUTT	ACAGCAGUGCGCUUCAGCGTT	10494	Homo sapiens serine/threonine kinase 25 (STE20 homolog, yeast) (STK25), mRNA
Human Kinase Plate 10	CDC2L2	CGGGAAUUCGGAAAUCGAUTT	AUCGAUUUCCGAAUUCCCGTT	985	Homo sapiens cell division cycle 2-like 2 (PITSLRE proteins) (CDC2L2), transcript variant 5, mRNA
Human Kinase Plate 10	TP53RK	CUCAUAGACUUUGGGCUGATT	UCAGCCCAAAGUCUAUGAGTT	112858	Homo sapiens TP53 regulating kinase (TP53RK), mRNA
Human Kinase Plate 10	TSSK3	CAGAAGAGUUUAUCCAGAGTT	CUCUGGAUAAACUCUUCUGTT	81629	Homo sapiens testis-specific serine kinase 3 (TSSK3), mRNA
Human Kinase Plate 10	ALPK2	CUGCUAAUAAUGAGUGCUUTT	AAGCACUCAUUAUUAGCAGTT	115701	Homo sapiens heart alpha-kinase (HAK), mRNA
Human Kinase Plate 10	TSSK2	CACCUACUGACUUUGUGGATT	UCCACAAAGUCAGUAGGUGTT	23617	Homo sapiens testis-specific serine kinase 2 (TSSK2), mRNA
Human Kinase Plate 10	Control	GAGACCUACCUCCGGAUCATT	UGAUCCGGAGGUAGGUCUCTT	5347	Homo sapiens polo-like kinase 1 (Drosophila) (PLK1), mRNA
Human Kinase Plate 10	MYLK	GUAACCAAACCAAAUAUUUTT	AAAUAUUUGGUUUGGUUACTT	4638	Homo sapiens myosin, light chain kinase (MYLK), transcript variant 1, mRNA
Human Kinase Plate 10	IHPK3	GAAACCAGGUUGAGAGGAATT	UUCCUCUCAACCUGGUUUCTT	117283	Homo sapiens inositol hexaphosphate kinase 3 (IHPK3), mRNA
Human Kinase Plate 10	PIK4CA	GCAAUGUGCUUCGCGAGAATT	UUCUCGCGAAGCACAUUGCTT	5297	Homo sapiens phosphatidylinositol 4-kinase, catalytic, alpha polypeptide (PIK4CA), transcript variant 2, mRNA
Human Kinase Plate 10	BRD4	CUGAUUACUAUAAGAUCAUTT	AUGAUCUUAUAGUAAUCAGTT	23476	Homo sapiens bromodomain containing 4 (BRD4), transcript variant short, mRNA
Human Kinase Plate 10	SRMS	GCUCCAAGAUCCCGGUCAATT	UUGACCGGGAUCUUGGAGCTT	6725	Homo sapiens src-related kinase lacking C-terminal regulatory tyrosine and N-terminal myristylation sites (SRMS), mRNA
Human Kinase Plate 10	LOC91461	GGAGUGUUCUCUCAGCUUATT	UAAGCUGAGAGAACACUCCTT	91461	Homo sapiens hypothetical protein BC007901 (LOC91461), mRNA
Human Kinase Plate 10	PGK2	GUGUUACUUCCUUCUGUUUTT	AAACAGAAGGAAGUAACACTT	5232	Homo sapiens phosphoglycerate kinase 2 (PGK2), mRNA
Human Kinase Plate 10	MYO3B	GGAUGAUUUGGUCAACCUATT	UAGGUUGACCAAAUCAUCCTT	140469	Homo sapiens myosin IIIB (MYO3B), mRNA
Human Kinase Plate 10	MAPK15	CAACUGUUGGCCACACUGATT	UCAGUGUGGCCAACAGUUGTT	225689	Homo sapiens mitogen-activated protein kinase 15 (MAPK15), mRNA
Human Kinase Plate 10	MAPK7	CAAGUACCAUGAUCCUGAUTT	AUCAGGAUCAUGGUACUUGTT	5598	Homo sapiens mitogen-activated protein kinase 7 (MAPK7), transcript variant 1, mRNA
Human Kinase Plate 10	ALS2CR7	CAUUUACAGCUAUCCGAGATT	UCUCGGAUAGCUGUAAAUGTT	65061	Homo sapiens amyotrophic lateral sclerosis 2 (juvenile) chromosome region, candidate 7 (ALS2CR7), mRNA
Human Kinase Plate 10	HIPK4	CCAAUGCGGUCUCCGACAUTT	AUGUCGGAGACCGCAUUGGTT	147746	Homo sapiens homeodomain interacting protein kinase 4 (HIPK4), mRNA
Human Kinase Plate 10	STK32A	CCAAGAAGAUGUACGCAAUTT	AUUGCGUACAUCUUCUUGGTT	202374	Homo sapiens serine/threonine kinase 32A (STK32A), mRNA
Human Kinase Plate 10	MAP2K3	GCCAUGUGAAGAUGUGUGATT	UCACACAUCUUCACAUGGCTT	5606	Homo sapiens mitogen-activated protein kinase kinase 3 (MAP2K3), transcript variant B, mRNA
Human Kinase Plate 10	MAP2K7	GACUUUGAGGUCCUCACCATT	UGGUGAGGACCUCAAAGUCTT	5609	Homo sapiens mitogen-activated protein kinase kinase 7 (MAP2K7), mRNA
Human Kinase Plate 10	CSNK1A1L	CAAAGUGUAGCCUCUGUAATT	UUACAGAGGCUACACUUUGTT	122011	Homo sapiens casein kinase 1, alpha 1-like (CSNK1A1L), mRNA
Human Kinase Plate 10	EVI5L	CGGACAUGCCCGUCAAGAATT	UUCUUGACGGGCAUGUCCGTT	115704	Homo sapiens ecotropic viral integration site 5-like (EVI5L), mRNA
Human Kinase Plate 10	ACVR1C	CUGCUAUUGCUCAUCGAGATT	UCUCGAUGAGCAAUAGCAGTT	130399	Homo sapiens activin A receptor, type IC (ACVR1C), mRNA
Human Kinase Plate 10	GPR125	CACGUUUAUUCAACAUAUUTT	AAUAUGUUGAAUAAACGUGTT	166647	Homo sapiens G protein-coupled receptor 125 (GPR125), mRNA
Human Kinase Plate 10	TCEB3C	GGAUUCAUUGCCUCCAGGATT	UCCUGGAGGCAAUGAAUCCTT	162699	Homo sapiens transcription elongation factor B polypeptide 3C (elongin A3) (TCEB3C), mRNA
Human Kinase Plate 10	MAP4K4	CUUAUCAACCGAAGACGAUTT	AUCGUCUUCGGUUGAUAAGTT	9448	Homo sapiens mitogen-activated protein kinase kinase kinase kinase 4 (MAP4K4), transcript variant 2, mRNA
Human Kinase Plate 10	NEK10	GGAACACCGUCACAUGUCATT	UGACAUGUGACGGUGUUCCTT	152110	Homo sapiens NIMA (never in mitosis gene a)- related kinase 10 (NEK10), transcript variant 2, mRNA
Human Kinase Plate 10	Control	GAGACCUACCUCCGGAUCATT	UGAUCCGGAGGUAGGUCUCTT	5347	Homo sapiens polo-like kinase 1 (Drosophila) (PLK1), mRNA
Human Kinase Plate 10	MLKL	CCAACAUCCUGCGUAUAUUTT	AAUAUACGCAGGAUGUUGGTT	197259	Homo sapiens mixed lineage kinase domain-like (MLKL), mRNA
Human Kinase Plate 10	PDIK1L	CUAUGAAUGGGCGAAUGAATT	UUCAUUCGCCCAUUCAUAGTT	149420	Homo sapiens PDLIM1 interacting kinase 1 like (PDIK1L), mRNA
Human Kinase Plate 10	DGKD	GAUAUUCCGGCCUCGAGAATT	UUCUCGAGGCCGGAAUAUCTT	8527	Homo sapiens diacylglycerol kinase, delta 130kDa (DGKD), transcript variant 2, mRNA
Human Kinase Plate 10	DGKH	GUGUUAGUCCUCUAUUGGUTT	ACCAAUAGAGGACUAACACTT	160851	Homo sapiens diacylglycerol kinase, eta (DGKH), transcript variant 1, mRNA
Human Kinase Plate 10	MGC42105	GAAUCGACUGCAUCAUGAATT	UUCAUGAUGCAGUCGAUUCTT	167359	Homo sapiens hypothetical protein MGC42105 (MGC42105), mRNA
Human Kinase Plate 10	CAMK1D	GUCAAGAUGAGGAGUCCAATT	UUGGACUCCUCAUCUUGACTT	57118	Homo sapiens calcium/calmodulin-dependent protein kinase ID (CAMK1D), transcript variant 2, mRNA
Human Kinase Plate 10	SKP1A	CUGAACUGUGGGUUCUCUATT	UAGAGAACCCACAGUUCAGTT	6500	Homo sapiens S-phase kinase-associated protein 1A (p19A) (SKP1A), transcript variant 2, mRNA
Human Kinase Plate 10	SGK2	CUGAGUACUUGGCACCUGATT	UCAGGUGCCAAGUACUCAGTT	10110	Homo sapiens serum/glucocorticoid regulated kinase 2 (SGK2), transcript variant 1, mRNA
Human Kinase Plate 10	CAMK2A	CUGGAAUUCUCCCAUGUCATT	UGACAUGGGAGAAUUCCAGTT	815	Homo sapiens calcium/calmodulin-dependent protein kinase (CaM kinase) II alpha (CAMK2A), transcript variant 2, mRNA
Human Kinase Plate 10	CAMK2G	GCAAGUGGCUCAAUGUCCATT	UGGACAUUGAGCCACUUGCTT	818	Homo sapiens calcium/calmodulin-dependent protein kinase (CaM kinase) II gamma (CAMK2G), transcript variant 3, mRNA
Human Kinase Plate 11	Control	GAGACCUACCUCCGGAUCATT	UGAUCCGGAGGUAGGUCUCTT	5347	Homo sapiens polo-like kinase 1 (Drosophila) (PLK1), mRNA
Human Kinase Plate 11	GRK5	CACUUUCAGGCAGUAUCGATT	UCGAUACUGCCUGAAAGUGTT	2869	Homo sapiens G protein-coupled receptor kinase 5 (GRK5), mRNA
Human Kinase Plate 11	LCK	GAAUGGGAGUCUAGUGGAUTT	AUCCACUAGACUCCCAUUCTT	3932	Homo sapiens lymphocyte-specific protein tyrosine kinase (LCK), transcript variant 2, mRNA
Human Kinase Plate 11	MPP2	GGCAUUAUGGAAAGUCCCATT	UGGGACUUUCCAUAAUGCCTT	4355	Homo sapiens membrane protein, palmitoylated 2 (MAGUK p55 subfamily member 2) (MPP2), mRNA
Human Kinase Plate 11	PDK3	CACUAAUCCUGUUCAUCCUTT	AGGAUGAACAGGAUUAGUGTT	5165	Homo sapiens pyruvate dehydrogenase kinase, isozyme 3 (PDK3), mRNA
Human Kinase Plate 11	PRKAB2	GGAUUUGGAGGACUCCGUATT	UACGGAGUCCUCCAAAUCCTT	5565	Homo sapiens protein kinase, AMP-activated, beta 2 non-catalytic subunit (PRKAB2), mRNA
Human Kinase Plate 11	PRKCE	GGAUUGAUCUGGAGCCAGATT	UCUGGCUCCAGAUCAAUCCTT	5581	Homo sapiens protein kinase C, epsilon (PRKCE), mRNA
Human Kinase Plate 11	ROCK1	GUAGUGAAGGUGAUUGGUATT	UACCAAUCACCUUCACUACTT	6093	Homo sapiens Rho-associated, coiled-coil containing protein kinase 1 (ROCK1), mRNA
Human Kinase Plate 11	SRC	GGCUUCAACUCCUCGGACATT	UGUCCGAGGAGUUGAAGCCTT	6714	Homo sapiens v-src sarcoma (Schmidt-Ruppin A-2) viral oncogene homolog (avian) (SRC), transcript variant 1, mRNA
Human Kinase Plate 11	TIE1	CCAUUGAGUCCCUGAACUATT	UAGUUCAGGGACUCAAUGGTT	7075	Homo sapiens tyrosine kinase with immunoglobulin-like and EGF-like domains 1 (TIE1), mRNA
Human Kinase Plate 11	AKT3	GACCAAAGCCAAACACAUUTT	AAUGUGUUUGGCUUUGGUCTT	10000	Homo sapiens v-akt murine thymoma viral oncogene homolog 3 (protein kinase B, gamma) (AKT3), transcript variant 1, mRNA
Human Kinase Plate 11	NAALADL1	CUCUGUAACCUCAACGGAATT	UUCCGUUGAGGUUACAGAGTT	10004	Homo sapiens N-acetylated alpha-linked acidic dipeptidase-like 1 (NAALADL1), mRNA
Human Kinase Plate 11	GNE	GUCUUUAGGAUGACCGUUUTT	AAACGGUCAUCCUAAAGACTT	10020	Homo sapiens glucosamine (UDP-N-acetyl)-2-epimerase/N-acetylmannosamine kinase (GNE), mRNA
Human Kinase Plate 11	ITK	GAAUCAAAUGUGUUGAGAUTT	AUCUCAACACAUUUGAUUCTT	3702	Homo sapiens IL2-inducible T-cell kinase (ITK), mRNA
Human Kinase Plate 11	LIMK2	GAGACUCUCCACAGAGUCUTT	AGACUCUGUGGAGAGUCUCTT	3985	Homo sapiens LIM domain kinase 2 (LIMK2), transcript variant 2a, mRNA
Human Kinase Plate 11	PTK2	CGAAUGAUAAGGUGUACGATT	UCGUACACCUUAUCAUUCGTT	5747	Homo sapiens PTK2 protein tyrosine kinase 2 (PTK2), transcript variant 2, mRNA
Human Kinase Plate 11	HIPK3	CACGUUUGGCCAGGUAGUUTT	AACUACCUGGCCAAACGUGTT	10114	Homo sapiens homeodomain interacting protein kinase 3 (HIPK3), transcript variant 1, mRNA
Human Kinase Plate 11	TRIM28	CUGGUUAUGUGCAACCAGUTT	ACUGGUUGCACAUAACCAGTT	10155	Homo sapiens tripartite motif-containing 28 (TRIM28), mRNA
Human Kinase Plate 11	NME6	CUCCUAGACAUCUAGUCUATT	UAGACUAGAUGUCUAGGAGTT	10201	Homo sapiens non-metastatic cells 6, protein expressed in (nucleoside-diphosphate kinase) (NME6), mRNA
Human Kinase Plate 11	PRKD3	CAUAAACGCUGUGCAUCAATT	UUGAUGCACAGCGUUUAUGTT	23683	Homo sapiens protein kinase D3 (PRKD3), mRNA
Human Kinase Plate 11	SPEG	CCAGAACCGCCGUUCUUCUTT	AGAAGAACGGCGGUUCUGGTT	10290	Homo sapiens aortic preferentially expressed gene 1 (APEG1), mRNA
Human Kinase Plate 11	PAK4	CCAUGAAGAUGAUUCGGGATT	UCCCGAAUCAUCUUCAUGGTT	10298	Homo sapiens p21(CDKN1A)-activated kinase 4 (PAK4), transcript variant 1, mRNA
Human Kinase Plate 11	MAK	CUUAGCACCUCUCAAUGCATT	UGCAUUGAGAGGUGCUAAGTT	4117	Homo sapiens male germ cell-associated kinase (MAK), mRNA
Human Kinase Plate 11	Control	GAGACCUACCUCCGGAUCATT	UGAUCCGGAGGUAGGUCUCTT	5347	Homo sapiens polo-like kinase 1 (Drosophila) (PLK1), mRNA
Human Kinase Plate 11	MAP3K4	CCAUGAAAGAGAUUCGAUUTT	AAUCGAAUCUCUUUCAUGGTT	4216	Homo sapiens mitogen-activated protein kinase kinase kinase 4 (MAP3K4), transcript variant 1, mRNA
Human Kinase Plate 11	CDC42BPB	CAAAUACGGGCCUGAGUGUTT	ACACUCAGGCCCGUAUUUGTT	9578	Homo sapiens CDC42 binding protein kinase beta (DMPK-like) (CDC42BPB), mRNA
Human Kinase Plate 11	RAPGEF3	CUGUCAACGUGGUGACCCATT	UGGGUCACCACGUUGACAGTT	10411	Homo sapiens Rap guanine nucleotide exchange factor (GEF) 3 (RAPGEF3), mRNA
Human Kinase Plate 11	NTRK2	CAACGAAGAUGAUGUUGAATT	UUCAACAUCAUCUUCGUUGTT	4915	Homo sapiens neurotrophic tyrosine kinase, receptor, type 2 (NTRK2), transcript variant c, mRNA
Human Kinase Plate 11	DDR2	CAUCAAGUGUCAAUACCAUTT	AUGGUAUUGACACUUGAUGTT	4921	Homo sapiens discoidin domain receptor family, member 2 (DDR2), transcript variant 2, mRNA
Human Kinase Plate 11	PDGFRA	GAAGACAGUGGCCAUUAUATT	UAUAAUGGCCACUGUCUUCTT	5156	Homo sapiens platelet-derived growth factor receptor, alpha polypeptide (PDGFRA), mRNA
Human Kinase Plate 11	PIK3CA	GAUCCUAUGGUUCGAGGUUTT	AACCUCGAACCAUAGGAUCTT	5290	Homo sapiens phosphoinositide-3-kinase, catalytic, alpha polypeptide (PIK3CA), mRNA
Human Kinase Plate 11	PIK3CB	GUACUGAGCUCCUGUGUAATT	UUACACAGGAGCUCAGUACTT	5291	Homo sapiens phosphoinositide-3-kinase, catalytic, beta polypeptide (PIK3CB), mRNA
Human Kinase Plate 11	PRKAA2	CAGAUUGUAUGCAGGUCCUTT	AGGACCUGCAUACAAUCUGTT	5563	Homo sapiens protein kinase, AMP-activated, alpha 2 catalytic subunit (PRKAA2), mRNA
Human Kinase Plate 11	PRKCH	CAUGUUCCUCCAUGAUAAATT	UUUAUCAUGGAGGAACAUGTT	5583	Homo sapiens protein kinase C, eta (PRKCH), mRNA
Human Kinase Plate 11	PKN2	CUCACAAGAAGACCUCUUATT	UAAGAGGUCUUCUUGUGAGTT	5586	Homo sapiens protein kinase N2 (PKN2), mRNA
Human Kinase Plate 11	PRKCQ	GACAUAUCAAGAUCGCGGATT	UCCGCGAUCUUGAUAUGUCTT	5588	Homo sapiens protein kinase C, theta (PRKCQ), mRNA
Human Kinase Plate 11	PRKG1	GCUGUAACCUGCCUUGUGATT	UCACAAGGCAGGUUACAGCTT	5592	Homo sapiens protein kinase, cGMP-dependent, type I (PRKG1), mRNA
Human Kinase Plate 11	PRKG2	CAGAUAAAGUGCCUCUUGATT	UCAAGAGGCACUUUAUCUGTT	5593	Homo sapiens protein kinase, cGMP-dependent, type II (PRKG2), mRNA
Human Kinase Plate 11	TESK1	GACACACAAUCAGGGCUCUTT	AGAGCCCUGAUUGUGUGUCTT	7016	Homo sapiens testis-specific kinase 1 (TESK1), mRNA
Human Kinase Plate 11	MAP3K12	CCAACAUGCUAAUCACCUATT	UAGGUGAUUAGCAUGUUGGTT	7786	Homo sapiens mitogen-activated protein kinase kinase kinase 12 (MAP3K12), mRNA
Human Kinase Plate 11	STK25	CGAUUCCGGCCCACGGCCATT	UGGCCGUGGGCCGGAAUCGTT	10494	Homo sapiens serine/threonine kinase 25 (STE20 homolog, yeast) (STK25), mRNA
Human Kinase Plate 11	CDC2L2	GCCUCAAGCAUGAGUAUUUTT	AAAUACUCAUGCUUGAGGCTT	985	Homo sapiens cell division cycle 2-like 2 (PITSLRE proteins) (CDC2L2), transcript variant 5, mRNA
Human Kinase Plate 11	TP53RK	GACUUUGGGCUGAGUUUCATT	UGAAACUCAGCCCAAAGUCTT	112858	Homo sapiens TP53 regulating kinase (TP53RK), mRNA
Human Kinase Plate 11	TSSK3	GCCAGAAGAGUUUAUCCAGTT	CUGGAUAAACUCUUCUGGCTT	81629	Homo sapiens testis-specific serine kinase 3 (TSSK3), mRNA
Human Kinase Plate 11	ALPK2	CCAAUAAUGACUCACGCUUTT	AAGCGUGAGUCAUUAUUGGTT	115701	Homo sapiens heart alpha-kinase (HAK), mRNA
Human Kinase Plate 11	TSSK2	CACGCAAGAUGUUCCGACATT	UGUCGGAACAUCUUGCGUGTT	23617	Homo sapiens testis-specific serine kinase 2 (TSSK2), mRNA
Human Kinase Plate 11	Control	GAGACCUACCUCCGGAUCATT	UGAUCCGGAGGUAGGUCUCTT	5347	Homo sapiens polo-like kinase 1 (Drosophila) (PLK1), mRNA
Human Kinase Plate 11	MYLK	CACUUGAAUGCGCUCAUGATT	UCAUGAGCGCAUUCAAGUGTT	4638	Homo sapiens myosin, light chain kinase (MYLK), transcript variant 1, mRNA
Human Kinase Plate 11	IHPK3	GCUAUAGAUCUCAAAUAGATT	UCUAUUUGAGAUCUAUAGCTT	117283	Homo sapiens inositol hexaphosphate kinase 3 (IHPK3), mRNA
Human Kinase Plate 11	PIK4CA	CAAUCAAGCUCUUGAAGCATT	UGCUUCAAGAGCUUGAUUGTT	5297	Homo sapiens phosphatidylinositol 4-kinase, catalytic, alpha polypeptide (PIK4CA), transcript variant 2, mRNA
Human Kinase Plate 11	BRD4	GAAACUUCCCAAAUGUCUATT	UAGACAUUUGGGAAGUUUCTT	23476	Homo sapiens bromodomain containing 4 (BRD4), transcript variant short, mRNA
Human Kinase Plate 11	SRMS	GUCAUCAAGUCAGCCAACATT	UGUUGGCUGACUUGAUGACTT	6725	Homo sapiens src-related kinase lacking C-terminal regulatory tyrosine and N-terminal myristylation sites (SRMS), mRNA
Human Kinase Plate 11	LOC91461	CGAGUACCAGUGUAUCCCATT	UGGGAUACACUGGUACUCGTT	91461	Homo sapiens hypothetical protein BC007901 (LOC91461), mRNA
Human Kinase Plate 11	PGK2	CAGUCUAGAGCUUCUGGAATT	UUCCAGAAGCUCUAGACUGTT	5232	Homo sapiens phosphoglycerate kinase 2 (PGK2), mRNA
Human Kinase Plate 11	MYO3B	CUAAUCAUCCCAAUGUUGUTT	ACAACAUUGGGAUGAUUAGTT	140469	Homo sapiens myosin IIIB (MYO3B), mRNA
Human Kinase Plate 11	MAPK15	GUGACAGGGUGGCCUAUCUTT	AGAUAGGCCACCCUGUCACTT	225689	Homo sapiens mitogen-activated protein kinase 15 (MAPK15), mRNA
Human Kinase Plate 11	MAPK7	CCAUCUCAGACAAUACUAATT	UUAGUAUUGUCUGAGAUGGTT	5598	Homo sapiens mitogen-activated protein kinase 7 (MAPK7), transcript variant 1, mRNA
Human Kinase Plate 11	ALS2CR7	GACAACUAGUGGCUUUAAATT	UUUAAAGCCACUAGUUGUCTT	65061	Homo sapiens amyotrophic lateral sclerosis 2 (juvenile) chromosome region, candidate 7 (ALS2CR7), mRNA
Human Kinase Plate 11	HIPK4	CAUUGGAGCGCCGCAAGUATT	UACUUGCGGCGCUCCAAUGTT	147746	Homo sapiens homeodomain interacting protein kinase 4 (HIPK4), mRNA
Human Kinase Plate 11	STK32A	GAGCCAUUGGGAAAGGCAGTT	CUGCCUUUCCCAAUGGCUCTT	202374	Homo sapiens serine/threonine kinase 32A (STK32A), mRNA
Human Kinase Plate 11	MAP2K3	CCAAUGUCCUUAUCAACAATT	UUGUUGAUAAGGACAUUGGTT	5606	Homo sapiens mitogen-activated protein kinase kinase 3 (MAP2K3), transcript variant B, mRNA
Human Kinase Plate 11	MAP2K7	GUCAAAGACUGCCUUACUATT	UAGUAAGGCAGUCUUUGACTT	5609	Homo sapiens mitogen-activated protein kinase kinase 7 (MAP2K7), mRNA
Human Kinase Plate 11	CSNK1A1L	CUCCAAAGCCGAACUCGUUTT	AACGAGUUCGGCUUUGGAGTT	122011	Homo sapiens casein kinase 1, alpha 1-like (CSNK1A1L), mRNA
Human Kinase Plate 11	EVI5L	GCACCUACCCGGAACACGATT	UCGUGUUCCGGGUAGGUGCTT	115704	Homo sapiens ecotropic viral integration site 5-like (EVI5L), mRNA
Human Kinase Plate 11	ACVR1C	GACGAUUGUGCUUCAGGAATT	UUCCUGAAGCACAAUCGUCTT	130399	Homo sapiens activin A receptor, type IC (ACVR1C), mRNA
Human Kinase Plate 11	GPR125	GAAUUACGGCAGUCGGCCATT	UGGCCGACUGCCGUAAUUCTT	166647	Homo sapiens G protein-coupled receptor 125 (GPR125), mRNA
Human Kinase Plate 11	TCEB3C	GGCUCUUCAGGAGCGGGAATT	UUCCCGCUCCUGAAGAGCCTT	162699	Homo sapiens transcription elongation factor B polypeptide 3C (elongin A3) (TCEB3C), mRNA
Human Kinase Plate 11	MAP4K4	GCCAUAAGGCAAGAUCCUATT	UAGGAUCUUGCCUUAUGGCTT	9448	Homo sapiens mitogen-activated protein kinase kinase kinase kinase 4 (MAP4K4), transcript variant 2, mRNA
Human Kinase Plate 11	NEK10	GCUGUUCUAUCUCACGAGATT	UCUCGUGAGAUAGAACAGCTT	152110	Homo sapiens NIMA (never in mitosis gene a)- related kinase 10 (NEK10), transcript variant 2, mRNA
Human Kinase Plate 11	Control	GAGACCUACCUCCGGAUCATT	UGAUCCGGAGGUAGGUCUCTT	5347	Homo sapiens polo-like kinase 1 (Drosophila) (PLK1), mRNA
Human Kinase Plate 11	MLKL	CAGGAUUUGAGUUGAGGAATT	UUCCUCAACUCAAAUCCUGTT	197259	Homo sapiens mixed lineage kinase domain-like (MLKL), mRNA
Human Kinase Plate 11	PDIK1L	GAGAUCUUAAGCCUGAUAATT	UUAUCAGGCUUAAGAUCUCTT	149420	Homo sapiens PDLIM1 interacting kinase 1 like (PDIK1L), mRNA
Human Kinase Plate 11	DGKD	CAGAAGAUUCAAACAGCUATT	UAGCUGUUUGAAUCUUCUGTT	8527	Homo sapiens diacylglycerol kinase, delta 130kDa (DGKD), transcript variant 2, mRNA
Human Kinase Plate 11	DGKH	CAAUUACUUUGGGAUUGGATT	UCCAAUCCCAAAGUAAUUGTT	160851	Homo sapiens diacylglycerol kinase, eta (DGKH), transcript variant 1, mRNA
Human Kinase Plate 11	MGC42105	CAGAAGAGCAUAUUCGAAATT	UUUCGAAUAUGCUCUUCUGTT	167359	Homo sapiens hypothetical protein MGC42105 (MGC42105), mRNA
Human Kinase Plate 11	CAMK1D	CGUGUACUAUCUCCACAGATT	UCUGUGGAGAUAGUACACGTT	57118	Homo sapiens calcium/calmodulin-dependent protein kinase ID (CAMK1D), transcript variant 2, mRNA
Human Kinase Plate 11	SKP1A	GAGUACCACUGUAUUGAUUTT	AAUCAAUACAGUGGUACUCTT	6500	Homo sapiens S-phase kinase-associated protein 1A (p19A) (SKP1A), transcript variant 2, mRNA
Human Kinase Plate 11	SGK2	CUUCUACAGCCAAGAUGUATT	UACAUCUUGGCUGUAGAAGTT	10110	Homo sapiens serum/glucocorticoid regulated kinase 2 (SGK2), transcript variant 1, mRNA
Human Kinase Plate 11	CAMK2A	CCUACAUCCGCAUCACGCATT	UGCGUGAUGCGGAUGUAGGTT	815	Homo sapiens calcium/calmodulin-dependent protein kinase (CaM kinase) II alpha (CAMK2A), transcript variant 2, mRNA
Human Kinase Plate 11	CAMK2G	CAGAUGCCAGCCACUGUAUTT	AUACAGUGGCUGGCAUCUGTT	818	Homo sapiens calcium/calmodulin-dependent protein kinase (CaM kinase) II gamma (CAMK2G), transcript variant 3, mRNA
Human Kinase Plate 12	Control	GAGACCUACCUCCGGAUCATT	UGAUCCGGAGGUAGGUCUCTT	5347	Homo sapiens polo-like kinase 1 (Drosophila) (PLK1), mRNA
Human Kinase Plate 12	GRK5	GUGUUUGGACCUAAUGGUATT	UACCAUUAGGUCCAAACACTT	2869	Homo sapiens G protein-coupled receptor kinase 5 (GRK5), mRNA
Human Kinase Plate 12	LCK	CCAUUAACUACGGGACAUUTT	AAUGUCCCGUAGUUAAUGGTT	3932	Homo sapiens lymphocyte-specific protein tyrosine kinase (LCK), transcript variant 2, mRNA
Human Kinase Plate 12	MPP2	GAAUACGAGGGCAACCUGUTT	ACAGGUUGCCCUCGUAUUCTT	4355	Homo sapiens membrane protein, palmitoylated 2 (MAGUK p55 subfamily member 2) (MPP2), mRNA
Human Kinase Plate 12	PDK3	GUAAAGAAGACUUAUCCAUTT	AUGGAUAAGUCUUCUUUACTT	5165	Homo sapiens pyruvate dehydrogenase kinase, isozyme 3 (PDK3), mRNA
Human Kinase Plate 12	PRKAB2	GAAAUGUAUGCGUUUCGAUTT	AUCGAAACGCAUACAUUUCTT	5565	Homo sapiens protein kinase, AMP-activated, beta 2 non-catalytic subunit (PRKAB2), mRNA
Human Kinase Plate 12	PRKCE	CAGAUUCAGCGCUCCCGAATT	UUCGGGAGCGCUGAAUCUGTT	5581	Homo sapiens protein kinase C, epsilon (PRKCE), mRNA
Human Kinase Plate 12	ROCK1	GAAGUGAGGUUAGGGCGAATT	UUCGCCCUAACCUCACUUCTT	6093	Homo sapiens Rho-associated, coiled-coil containing protein kinase 1 (ROCK1), mRNA
Human Kinase Plate 12	SRC	GGUUACUGCUCAAUGCAGATT	UCUGCAUUGAGCAGUAACCTT	6714	Homo sapiens v-src sarcoma (Schmidt-Ruppin A-2) viral oncogene homolog (avian) (SRC), transcript variant 1, mRNA
Human Kinase Plate 12	TIE1	CCUUACAGCCUCUGACUUATT	UAAGUCAGAGGCUGUAAGGTT	7075	Homo sapiens tyrosine kinase with immunoglobulin-like and EGF-like domains 1 (TIE1), mRNA
Human Kinase Plate 12	AKT3	GACAUUAAAUUUCCUCGAATT	UUCGAGGAAAUUUAAUGUCTT	10000	Homo sapiens v-akt murine thymoma viral oncogene homolog 3 (protein kinase B, gamma) (AKT3), transcript variant 1, mRNA
Human Kinase Plate 12	NAALADL1	CCCUUUACUCCAACCCUCUTT	AGAGGGUUGGAGUAAAGGGTT	10004	Homo sapiens N-acetylated alpha-linked acidic dipeptidase-like 1 (NAALADL1), mRNA
Human Kinase Plate 12	GNE	CACAUUGUCAAAGACGUCATT	UGACGUCUUUGACAAUGUGTT	10020	Homo sapiens glucosamine (UDP-N-acetyl)-2-epimerase/N-acetylmannosamine kinase (GNE), mRNA
Human Kinase Plate 12	ITK	CCCAAUAUGAUCCAACCAATT	UUGGUUGGAUCAUAUUGGGTT	3702	Homo sapiens IL2-inducible T-cell kinase (ITK), mRNA
Human Kinase Plate 12	LIMK2	GAAGGACUUUCUGCGCAGUTT	ACUGCGCAGAAAGUCCUUCTT	3985	Homo sapiens LIM domain kinase 2 (LIMK2), transcript variant 2a, mRNA
Human Kinase Plate 12	PTK2	CCGAUAUAUGGAAGAUAGUTT	ACUAUCUUCCAUAUAUCGGTT	5747	Homo sapiens PTK2 protein tyrosine kinase 2 (PTK2), transcript variant 2, mRNA
Human Kinase Plate 12	HIPK3	CUUACGAAGUCCUUGAUUUTT	AAAUCAAGGACUUCGUAAGTT	10114	Homo sapiens homeodomain interacting protein kinase 3 (HIPK3), transcript variant 1, mRNA
Human Kinase Plate 12	TRIM28	GACCAUACUGUGCGCUCUATT	UAGAGCGCACAGUAUGGUCTT	10155	Homo sapiens tripartite motif-containing 28 (TRIM28), mRNA
Human Kinase Plate 12	NME6	GAGCCUACAUCCUUGCCCATT	UGGGCAAGGAUGUAGGCUCTT	10201	Homo sapiens non-metastatic cells 6, protein expressed in (nucleoside-diphosphate kinase) (NME6), mRNA
Human Kinase Plate 12	PRKD3	CCGUAAUGAAGUGGCUAUUTT	AAUAGCCACUUCAUUACGGTT	23683	Homo sapiens protein kinase D3 (PRKD3), mRNA
Human Kinase Plate 12	SPEG	CACUUAUGGACCAGUCAGUTT	ACUGACUGGUCCAUAAGUGTT	10290	Homo sapiens aortic preferentially expressed gene 1 (APEG1), mRNA
Human Kinase Plate 12	PAK4	GGACUACCAGCACGAGAAUTT	AUUCUCGUGCUGGUAGUCCTT	10298	Homo sapiens p21(CDKN1A)-activated kinase 4 (PAK4), transcript variant 1, mRNA
Human Kinase Plate 12	MAK	CUUACAAUCAGUCAGGAUATT	UAUCCUGACUGAUUGUAAGTT	4117	Homo sapiens male germ cell-associated kinase (MAK), mRNA
Human Kinase Plate 12	Control	GAGACCUACCUCCGGAUCATT	UGAUCCGGAGGUAGGUCUCTT	5347	Homo sapiens polo-like kinase 1 (Drosophila) (PLK1), mRNA
Human Kinase Plate 12	MAP3K4	GAAAUCAGGAGGUCUGUUATT	UAACAGACCUCCUGAUUUCTT	4216	Homo sapiens mitogen-activated protein kinase kinase kinase 4 (MAP3K4), transcript variant 1, mRNA
Human Kinase Plate 12	CDC42BPB	CCUACAAAGGCCAUGUCAATT	UUGACAUGGCCUUUGUAGGTT	9578	Homo sapiens CDC42 binding protein kinase beta (DMPK-like) (CDC42BPB), mRNA
Human Kinase Plate 12	RAPGEF3	GGAAGUACCACCUUAGGCUTT	AGCCUAAGGUGGUACUUCCTT	10411	Homo sapiens Rap guanine nucleotide exchange factor (GEF) 3 (RAPGEF3), mRNA
Human Kinase Plate 12	NTRK2	GCAAUAUUGAAUGAGUCCATT	UGGACUCAUUCAAUAUUGCTT	4915	Homo sapiens neurotrophic tyrosine kinase, receptor, type 2 (NTRK2), transcript variant c, mRNA
Human Kinase Plate 12	DDR2	CUAUGCAGAGGCUGACAUATT	UAUGUCAGCCUCUGCAUAGTT	4921	Homo sapiens discoidin domain receptor family, member 2 (DDR2), transcript variant 2, mRNA
Human Kinase Plate 12	PDGFRA	CCAUUGAAGACAUCGACAUTT	AUGUCGAUGUCUUCAAUGGTT	5156	Homo sapiens platelet-derived growth factor receptor, alpha polypeptide (PDGFRA), mRNA
Human Kinase Plate 12	PIK3CA	CAAUUGGUCUGUAUCCCGATT	UCGGGAUACAGACCAAUUGTT	5290	Homo sapiens phosphoinositide-3-kinase, catalytic, alpha polypeptide (PIK3CA), mRNA
Human Kinase Plate 12	PIK3CB	GUGAUCAUCCACUAAUUCATT	UGAAUUAGUGGAUGAUCACTT	5291	Homo sapiens phosphoinositide-3-kinase, catalytic, beta polypeptide (PIK3CB), mRNA
Human Kinase Plate 12	PRKAA2	CAAGAUAGCCGAUUUCGGATT	UCCGAAAUCGGCUAUCUUGTT	5563	Homo sapiens protein kinase, AMP-activated, alpha 2 catalytic subunit (PRKAA2), mRNA
Human Kinase Plate 12	PRKCH	GAAUGCACCAUGACCGAGATT	UCUCGGUCAUGGUGCAUUCTT	5583	Homo sapiens protein kinase C, eta (PRKCH), mRNA
Human Kinase Plate 12	PKN2	GGUGUUAAGUUGCUAGACATT	UGUCUAGCAACUUAACACCTT	5586	Homo sapiens protein kinase N2 (PKN2), mRNA
Human Kinase Plate 12	PRKCQ	GCUGAAACCUCAAGGCCGATT	UCGGCCUUGAGGUUUCAGCTT	5588	Homo sapiens protein kinase C, theta (PRKCQ), mRNA
Human Kinase Plate 12	PRKG1	CAUGACAUUUCAGCCGACUTT	AGUCGGCUGAAAUGUCAUGTT	5592	Homo sapiens protein kinase, cGMP-dependent, type I (PRKG1), mRNA
Human Kinase Plate 12	PRKG2	CAGCUAACAUUAUUGCUGATT	UCAGCAAUAAUGUUAGCUGTT	5593	Homo sapiens protein kinase, cGMP-dependent, type II (PRKG2), mRNA
Human Kinase Plate 12	TESK1	CUCUUACAGAGUAUAUGAATT	UUCAUAUACUCUGUAAGAGTT	7016	Homo sapiens testis-specific kinase 1 (TESK1), mRNA
Human Kinase Plate 12	MAP3K12	CCAUGAUUGGCAAAGCCUATT	UAGGCUUUGCCAAUCAUGGTT	7786	Homo sapiens mitogen-activated protein kinase kinase kinase 12 (MAP3K12), mRNA
Human Kinase Plate 12	STK25	GUUCUGAGCUCCAUAAGAATT	UUCUUAUGGAGCUCAGAACTT	10494	Homo sapiens serine/threonine kinase 25 (STE20 homolog, yeast) (STK25), mRNA
Human Kinase Plate 12	CDC2L2	GACAAGAUCUACAUCGUGATT	UCACGAUGUAGAUCUUGUCTT	985	Homo sapiens cell division cycle 2-like 2 (PITSLRE proteins) (CDC2L2), transcript variant 5, mRNA
Human Kinase Plate 12	TP53RK	GAAAUUGAAGGCUCAGUGATT	UCACUGAGCCUUCAAUUUCTT	112858	Homo sapiens TP53 regulating kinase (TP53RK), mRNA
Human Kinase Plate 12	TSSK3	GGAGUCUGCCGACGGGAAATT	UUUCCCGUCGGCAGACUCCTT	81629	Homo sapiens testis-specific serine kinase 3 (TSSK3), mRNA
Human Kinase Plate 12	ALPK2	CUGAGAACAAUAUCCCGUATT	UACGGGAUAUUGUUCUCAGTT	115701	Homo sapiens heart alpha-kinase (HAK), mRNA
Human Kinase Plate 12	TSSK2	CCGAGAACGAGAACAGGAUTT	AUCCUGUUCUCGUUCUCGGTT	23617	Homo sapiens testis-specific serine kinase 2 (TSSK2), mRNA
Human Kinase Plate 12	Control	GAGACCUACCUCCGGAUCATT	UGAUCCGGAGGUAGGUCUCTT	5347	Homo sapiens polo-like kinase 1 (Drosophila) (PLK1), mRNA
Human Kinase Plate 12	MYLK	CCAGCAAUUCAUUUCUGAATT	UUCAGAAAUGAAUUGCUGGTT	4638	Homo sapiens myosin, light chain kinase (MYLK), transcript variant 1, mRNA
Human Kinase Plate 12	IHPK3	GGCUUAUCUGGAUUCUUCUTT	AGAAGAAUCCAGAUAAGCCTT	117283	Homo sapiens inositol hexaphosphate kinase 3 (IHPK3), mRNA
Human Kinase Plate 12	PIK4CA	GAGAGAAGCGGCUGCGUGATT	UCACGCAGCCGCUUCUCUCTT	5297	Homo sapiens phosphatidylinositol 4-kinase, catalytic, alpha polypeptide (PIK4CA), transcript variant 2, mRNA
Human Kinase Plate 12	BRD4	GAGAUGACAUAGUCUUAAUTT	AUUAAGACUAUGUCAUCUCTT	23476	Homo sapiens bromodomain containing 4 (BRD4), transcript variant short, mRNA
Human Kinase Plate 12	SRMS	CUGUGUACAUCGUCACGGATT	UCCGUGACGAUGUACACAGTT	6725	Homo sapiens src-related kinase lacking C-terminal regulatory tyrosine and N-terminal myristylation sites (SRMS), mRNA
Human Kinase Plate 12	LOC91461	CUGACCAGCUGACUAUCCUTT	AGGAUAGUCAGCUGGUCAGTT	91461	Homo sapiens hypothetical protein BC007901 (LOC91461), mRNA
Human Kinase Plate 12	PGK2	CAAGAUCCAACUUAUCAAATT	UUUGAUAAGUUGGAUCUUGTT	5232	Homo sapiens phosphoglycerate kinase 2 (PGK2), mRNA
Human Kinase Plate 12	MYO3B	GUCUACAAGGUAACUAACATT	UGUUAGUUACCUUGUAGACTT	140469	Homo sapiens myosin IIIB (MYO3B), mRNA
Human Kinase Plate 12	MAPK15	GUUUGUACCAGUUCAGAUUTT	AAUCUGAACUGGUACAAACTT	225689	Homo sapiens mitogen-activated protein kinase 15 (MAPK15), mRNA
Human Kinase Plate 12	MAPK7	GAGGAAUUCUUAAACCAGUTT	ACUGGUUUAAGAAUUCCUCTT	5598	Homo sapiens mitogen-activated protein kinase 7 (MAPK7), transcript variant 1, mRNA
Human Kinase Plate 12	ALS2CR7	CCAAUAUUGUGCUCCUGCATT	UGCAGGAGCACAAUAUUGGTT	65061	Homo sapiens amyotrophic lateral sclerosis 2 (juvenile) chromosome region, candidate 7 (ALS2CR7), mRNA
Human Kinase Plate 12	HIPK4	GAAGGCACCAGGUAUGCAATT	UUGCAUACCUGGUGCCUUCTT	147746	Homo sapiens homeodomain interacting protein kinase 4 (HIPK4), mRNA
Human Kinase Plate 12	STK32A	GGAGCACCCUUUCCUGGUUTT	AACCAGGAAAGGGUGCUCCTT	202374	Homo sapiens serine/threonine kinase 32A (STK32A), mRNA
Human Kinase Plate 12	MAP2K3	CUGAGAGGAUCAACCCAGATT	UCUGGGUUGAUCCUCUCAGTT	5606	Homo sapiens mitogen-activated protein kinase kinase 3 (MAP2K3), transcript variant B, mRNA
Human Kinase Plate 12	MAP2K7	CAGUGCUUUGGGACGUUCATT	UGAACGUCCCAAAGCACUGTT	5609	Homo sapiens mitogen-activated protein kinase kinase 7 (MAP2K7), mRNA
Human Kinase Plate 12	CSNK1A1L	GAAACGUGAUGUCUGGUUUTT	AAACCAGACAUCACGUUUCTT	122011	Homo sapiens casein kinase 1, alpha 1-like (CSNK1A1L), mRNA
Human Kinase Plate 12	EVI5L	CCUACCAGGUCAAGUACAATT	UUGUACUUGACCUGGUAGGTT	115704	Homo sapiens ecotropic viral integration site 5-like (EVI5L), mRNA
Human Kinase Plate 12	ACVR1C	GAAUUGUUGAGGAGUACCATT	UGGUACUCCUCAACAAUUCTT	130399	Homo sapiens activin A receptor, type IC (ACVR1C), mRNA
Human Kinase Plate 12	GPR125	GAUAGCACUGGCAAUGUUATT	UAACAUUGCCAGUGCUAUCTT	166647	Homo sapiens G protein-coupled receptor 125 (GPR125), mRNA
Human Kinase Plate 12	TCEB3C	CAGCUGUACCGCACAGAGATT	UCUCUGUGCGGUACAGCUGTT	162699	Homo sapiens transcription elongation factor B polypeptide 3C (elongin A3) (TCEB3C), mRNA
Human Kinase Plate 12	MAP4K4	CAAGUUAGAAUCCAGCUUATT	UAAGCUGGAUUCUAACUUGTT	9448	Homo sapiens mitogen-activated protein kinase kinase kinase kinase 4 (MAP4K4), transcript variant 2, mRNA
Human Kinase Plate 12	NEK10	CGGAACACCGUCACAUGUCTT	GACAUGUGACGGUGUUCCGTT	152110	Homo sapiens NIMA (never in mitosis gene a)- related kinase 10 (NEK10), transcript variant 2, mRNA
Human Kinase Plate 12	Control	GAGACCUACCUCCGGAUCATT	UGAUCCGGAGGUAGGUCUCTT	5347	Homo sapiens polo-like kinase 1 (Drosophila) (PLK1), mRNA
Human Kinase Plate 12	MLKL	GAAACUUUGAGGCAGUAUUTT	AAUACUGCCUCAAAGUUUCTT	197259	Homo sapiens mixed lineage kinase domain-like (MLKL), mRNA
Human Kinase Plate 12	PDIK1L	GUAGUUACGGUGUUGUGUATT	UACACAACACCGUAACUACTT	149420	Homo sapiens PDLIM1 interacting kinase 1 like (PDIK1L), mRNA
Human Kinase Plate 12	DGKD	GAAGAUAUCCCUGGACUUUTT	AAAGUCCAGGGAUAUCUUCTT	8527	Homo sapiens diacylglycerol kinase, delta 130kDa (DGKD), transcript variant 2, mRNA
Human Kinase Plate 12	DGKH	GAAUUUAGAACAAAGGGUUTT	AACCCUUUGUUCUAAAUUCTT	160851	Homo sapiens diacylglycerol kinase, eta (DGKH), transcript variant 1, mRNA
Human Kinase Plate 12	MGC42105	CAGAAACCGUGGCCAAACUTT	AGUUUGGCCACGGUUUCUGTT	167359	Homo sapiens hypothetical protein MGC42105 (MGC42105), mRNA
Human Kinase Plate 12	CAMK1D	GGAGAAGGACCCGAAUAAATT	UUUAUUCGGGUCCUUCUCCTT	57118	Homo sapiens calcium/calmodulin-dependent protein kinase ID (CAMK1D), transcript variant 2, mRNA
Human Kinase Plate 12	SKP1A	GGAGUACCACUGUAUUGAUTT	AUCAAUACAGUGGUACUCCTT	6500	Homo sapiens S-phase kinase-associated protein 1A (p19A) (SKP1A), transcript variant 2, mRNA
Human Kinase Plate 12	SGK2	GAAAGAGCCUUAUGAUCGATT	UCGAUCAUAAGGCUCUUUCTT	10110	Homo sapiens serum/glucocorticoid regulated kinase 2 (SGK2), transcript variant 1, mRNA
Human Kinase Plate 12	CAMK2A	GAGUCAGCCUGCAUCGCCUTT	AGGCGAUGCAGGCUGACUCTT	815	Homo sapiens calcium/calmodulin-dependent protein kinase (CaM kinase) II alpha (CAMK2A), transcript variant 2, mRNA
Human Kinase Plate 12	CAMK2G	CCACUGUAUACAUCAGAUUTT	AAUCUGAUGUAUACAGUGGTT	818	Homo sapiens calcium/calmodulin-dependent protein kinase (CaM kinase) II gamma (CAMK2G), transcript variant 3, mRNA
Human Kinase Plate 13	Control	GAGACCUACCUCCGGAUCATT	UGAUCCGGAGGUAGGUCUCTT	5347	Homo sapiens polo-like kinase 1 (Drosophila) (PLK1), mRNA
Human Kinase Plate 13	SNF1LK	GGAAGAAGUUCUGGCAAAUTT	AUUUGCCAGAACUUCUUCCTT	150094	Homo sapiens SNF1-like kinase (SNF1LK), mRNA
Human Kinase Plate 13	TTBK2	CAAAUGAGGCUGUAGGACATT	UGUCCUACAGCCUCAUUUGTT	146057	Homo sapiens tau tubulin kinase 2 (TTBK2), mRNA
Human Kinase Plate 13	STK32C	CACACCUGACCGACUUCAATT	UUGAAGUCGGUCAGGUGUGTT	282974	Homo sapiens serine/threonine kinase 32C (STK32C), mRNA
Human Kinase Plate 13	KSR2	GUUAAAGUGCCACAACAAATT	UUUGUUGUGGCACUUUAACTT	283455	Homo sapiens kinase suppressor of ras 2 (KSR2), mRNA
Human Kinase Plate 13	EPHA6	CUGCAUAAAUUCUGAGAAATT	UUUCUCAGAAUUUAUGCAGTT	285220	Homo sapiens hypothetical protein DKFZp434C1418 (DKFZp434C1418), mRNA
Human Kinase Plate 13	TSSK4	CACUUUCCCAGCUAACCAUTT	AUGGUUAGCUGGGAAAGUGTT	283629	Homo sapiens testis-specific serine kinase 4 (TSSK4), mRNA
Human Kinase Plate 13	PAN3	GGAUCAACCUCCAGGCUGATT	UCAGCCUGGAGGUUGAUCCTT	255967	Homo sapiens PAN3 polyA specific ribonuclease subunit homolog (S. cerevisiae) (PAN3), mRNA
Human Kinase Plate 13	PRPS1L1	CAACUGUCCUGAAGUGGAUTT	AUCCACUUCAGGACAGUUGTT	221823	Homo sapiens phosphoribosyl pyrophosphate synthetase 1-like 1 (PRPS1L1), mRNA
Human Kinase Plate 13	TXNDC6	CUUUGUGACUCCCUCAUAUTT	AUAUGAGGGAGUCACAAAGTT	347736	Homo sapiens thioredoxin domain containing 6 (TXNDC6), mRNA
Human Kinase Plate 13	PDZD2	CUCAUUCGGCCAUCCGUCATT	UGACGGAUGGCCGAAUGAGTT	23037	Homo sapiens PDZ domain containing 2 (PDZD2), mRNA
Human Kinase Plate 13	ANKK1	CAUACUCAGGGUUCAACAUTT	AUGUUGAACCCUGAGUAUGTT	255239	Homo sapiens ankyrin repeat and kinase domain containing 1 (ANKK1), mRNA
Human Kinase Plate 13	NRBP2	CCAUUGCUCGCGCCAGGCATT	UGCCUGGCGCGAGCAAUGGTT	340371	Homo sapiens nuclear receptor binding protein 2 (NRBP2), mRNA
Human Kinase Plate 13	MLCK	GACAUCAAAUUAAGAUCAUTT	AUGAUCUUAAUUUGAUGUCTT	91807	Homo sapiens MLCK protein (MLCK), mRNA
Human Kinase Plate 13	FLT4	GGAACAUUCUGCUGUCGGATT	UCCGACAGCAGAAUGUUCCTT	2324	Homo sapiens fms-related tyrosine kinase 4 (FLT4), transcript variant 2, mRNA
Human Kinase Plate 13	AURKA	CAGUUUAUAGAGAACUUCATT	UGAAGUUCUCUAUAAACUGTT	6790	Homo sapiens aurora kinase A (AURKA), transcript variant 4, mRNA
Human Kinase Plate 13	NRK	CGAGUAAAUGCCCAGGUAUTT	AUACCUGGGCAUUUACUCGTT	203447	Homo sapiens Nik related kinase (NRK), mRNA
Human Kinase Plate 13	LRRK2	GAGUUAGCCUCCAAGGGUUTT	AACCCUUGGAGGCUAACUCTT	120892	Homo sapiens leucine-rich repeat kinase 2 (LRRK2), mRNA
Human Kinase Plate 13	MAP4K5	GAAACUGGCCUCUGAGUUATT	UAACUCAGAGGCCAGUUUCTT	11183	Homo sapiens mitogen-activated protein kinase kinase kinase kinase 5 (MAP4K5), transcript variant 2, mRNA
Human Kinase Plate 13	NEK5	GAUGAAACAUCCCAACAUUTT	AAUGUUGGGAUGUUUCAUCTT	341676	Homo sapiens NIMA (never in mitosis gene a)-related kinase 5 (NEK5), mRNA
Human Kinase Plate 13	DGKZ	GAUCGCACAGGAUGAGAUUTT	AAUCUCAUCCUGUGCGAUCTT	8525	Homo sapiens diacylglycerol kinase, zeta 104kDa (DGKZ), transcript variant 1, mRNA
Human Kinase Plate 13	PRKAR1A	GAUGUAUGAGGAAUUCCUUTT	AAGGAAUUCCUCAUACAUCTT	5573	Homo sapiens protein kinase, cAMP-dependent, regulatory, type I, alpha (tissue specific extinguisher 1) (PRKAR1A), transcript variant 1, mRNA
Human Kinase Plate 13	PCTK3	GUGUGCACCAGCUUGAAGATT	UCUUCAAGCUGGUGCACACTT	5129	Homo sapiens PCTAIRE protein kinase 3 (PCTK3), transcript variant 1, mRNA
Human Kinase Plate 13	Control	GAGACCUACCUCCGGAUCATT	UGAUCCGGAGGUAGGUCUCTT	5347	Homo sapiens polo-like kinase 1 (Drosophila) (PLK1), mRNA
Human Kinase Plate 13	FGFR4	CAGAAUCUCACCUUGAUUATT	UAAUCAAGGUGAGAUUCUGTT	2264	Homo sapiens fibroblast growth factor receptor 4 (FGFR4), transcript variant 1, mRNA
Human Kinase Plate 13	LOC126520	GGUGGAUUAUUCCAGCAAATT	UUUGCUGGAAUAAUCCACCTT	126520	PREDICTED: Homo sapiens hypothetical protein LOC126520 (LOC126520), mRNA
Human Kinase Plate 13	LOC400301	GCCAAGAGGCCAAACACAATT	UUGUGUUUGGCCUCUUGGCTT	400301	PREDICTED: Homo sapiens similar to protein kinase CHK2 isoform b (LOC400301), mRNA
Human Kinase Plate 13	PRKXP1	GUCAUCAGCCCGUCCCUCATT	UGAGGGACGGGCUGAUGACTT	441733	PREDICTED: Homo sapiens similar to Serine/threonine-protein kinase PRKX (Protein kinase PKX1) (LOC441733), mRNA
Human Kinase Plate 13	WEE2	CAGGAUAAGCUGAGGUCUUTT	AAGACCUCAGCUUAUCCUGTT	494551	Homo sapiens cDNA FLJ16107 fis, clone THYMU2004139, moderately similar to WEE1-LIKE PROTEIN KINASE (EC 2.7.1.112)
Human Kinase Plate 13	GUK1	CCGAUCUGCGGCCCAUCUATT	UAGAUGGGCCGCAGAUCGGTT	2987	Homo sapiens guanylate kinase 1 (GUK1), mRNA
Human Kinase Plate 13	DYRK2	GGACUAAUUUGGCGCAGAUTT	AUCUGCGCCAAAUUAGUCCTT	8445	Homo sapiens dual-specificity tyrosine-(Y)-phosphorylation regulated kinase 2 (DYRK2), transcript variant 2, mRNA
Human Kinase Plate 13	CAMKK2	GCUCCUAUGGUGUCGUCAATT	UUGACGACACCAUAGGAGCTT	10645	Homo sapiens calcium/calmodulin-dependent protein kinase kinase 2, beta (CAMKK2), transcript variant 1, mRNA
Human Kinase Plate 13	PMVK	CCAUCUGGCUGGUGAGUGATT	UCACUCACCAGCCAGAUGGTT	10654	Homo sapiens phosphomevalonate kinase (PMVK), mRNA
Human Kinase Plate 13	PLK2	CUUUAAUGAUGGCACCUUUTT	AAAGGUGCCAUCAUUAAAGTT	10769	Homo sapiens polo-like kinase 2 (Drosophila) (PLK2), mRNA
Human Kinase Plate 13	FASTK	GACUUCCUGCUGUGCGCCATT	UGGCGCACAGCAGGAAGUCTT	10922	Homo sapiens Fas-activated serine/threonine kinase (FASTK), transcript variant 1, mRNA
Human Kinase Plate 13	ADK	CCUAAUUGCUUCCUGAGAATT	UUCUCAGGAAGCAAUUAGGTT	132	Homo sapiens adenosine kinase (ADK), transcript variant ADK-long, mRNA
Human Kinase Plate 13	AKAP13	GAUGAUGGCGGAUCUGCUUTT	AAGCAGAUCCGCCAUCAUCTT	11214	Homo sapiens A kinase (PRKA) anchor protein 13 (AKAP13), transcript variant 1, mRNA
Human Kinase Plate 13	PSKH1	GCAUCCUGAUCCUUAAGAUTT	AUCUUAAGGAUCAGGAUGCTT	5681	Homo sapiens protein serine kinase H1 (PSKH1), mRNA
Human Kinase Plate 13	RAB32	GCAACAUGACCCGAGUAUATT	UAUACUCGGGUCAUGUUGCTT	10981	Homo sapiens RAB32, member RAS oncogene family (RAB32), mRNA
Human Kinase Plate 13	TLK2	CCUGAAACAGCACAAAUUATT	UAAUUUGUGCUGUUUCAGGTT	11011	Homo sapiens tousled-like kinase 2 (TLK2), mRNA
Human Kinase Plate 13	PIM2	GUGGAGUUGUCCAUCGUGATT	UCACGAUGGACAACUCCACTT	11040	Homo sapiens pim-2 oncogene (PIM2), mRNA
Human Kinase Plate 13	PRKDC	GAACCUUUCAUCAAACGAATT	UUCGUUUGAUGAAAGGUUCTT	5591	Homo sapiens protein kinase, DNA-activated, catalytic polypeptide (PRKDC), mRNA
Human Kinase Plate 13	TRIO	CCUACUACAUCCACCAGUUTT	AACUGGUGGAUGUAGUAGGTT	7204	Homo sapiens triple functional domain (PTPRF interacting) (TRIO), mRNA
Human Kinase Plate 13	TESK2	GAAUUCAAUUGCAGGAUUUTT	AAAUCCUGCAAUUGAAUUCTT	10420	Homo sapiens testis-specific kinase 2 (TESK2), mRNA
Human Kinase Plate 13	CIT	CUUCAACUCACUCGAAGUATT	UACUUCGAGUGAGUUGAAGTT	11113	Homo sapiens citron (rho-interacting, serine/threonine kinase 21) (CIT), mRNA
Human Kinase Plate 13	MAP4K1	CCAAGAUGCUCAGUCAUCATT	UGAUGACUGAGCAUCUUGGTT	11184	Homo sapiens mitogen-activated protein kinase kinase kinase kinase 1 (MAP4K1), transcript variant 2, mRNA
Human Kinase Plate 13	Control	GAGACCUACCUCCGGAUCATT	UGAUCCGGAGGUAGGUCUCTT	5347	Homo sapiens polo-like kinase 1 (Drosophila) (PLK1), mRNA
Human Kinase Plate 13	IRAK3	CCAAUGUCACCGUGGAUAATT	UUAUCCACGGUGACAUUGGTT	11213	Homo sapiens interleukin-1 receptor-associated kinase 3 (IRAK3), mRNA
Human Kinase Plate 13	STK38	CAUAGACUCUAUUCACCAATT	UUGGUGAAUAGAGUCUAUGTT	11329	Homo sapiens serine/threonine kinase 38 (STK38), mRNA
Human Kinase Plate 13	BRD3	GCUAAUGGCCCAAGCUUUATT	UAAAGCUUGGGCCAUUAGCTT	8019	Homo sapiens bromodomain containing 3 (BRD3), mRNA
Human Kinase Plate 13	MIP	GGUGUACUGGGUAGGCCCATT	UGGGCCUACCCAGUACACCTT	4284	Homo sapiens major intrinsic protein of lens fiber (MIP), mRNA
Human Kinase Plate 13	CCRK	GCCAUUAAACACUAGUUCATT	UGAACUAGUGUUUAAUGGCTT	23552	Homo sapiens cell cycle related kinase (CCRK), transcript variant 2, mRNA
Human Kinase Plate 13	DTYMK	CUGGGAACAAGUGCCGUUATT	UAACGGCACUUGUUCCCAGTT	1841	Homo sapiens deoxythymidylate kinase (thymidylate kinase) (DTYMK), mRNA
Human Kinase Plate 13	NEK1	CCAAGAUUCUUCAUUUAGUTT	ACUAAAUGAAGAAUCUUGGTT	4750	Homo sapiens NIMA (never in mitosis gene a)-related kinase 1 (NEK1), mRNA
Human Kinase Plate 13	TLK1	GAAAUUAGCAGCAUUAGAATT	UUCUAAUGCUGCUAAUUUCTT	9874	Homo sapiens tousled-like kinase 1 (TLK1), mRNA
Human Kinase Plate 13	PFTK1	CUUACAUCCACCAGCGUUATT	UAACGCUGGUGGAUGUAAGTT	5218	Homo sapiens PFTAIRE protein kinase 1 (PFTK1), mRNA
Human Kinase Plate 13	PIP5K1C	GCUUCUAUGCCGAGCGCUUTT	AAGCGCUCGGCAUAGAAGCTT	23396	Homo sapiens phosphatidylinositol-4-phosphate 5-kinase, type I, gamma (PIP5K1C), mRNA
Human Kinase Plate 13	RPS6KC1	GGAAUAGUGUUUGGGCGAUTT	AUCGCCCAAACACUAUUCCTT	26750	Homo sapiens ribosomal protein S6 kinase, 52kDa, polypeptide 1 (RPS6KC1), mRNA
Human Kinase Plate 13	SGK3	GUCUAUAGAUGGGACUGAATT	UUCAGUCCCAUCUAUAGACTT	23678	Homo sapiens serum/glucocorticoid regulated kinase family, member 3 (SGK3), transcript variant 1, mRNA
Human Kinase Plate 13	CARKL	CAAAUGAGUGCCUUCCGAATT	UUCGGAAGGCACUCAUUUGTT	23729	Homo sapiens carbohydrate kinase-like (CARKL), mRNA
Human Kinase Plate 13	NME7	CUAUUAGAGGUUCAAUACUTT	AGUAUUGAACCUCUAAUAGTT	29922	Homo sapiens non-metastatic cells 7, protein expressed in (nucleoside-diphosphate kinase) (NME7), transcript variant 1, mRNA
Human Kinase Plate 13	PKN3	CUUCUACGUGGCUUGUGUUTT	AACACAAGCCACGUAGAAGTT	29941	Homo sapiens protein kinase N3 (PKN3), mRNA
Human Kinase Plate 13	NRBP1	GACAUCUACUCCUUUGGCATT	UGCCAAAGGAGUAGAUGUCTT	29959	Homo sapiens nuclear receptor binding protein 1 (NRBP1), mRNA
Human Kinase Plate 13	AK2	GACUCUCUGCUGAUCCGAATT	UUCGGAUCAGCAGAGAGUCTT	204	Homo sapiens adenylate kinase 2 (AK2), transcript variant AK2B, mRNA
Human Kinase Plate 13	IKBKE	GGAACAAGGAGAUCAUGUATT	UACAUGAUCUCCUUGUUCCTT	9641	Homo sapiens inhibitor of kappa light polypeptide gene enhancer in B-cells, kinase epsilon (IKBKE), mRNA
Human Kinase Plate 13	RAGE	CUCACUGAUGGGUUCUACATT	UGUAGAACCCAUCAGUGAGTT	5891	Homo sapiens renal tumor antigen (RAGE), mRNA
Human Kinase Plate 13	KSR1	GCAUGAUAUUUGGAGUGAATT	UUCACUCCAAAUAUCAUGCTT	8844	Homo sapiens kinase suppressor of ras 1 (KSR1), mRNA
Human Kinase Plate 13	PLK4	GCUAAUGAGGGUCAUCGUATT	UACGAUGACCCUCAUUAGCTT	10733	Homo sapiens polo-like kinase 4 (Drosophila) (PLK4), mRNA
Human Kinase Plate 13	HSPB8	CUUAACAUUUCACGUUGUATT	UACAACGUGAAAUGUUAAGTT	26353	Homo sapiens heat shock 22kDa protein 8 (HSPB8), mRNA
Human Kinase Plate 13	Control	GAGACCUACCUCCGGAUCATT	UGAUCCGGAGGUAGGUCUCTT	5347	Homo sapiens polo-like kinase 1 (Drosophila) (PLK1), mRNA
Human Kinase Plate 13	PKD2L2	CCUAUCUUGGGACCCAUUUTT	AAAUGGGUCCCAAGAUAGGTT	27039	Homo sapiens polycystic kidney disease 2-like 2 (PKD2L2), mRNA
Human Kinase Plate 13	NEK6	GACAGUAUGGAAGUACUUUTT	AAAGUACUUCCAUACUGUCTT	10783	Homo sapiens NIMA (never in mitosis gene a)-related kinase 6 (NEK6), mRNA
Human Kinase Plate 13	EIF2AK1	GUUGGAAGGAUCUGAGUAUTT	AUACUCAGAUCCUUCCAACTT	27102	Homo sapiens eukaryotic translation initiation factor 2-alpha kinase 1 (EIF2AK1), mRNA
Human Kinase Plate 13	TJP3	CCAAGAUCAUCAAACUAGATT	UCUAGUUUGAUGAUCUUGGTT	27134	Homo sapiens tight junction protein 3 (zona occludens 3) (TJP3), mRNA
Human Kinase Plate 13	RPS6KA6	GGUCAUAUGGUGUUCUUAUTT	AUAAGAACACCAUAUGACCTT	27330	Homo sapiens ribosomal protein S6 kinase, 90kDa, polypeptide 6 (RPS6KA6), mRNA
Human Kinase Plate 13	LATS2	GCAGAUUGUGCGGGUCAUUTT	AAUGACCCGCACAAUCUGCTT	26524	Homo sapiens LATS, large tumor suppressor, homolog 2 (Drosophila) (LATS2), mRNA
Human Kinase Plate 13	HUNK	CUGAUUGACUUUGGUUUGATT	UCAAACCAAAGUCAAUCAGTT	30811	Homo sapiens hormonally upregulated Neu-associated kinase (HUNK), mRNA
Human Kinase Plate 13	PIK3R4	CACUAUUUAGCCAUAGCAUTT	AUGCUAUGGCUAAAUAGUGTT	30849	Homo sapiens phosphoinositide-3-kinase, regulatory subunit 4, p150 (PIK3R4), mRNA
Human Kinase Plate 13	ULK2	GAGCUUAAUGCCUAGUAUUTT	AAUACUAGGCAUUAAGCUCTT	9706	Homo sapiens unc-51-like kinase 2 (C. elegans) (ULK2), mRNA
Human Kinase Plate 13	AAK1	CUAAUUGAGGGACUCAAAUTT	AUUUGAGUCCCUCAAUUAGTT	22848	Homo sapiens AP2 associated kinase 1 (AAK1), mRNA
Human Kinase Plate 14	Control	GAGACCUACCUCCGGAUCATT	UGAUCCGGAGGUAGGUCUCTT	5347	Homo sapiens polo-like kinase 1 (Drosophila) (PLK1), mRNA
Human Kinase Plate 14	SNF1LK	GAACCAUCCACACAUCAUATT	UAUGAUGUGUGGAUGGUUCTT	150094	Homo sapiens SNF1-like kinase (SNF1LK), mRNA
Human Kinase Plate 14	TTBK2	CCAUAUCUCUUCUUUGGAUTT	AUCCAAAGAAGAGAUAUGGTT	146057	Homo sapiens tau tubulin kinase 2 (TTBK2), mRNA
Human Kinase Plate 14	STK32C	CGGAGAUCUUCCACUCUUUTT	AAAGAGUGGAAGAUCUCCGTT	282974	Homo sapiens serine/threonine kinase 32C (STK32C), mRNA
Human Kinase Plate 14	KSR2	CAAGGUUAGUCCGGACAGATT	UCUGUCCGGACUAACCUUGTT	283455	Homo sapiens kinase suppressor of ras 2 (KSR2), mRNA
Human Kinase Plate 14	EPHA6	GCUAUUCUGCAUAAAUUCUTT	AGAAUUUAUGCAGAAUAGCTT	285220	Homo sapiens hypothetical protein DKFZp434C1418 (DKFZp434C1418), mRNA
Human Kinase Plate 14	TSSK4	GAGUAUACAUCAUUCUGGATT	UCCAGAAUGAUGUAUACUCTT	283629	Homo sapiens testis-specific serine kinase 4 (TSSK4), mRNA
Human Kinase Plate 14	PAN3	GGCUAAAGACCUUAACCAATT	UUGGUUAAGGUCUUUAGCCTT	255967	Homo sapiens PAN3 polyA specific ribonuclease subunit homolog (S. cerevisiae) (PAN3), mRNA
Human Kinase Plate 14	PRPS1L1	CGAAAUCAACGACAGUCUATT	UAGACUGUCGUUGAUUUCGTT	221823	Homo sapiens phosphoribosyl pyrophosphate synthetase 1-like 1 (PRPS1L1), mRNA
Human Kinase Plate 14	TXNDC6	GAAUGUGUUUCCCAUGGAATT	UUCCAUGGGAAACACAUUCTT	347736	Homo sapiens thioredoxin domain containing 6 (TXNDC6), mRNA
Human Kinase Plate 14	PDZD2	CUAAUGGACAGGGCAUAUATT	UAUAUGCCCUGUCCAUUAGTT	23037	Homo sapiens PDZ domain containing 2 (PDZD2), mRNA
Human Kinase Plate 14	ANKK1	GGUAUUGUGAUGGAGUUUATT	UAAACUCCAUCACAAUACCTT	255239	Homo sapiens ankyrin repeat and kinase domain containing 1 (ANKK1), mRNA
Human Kinase Plate 14	NRBP2	GAAUCUACCCACUGAUGAATT	UUCAUCAGUGGGUAGAUUCTT	340371	Homo sapiens nuclear receptor binding protein 2 (NRBP2), mRNA
Human Kinase Plate 14	MLCK	GAUCUGUGAGGGUGUGCAUTT	AUGCACACCCUCACAGAUCTT	91807	Homo sapiens MLCK protein (MLCK), mRNA
Human Kinase Plate 14	FLT4	GCAAGAACGUGCAUCUGUUTT	AACAGAUGCACGUUCUUGCTT	2324	Homo sapiens fms-related tyrosine kinase 4 (FLT4), transcript variant 2, mRNA
Human Kinase Plate 14	AURKA	GAAUCAGCUAGCAAACAGUTT	ACUGUUUGCUAGCUGAUUCTT	6790	Homo sapiens aurora kinase A (AURKA), transcript variant 4, mRNA
Human Kinase Plate 14	NRK	GUCAAGAUCAGGUACCCGATT	UCGGGUACCUGAUCUUGACTT	203447	Homo sapiens Nik related kinase (NRK), mRNA
Human Kinase Plate 14	LRRK2	CCGAUUUAAGGAUGUUGCUTT	AGCAACAUCCUUAAAUCGGTT	120892	Homo sapiens leucine-rich repeat kinase 2 (LRRK2), mRNA
Human Kinase Plate 14	MAP4K5	CAGUUAUUUCCACGGAAGUTT	ACUUCCGUGGAAAUAACUGTT	11183	Homo sapiens mitogen-activated protein kinase kinase kinase kinase 5 (MAP4K5), transcript variant 2, mRNA
Human Kinase Plate 14	NEK5	GAUAUUACACAGGGACAUATT	UAUGUCCCUGUGUAAUAUCTT	341676	Homo sapiens NIMA (never in mitosis gene a)-related kinase 5 (NEK5), mRNA
Human Kinase Plate 14	DGKZ	CUGCCAAGAGGAACGACUUTT	AAGUCGUUCCUCUUGGCAGTT	8525	Homo sapiens diacylglycerol kinase, zeta 104kDa (DGKZ), transcript variant 1, mRNA
Human Kinase Plate 14	PRKAR1A	CAUGCAAACUGCUUUAUUUTT	AAAUAAAGCAGUUUGCAUGTT	5573	Homo sapiens protein kinase, cAMP-dependent, regulatory, type I, alpha (tissue specific extinguisher 1) (PRKAR1A), transcript variant 1, mRNA
Human Kinase Plate 14	PCTK3	GUGGGAACCUCAUGAGCAUTT	AUGCUCAUGAGGUUCCCACTT	5129	Homo sapiens PCTAIRE protein kinase 3 (PCTK3), transcript variant 1, mRNA
Human Kinase Plate 14	Control	GAGACCUACCUCCGGAUCATT	UGAUCCGGAGGUAGGUCUCTT	5347	Homo sapiens polo-like kinase 1 (Drosophila) (PLK1), mRNA
Human Kinase Plate 14	FGFR4	CACAUAGGCUGGUGGCCUUTT	AAGGCCACCAGCCUAUGUGTT	2264	Homo sapiens fibroblast growth factor receptor 4 (FGFR4), transcript variant 1, mRNA
Human Kinase Plate 14	LOC126520	GCAAUGGGAUGGUGCAGGUTT	ACCUGCACCAUCCCAUUGCTT	126520	PREDICTED: Homo sapiens hypothetical protein LOC126520 (LOC126520), mRNA
Human Kinase Plate 14	LOC400301	CACAAGCACUGGACCUUGUTT	ACAAGGUCCAGUGCUUGUGTT	400301	PREDICTED: Homo sapiens similar to protein kinase CHK2 isoform b (LOC400301), mRNA
Human Kinase Plate 14	PRKXP1	GAACAAGGUGGUUAGGAAATT	UUUCCUAACCACCUUGUUCTT	441733	PREDICTED: Homo sapiens similar to Serine/threonine-protein kinase PRKX (Protein kinase PKX1) (LOC441733), mRNA
Human Kinase Plate 14	WEE2	GUCUUAUAGAUUGGUGGUATT	UACCACCAAUCUAUAAGACTT	494551	Homo sapiens cDNA FLJ16107 fis, clone THYMU2004139, moderately similar to WEE1-LIKE PROTEIN KINASE (EC 2.7.1.112)
Human Kinase Plate 14	GUK1	GGUGAUGCAGCGUGACAUATT	UAUGUCACGCUGCAUCACCTT	2987	Homo sapiens guanylate kinase 1 (GUK1), mRNA
Human Kinase Plate 14	DYRK2	CGUACAUCCAGUCGCGUUUTT	AAACGCGACUGGAUGUACGTT	8445	Homo sapiens dual-specificity tyrosine-(Y)-phosphorylation regulated kinase 2 (DYRK2), transcript variant 2, mRNA
Human Kinase Plate 14	CAMKK2	CUGACUUUGGUGUGAGCAATT	UUGCUCACACCAAAGUCAGTT	10645	Homo sapiens calcium/calmodulin-dependent protein kinase kinase 2, beta (CAMKK2), transcript variant 1, mRNA
Human Kinase Plate 14	PMVK	GUCACUAGGUUCUAGGAGUTT	ACUCCUAGAACCUAGUGACTT	10654	Homo sapiens phosphomevalonate kinase (PMVK), mRNA
Human Kinase Plate 14	PLK2	CAAAUGGGUUGAUUACUCUTT	AGAGUAAUCAACCCAUUUGTT	10769	Homo sapiens polo-like kinase 2 (Drosophila) (PLK2), mRNA
Human Kinase Plate 14	FASTK	CUUCAGAGCCCUGCACUUUTT	AAAGUGCAGGGCUCUGAAGTT	10922	Homo sapiens Fas-activated serine/threonine kinase (FASTK), transcript variant 1, mRNA
Human Kinase Plate 14	ADK	CACUAUGCAGCAAGCAUCATT	UGAUGCUUGCUGCAUAGUGTT	132	Homo sapiens adenosine kinase (ADK), transcript variant ADK-long, mRNA
Human Kinase Plate 14	AKAP13	GCUUGUAACUCAGCGGAUUTT	AAUCCGCUGAGUUACAAGCTT	11214	Homo sapiens A kinase (PRKA) anchor protein 13 (AKAP13), transcript variant 1, mRNA
Human Kinase Plate 14	PSKH1	GCUACCAGCAGCAAUACAATT	UUGUAUUGCUGCUGGUAGCTT	5681	Homo sapiens protein serine kinase H1 (PSKH1), mRNA
Human Kinase Plate 14	RAB32	CCCACAUGUGGCACUUCAATT	UUGAAGUGCCACAUGUGGGTT	10981	Homo sapiens RAB32, member RAS oncogene family (RAB32), mRNA
Human Kinase Plate 14	TLK2	CUUGUUGCCUCACAUCCGATT	UCGGAUGUGAGGCAACAAGTT	11011	Homo sapiens tousled-like kinase 2 (TLK2), mRNA
Human Kinase Plate 14	PIM2	GGACUCUUAUUCUGAUGAUTT	AUCAUCAGAAUAAGAGUCCTT	11040	Homo sapiens pim-2 oncogene (PIM2), mRNA
Human Kinase Plate 14	PRKDC	GACGUUUGCCGCGAGGAUUTT	AAUCCUCGCGGCAAACGUCTT	5591	Homo sapiens protein kinase, DNA-activated, catalytic polypeptide (PRKDC), mRNA
Human Kinase Plate 14	TRIO	GAACUCAUCAUCUUCGGAATT	UUCCGAAGAUGAUGAGUUCTT	7204	Homo sapiens triple functional domain (PTPRF interacting) (TRIO), mRNA
Human Kinase Plate 14	TESK2	CCAACAUCCUUAGGUAUAUTT	AUAUACCUAAGGAUGUUGGTT	10420	Homo sapiens testis-specific kinase 2 (TESK2), mRNA
Human Kinase Plate 14	CIT	GAGUGAUCUCUACGAAUCUTT	AGAUUCGUAGAGAUCACUCTT	11113	Homo sapiens citron (rho-interacting, serine/threonine kinase 21) (CIT), mRNA
Human Kinase Plate 14	MAP4K1	CUAACAUCCUCAUCAAUGATT	UCAUUGAUGAGGAUGUUAGTT	11184	Homo sapiens mitogen-activated protein kinase kinase kinase kinase 1 (MAP4K1), transcript variant 2, mRNA
Human Kinase Plate 14	Control	GAGACCUACCUCCGGAUCATT	UGAUCCGGAGGUAGGUCUCTT	5347	Homo sapiens polo-like kinase 1 (Drosophila) (PLK1), mRNA
Human Kinase Plate 14	IRAK3	GUAUGUAGACCAAGGUAAATT	UUUACCUUGGUCUACAUACTT	11213	Homo sapiens interleukin-1 receptor-associated kinase 3 (IRAK3), mRNA
Human Kinase Plate 14	STK38	CCUUAUCGCUCAACAUGAATT	UUCAUGUUGAGCGAUAAGGTT	11329	Homo sapiens serine/threonine kinase 38 (STK38), mRNA
Human Kinase Plate 14	BRD3	GAUAUGUCAAGUCUUGUUUTT	AAACAAGACUUGACAUAUCTT	8019	Homo sapiens bromodomain containing 3 (BRD3), mRNA
Human Kinase Plate 14	MIP	GUGAGUACUGGGUAACCGATT	UCGGUUACCCAGUACUCACTT	4284	Homo sapiens major intrinsic protein of lens fiber (MIP), mRNA
Human Kinase Plate 14	CCRK	GAGGGUUGGUCUCGAGGCATT	UGCCUCGAGACCAACCCUCTT	23552	Homo sapiens cell cycle related kinase (CCRK), transcript variant 2, mRNA
Human Kinase Plate 14	DTYMK	GAACAAGUGCCGUUAAUUATT	UAAUUAACGGCACUUGUUCTT	1841	Homo sapiens deoxythymidylate kinase (thymidylate kinase) (DTYMK), mRNA
Human Kinase Plate 14	NEK1	GUGCUAAGUGCUGGUGGAATT	UUCCACCAGCACUUAGCACTT	4750	Homo sapiens NIMA (never in mitosis gene a)-related kinase 1 (NEK1), mRNA
Human Kinase Plate 14	TLK1	GUUAUUGGAAGCUAGAUUUTT	AAAUCUAGCUUCCAAUAACTT	9874	Homo sapiens tousled-like kinase 1 (TLK1), mRNA
Human Kinase Plate 14	PFTK1	CAUGGAAUAAGCUCAGCUATT	UAGCUGAGCUUAUUCCAUGTT	5218	Homo sapiens PFTAIRE protein kinase 1 (PFTK1), mRNA
Human Kinase Plate 14	PIP5K1C	GAAGCACGUGUGUGCCGUUTT	AACGGCACACACGUGCUUCTT	23396	Homo sapiens phosphatidylinositol-4-phosphate 5-kinase, type I, gamma (PIP5K1C), mRNA
Human Kinase Plate 14	RPS6KC1	GGAAUUGUGUGCCGCGAUUTT	AAUCGCGGCACACAAUUCCTT	26750	Homo sapiens ribosomal protein S6 kinase, 52kDa, polypeptide 1 (RPS6KC1), mRNA
Human Kinase Plate 14	SGK3	GAGAUAUGCAGAGUUUGAUTT	AUCAAACUCUGCAUAUCUCTT	23678	Homo sapiens serum/glucocorticoid regulated kinase family, member 3 (SGK3), transcript variant 1, mRNA
Human Kinase Plate 14	CARKL	CUGUGUAUUCACGCAUGAUTT	AUCAUGCGUGAAUACACAGTT	23729	Homo sapiens carbohydrate kinase-like (CARKL), mRNA
Human Kinase Plate 14	NME7	GAGGAAUUCUAUGAAGUUUTT	AAACUUCAUAGAAUUCCUCTT	29922	Homo sapiens non-metastatic cells 7, protein expressed in (nucleoside-diphosphate kinase) (NME7), transcript variant 1, mRNA
Human Kinase Plate 14	PKN3	GCUUCUACGUGGCUUGUGUTT	ACACAAGCCACGUAGAAGCTT	29941	Homo sapiens protein kinase N3 (PKN3), mRNA
Human Kinase Plate 14	NRBP1	CAGGUAUUGACAGUGCAUATT	UAUGCACUGUCAAUACCUGTT	29959	Homo sapiens nuclear receptor binding protein 1 (NRBP1), mRNA
Human Kinase Plate 14	AK2	GAAGCUUGAUUCUGUGAUUTT	AAUCACAGAAUCAAGCUUCTT	204	Homo sapiens adenylate kinase 2 (AK2), transcript variant AK2B, mRNA
Human Kinase Plate 14	IKBKE	CAUCGAACGGCUAAAUAGATT	UCUAUUUAGCCGUUCGAUGTT	9641	Homo sapiens inhibitor of kappa light polypeptide gene enhancer in B-cells, kinase epsilon (IKBKE), mRNA
Human Kinase Plate 14	RAGE	GUCUCGACUUCGGAGGCAATT	UUGCCUCCGAAGUCGAGACTT	5891	Homo sapiens renal tumor antigen (RAGE), mRNA
Human Kinase Plate 14	KSR1	GUGAGAACCAGCUAAAGCUTT	AGCUUUAGCUGGUUCUCACTT	8844	Homo sapiens kinase suppressor of ras 1 (KSR1), mRNA
Human Kinase Plate 14	PLK4	GUAAACCUGAGAUAAUCCATT	UGGAUUAUCUCAGGUUUACTT	10733	Homo sapiens polo-like kinase 4 (Drosophila) (PLK4), mRNA
Human Kinase Plate 14	HSPB8	GUGAUAUACAGGUCUUAUATT	UAUAAGACCUGUAUAUCACTT	26353	Homo sapiens heat shock 22kDa protein 8 (HSPB8), mRNA
Human Kinase Plate 14	Control	GAGACCUACCUCCGGAUCATT	UGAUCCGGAGGUAGGUCUCTT	5347	Homo sapiens polo-like kinase 1 (Drosophila) (PLK1), mRNA
Human Kinase Plate 14	PKD2L2	CAAUUAUUAAUGAUACCUATT	UAGGUAUCAUUAAUAAUUGTT	27039	Homo sapiens polycystic kidney disease 2-like 2 (PKD2L2), mRNA
Human Kinase Plate 14	NEK6	CAAGUAUUUGGACUCGUUUTT	AAACGAGUCCAAAUACUUGTT	10783	Homo sapiens NIMA (never in mitosis gene a)-related kinase 6 (NEK6), mRNA
Human Kinase Plate 14	EIF2AK1	CGUUGUAUUUAGUAAGCCUTT	AGGCUUACUAAAUACAACGTT	27102	Homo sapiens eukaryotic translation initiation factor 2-alpha kinase 1 (EIF2AK1), mRNA
Human Kinase Plate 14	TJP3	GCAAUGACGUGGGCAUCUUTT	AAGAUGCCCACGUCAUUGCTT	27134	Homo sapiens tight junction protein 3 (zona occludens 3) (TJP3), mRNA
Human Kinase Plate 14	RPS6KA6	CAUACUCUGCCCUGACUCATT	UGAGUCAGGGCAGAGUAUGTT	27330	Homo sapiens ribosomal protein S6 kinase, 90kDa, polypeptide 6 (RPS6KA6), mRNA
Human Kinase Plate 14	LATS2	GAGUGAUUCUCUUCGAGAUTT	AUCUCGAAGAGAAUCACUCTT	26524	Homo sapiens LATS, large tumor suppressor, homolog 2 (Drosophila) (LATS2), mRNA
Human Kinase Plate 14	HUNK	CUUUCACGGUGGAGCCUUUTT	AAAGGCUCCACCGUGAAAGTT	30811	Homo sapiens hormonally upregulated Neu-associated kinase (HUNK), mRNA
Human Kinase Plate 14	PIK3R4	CGUAUUCUGGUUAUACGGATT	UCCGUAUAACCAGAAUACGTT	30849	Homo sapiens phosphoinositide-3-kinase, regulatory subunit 4, p150 (PIK3R4), mRNA
Human Kinase Plate 14	ULK2	CCAAUAGUCCUCAAGACUUTT	AAGUCUUGAGGACUAUUGGTT	9706	Homo sapiens unc-51-like kinase 2 (C. elegans) (ULK2), mRNA
Human Kinase Plate 14	AAK1	GCUGUAAUUGGUAAAGUCATT	UGACUUUACCAAUUACAGCTT	22848	Homo sapiens AP2 associated kinase 1 (AAK1), mRNA
Human Kinase Plate 15	Control	GAGACCUACCUCCGGAUCATT	UGAUCCGGAGGUAGGUCUCTT	5347	Homo sapiens polo-like kinase 1 (Drosophila) (PLK1), mRNA
Human Kinase Plate 15	SNF1LK	CACACAUCAUAAAGCUUUATT	UAAAGCUUUAUGAUGUGUGTT	150094	Homo sapiens SNF1-like kinase (SNF1LK), mRNA
Human Kinase Plate 15	TTBK2	CUAACAACCACCACUACUUTT	AAGUAGUGGUGGUUGUUAGTT	146057	Homo sapiens tau tubulin kinase 2 (TTBK2), mRNA
Human Kinase Plate 15	STK32C	CCGAGAAUGACUAUCUUCATT	UGAAGAUAGUCAUUCUCGGTT	282974	Homo sapiens serine/threonine kinase 32C (STK32C), mRNA
Human Kinase Plate 15	KSR2	CGUCUUUGCCCUUGGCACATT	UGUGCCAAGGGCAAAGACGTT	283455	Homo sapiens kinase suppressor of ras 2 (KSR2), mRNA
Human Kinase Plate 15	EPHA6	CUUAUACAACAACUGACCUTT	AGGUCAGUUGUUGUAUAAGTT	285220	Homo sapiens hypothetical protein DKFZp434C1418 (DKFZp434C1418), mRNA
Human Kinase Plate 15	TSSK4	CACUAAGCGUGCCACCAUUTT	AAUGGUGGCACGCUUAGUGTT	283629	Homo sapiens testis-specific serine kinase 4 (TSSK4), mRNA
Human Kinase Plate 15	PAN3	CGACUUACUUCUAUACAGATT	UCUGUAUAGAAGUAAGUCGTT	255967	Homo sapiens PAN3 polyA specific ribonuclease subunit homolog (S. cerevisiae) (PAN3), mRNA
Human Kinase Plate 15	PRPS1L1	CUCUAUAGCAGGUGCGGAUTT	AUCCGCACCUGCUAUAGAGTT	221823	Homo sapiens phosphoribosyl pyrophosphate synthetase 1-like 1 (PRPS1L1), mRNA
Human Kinase Plate 15	TXNDC6	CAUUUGAGAAGCUGGUACATT	UGUACCAGCUUCUCAAAUGTT	347736	Homo sapiens thioredoxin domain containing 6 (TXNDC6), mRNA
Human Kinase Plate 15	PDZD2	GUCAUUUACUGGUCGGGCUTT	AGCCCGACCAGUAAAUGACTT	23037	Homo sapiens PDZ domain containing 2 (PDZD2), mRNA
Human Kinase Plate 15	ANKK1	CCUAGAACAUCACGCAAAUTT	AUUUGCGUGAUGUUCUAGGTT	255239	Homo sapiens ankyrin repeat and kinase domain containing 1 (ANKK1), mRNA
Human Kinase Plate 15	NRBP2	CCCUUUGACUCUGAGACCATT	UGGUCUCAGAGUCAAAGGGTT	340371	Homo sapiens nuclear receptor binding protein 2 (NRBP2), mRNA
Human Kinase Plate 15	MLCK	CUGAACAUGCUGAACGAGATT	UCUCGUUCAGCAUGUUCAGTT	91807	Homo sapiens MLCK protein (MLCK), mRNA
Human Kinase Plate 15	FLT4	GAGACUUUGAGCAGCCAUUTT	AAUGGCUGCUCAAAGUCUCTT	2324	Homo sapiens fms-related tyrosine kinase 4 (FLT4), transcript variant 2, mRNA
Human Kinase Plate 15	AURKA	GAAUAUCACGGGUUGAAUUTT	AAUUCAACCCGUGAUAUUCTT	6790	Homo sapiens aurora kinase A (AURKA), transcript variant 4, mRNA
Human Kinase Plate 15	NRK	CUAUCAAGCCUAUAUACGATT	UCGUAUAUAGGCUUGAUAGTT	203447	Homo sapiens Nik related kinase (NRK), mRNA
Human Kinase Plate 15	LRRK2	GCCAAUUGAAUUUCCCGUATT	UACGGGAAAUUCAAUUGGCTT	120892	Homo sapiens leucine-rich repeat kinase 2 (LRRK2), mRNA
Human Kinase Plate 15	MAP4K5	CAGGUUUCCAGACCGAAUATT	UAUUCGGUCUGGAAACCUGTT	11183	Homo sapiens mitogen-activated protein kinase kinase kinase kinase 5 (MAP4K5), transcript variant 2, mRNA
Human Kinase Plate 15	NEK5	CUUGUAUUGGAACACCUUATT	UAAGGUGUUCCAAUACAAGTT	341676	Homo sapiens NIMA (never in mitosis gene a)-related kinase 5 (NEK5), mRNA
Human Kinase Plate 15	DGKZ	GAGAUCGCACAGGAUGAGATT	UCUCAUCCUGUGCGAUCUCTT	8525	Homo sapiens diacylglycerol kinase, zeta 104kDa (DGKZ), transcript variant 1, mRNA
Human Kinase Plate 15	PRKAR1A	CUACAACGUCGGUCAGAAATT	UUUCUGACCGACGUUGUAGTT	5573	Homo sapiens protein kinase, cAMP-dependent, regulatory, type I, alpha (tissue specific extinguisher 1) (PRKAR1A), transcript variant 1, mRNA
Human Kinase Plate 15	PCTK3	GAACCUGAAGCACGCCAAUTT	AUUGGCGUGCUUCAGGUUCTT	5129	Homo sapiens PCTAIRE protein kinase 3 (PCTK3), transcript variant 1, mRNA
Human Kinase Plate 15	Control	GAGACCUACCUCCGGAUCATT	UGAUCCGGAGGUAGGUCUCTT	5347	Homo sapiens polo-like kinase 1 (Drosophila) (PLK1), mRNA
Human Kinase Plate 15	FGFR4	CUGACACAGUGCUCGACCUTT	AGGUCGAGCACUGUGUCAGTT	2264	Homo sapiens fibroblast growth factor receptor 4 (FGFR4), transcript variant 1, mRNA
Human Kinase Plate 15	LOC126520	GAGAGCUCCCUGUCUGCGATT	UCGCAGACAGGGAGCUCUCTT	126520	PREDICTED: Homo sapiens hypothetical protein LOC126520 (LOC126520), mRNA
Human Kinase Plate 15	LOC400301	CACAGCUCUAUCUCAGGUUTT	AACCUGAGAUAGAGCUGUGTT	400301	PREDICTED: Homo sapiens similar to protein kinase CHK2 isoform b (LOC400301), mRNA
Human Kinase Plate 15	PRKXP1	GUCAUCUGCUCGUUCCUCATT	UGAGGAACGAGCAGAUGACTT	441733	PREDICTED: Homo sapiens similar to Serine/threonine-protein kinase PRKX (Protein kinase PKX1) (LOC441733), mRNA
Human Kinase Plate 15	WEE2	GCGAAUUUGGUACAGUCUATT	UAGACUGUACCAAAUUCGCTT	494551	Homo sapiens cDNA FLJ16107 fis, clone THYMU2004139, moderately similar to WEE1-LIKE PROTEIN KINASE (EC 2.7.1.112)
Human Kinase Plate 15	GUK1	CUGUUUGAUGUGGUCAUCATT	UGAUGACCACAUCAAACAGTT	2987	Homo sapiens guanylate kinase 1 (GUK1), mRNA
Human Kinase Plate 15	DYRK2	CAAGUUUGCCCACUCGAUUTT	AAUCGAGUGGGCAAACUUGTT	8445	Homo sapiens dual-specificity tyrosine-(Y)-phosphorylation regulated kinase 2 (DYRK2), transcript variant 2, mRNA
Human Kinase Plate 15	CAMKK2	GAGAAGAUGGGCACAUCAATT	UUGAUGUGCCCAUCUUCUCTT	10645	Homo sapiens calcium/calmodulin-dependent protein kinase kinase 2, beta (CAMKK2), transcript variant 1, mRNA
Human Kinase Plate 15	PMVK	GGACGAUGCUGAGUCAGAATT	UUCUGACUCAGCAUCGUCCTT	10654	Homo sapiens phosphomevalonate kinase (PMVK), mRNA
Human Kinase Plate 15	PLK2	GUAGCUAAACCUCAUCAAATT	UUUGAUGAGGUUUAGCUACTT	10769	Homo sapiens polo-like kinase 2 (Drosophila) (PLK2), mRNA
Human Kinase Plate 15	FASTK	GCAGCAAGGUGGUACAGAATT	UUCUGUACCACCUUGCUGCTT	10922	Homo sapiens Fas-activated serine/threonine kinase (FASTK), transcript variant 1, mRNA
Human Kinase Plate 15	ADK	GUUAUGCCUUAUGUUGAUATT	UAUCAACAUAAGGCAUAACTT	132	Homo sapiens adenosine kinase (ADK), transcript variant ADK-long, mRNA
Human Kinase Plate 15	AKAP13	GGAAGAAGCUUGUACGUGATT	UCACGUACAAGCUUCUUCCTT	11214	Homo sapiens A kinase (PRKA) anchor protein 13 (AKAP13), transcript variant 1, mRNA
Human Kinase Plate 15	PSKH1	CCCUUCAGUGGCACUAAGATT	UCUUAGUGCCACUGAAGGGTT	5681	Homo sapiens protein serine kinase H1 (PSKH1), mRNA
Human Kinase Plate 15	RAB32	GUGUUGCUGAUAUAUGGCUTT	AGCCAUAUAUCAGCAACACTT	10981	Homo sapiens RAB32, member RAS oncogene family (RAB32), mRNA
Human Kinase Plate 15	TLK2	CAGAAGUGUUCCACCAGUUTT	AACUGGUGGAACACUUCUGTT	11011	Homo sapiens tousled-like kinase 2 (TLK2), mRNA
Human Kinase Plate 15	PIM2	CACUGACUUUGAUGGGACATT	UGUCCCAUCAAAGUCAGUGTT	11040	Homo sapiens pim-2 oncogene (PIM2), mRNA
Human Kinase Plate 15	PRKDC	CUUCAAGACUUCAAUCGUUTT	AACGAUUGAAGUCUUGAAGTT	5591	Homo sapiens protein kinase, DNA-activated, catalytic polypeptide (PRKDC), mRNA
Human Kinase Plate 15	TRIO	GCAAGUUAGAGAACGGUUATT	UAACCGUUCUCUAACUUGCTT	7204	Homo sapiens triple functional domain (PTPRF interacting) (TRIO), mRNA
Human Kinase Plate 15	TESK2	CUAAGAACUGCCUGAUAAATT	UUUAUCAGGCAGUUCUUAGTT	10420	Homo sapiens testis-specific kinase 2 (TESK2), mRNA
Human Kinase Plate 15	CIT	CAAAUACUGCAUCCGGAAATT	UUUCCGGAUGCAGUAUUUGTT	11113	Homo sapiens citron (rho-interacting, serine/threonine kinase 21) (CIT), mRNA
Human Kinase Plate 15	MAP4K1	CAUCGAACUGGCCGAGCUATT	UAGCUCGGCCAGUUCGAUGTT	11184	Homo sapiens mitogen-activated protein kinase kinase kinase kinase 1 (MAP4K1), transcript variant 2, mRNA
Human Kinase Plate 15	Control	GAGACCUACCUCCGGAUCATT	UGAUCCGGAGGUAGGUCUCTT	5347	Homo sapiens polo-like kinase 1 (Drosophila) (PLK1), mRNA
Human Kinase Plate 15	IRAK3	CAAAGACUUCCUAAUUGGATT	UCCAAUUAGGAAGUCUUUGTT	11213	Homo sapiens interleukin-1 receptor-associated kinase 3 (IRAK3), mRNA
Human Kinase Plate 15	STK38	GUAAUAGGCAGAGGAGCAUTT	AUGCUCCUCUGCCUAUUACTT	11329	Homo sapiens serine/threonine kinase 38 (STK38), mRNA
Human Kinase Plate 15	BRD3	GCAAGAAGCCCGCCCGGAATT	UUCCGGGCGGGCUUCUUGCTT	8019	Homo sapiens bromodomain containing 3 (BRD3), mRNA
Human Kinase Plate 15	MIP	CGUCAAUCCUGCAGUCACUTT	AGUGACUGCAGGAUUGACGTT	4284	Homo sapiens major intrinsic protein of lens fiber (MIP), mRNA
Human Kinase Plate 15	CCRK	CUCUUGAGGAGUCGCUGUUTT	AACAGCGACUCCUCAAGAGTT	23552	Homo sapiens cell cycle related kinase (CCRK), transcript variant 2, mRNA
Human Kinase Plate 15	DTYMK	GGGAACAAGUGCCGUUAAUTT	AUUAACGGCACUUGUUCCCTT	1841	Homo sapiens deoxythymidylate kinase (thymidylate kinase) (DTYMK), mRNA
Human Kinase Plate 15	NEK1	GAUUGAAGGCGGUGUCUAATT	UUAGACACCGCCUUCAAUCTT	4750	Homo sapiens NIMA (never in mitosis gene a)-related kinase 1 (NEK1), mRNA
Human Kinase Plate 15	TLK1	GAAAUCUUCACAUACGUGATT	UCACGUAUGUGAAGAUUUCTT	9874	Homo sapiens tousled-like kinase 1 (TLK1), mRNA
Human Kinase Plate 15	PFTK1	CAAUGCUUGCAUUAACUUUTT	AAAGUUAAUGCAAGCAUUGTT	5218	Homo sapiens PFTAIRE protein kinase 1 (PFTK1), mRNA
Human Kinase Plate 15	PIP5K1C	CGCUGAUCGAGCUGUCCAATT	UUGGACAGCUCGAUCAGCGTT	23396	Homo sapiens phosphatidylinositol-4-phosphate 5-kinase, type I, gamma (PIP5K1C), mRNA
Human Kinase Plate 15	RPS6KC1	GCGAUUUGAACCCAAACAATT	UUGUUUGGGUUCAAAUCGCTT	26750	Homo sapiens ribosomal protein S6 kinase, 52kDa, polypeptide 1 (RPS6KC1), mRNA
Human Kinase Plate 15	SGK3	GUGUGUAUCUUCUGACUAUTT	AUAGUCAGAAGAUACACACTT	23678	Homo sapiens serum/glucocorticoid regulated kinase family, member 3 (SGK3), transcript variant 1, mRNA
Human Kinase Plate 15	CARKL	CAAACGACUGCUGUGAAUUTT	AAUUCACAGCAGUCGUUUGTT	23729	Homo sapiens carbohydrate kinase-like (CARKL), mRNA
Human Kinase Plate 15	NME7	CAGAGAAAUGGAGUUGUUUTT	AAACAACUCCAUUUCUCUGTT	29922	Homo sapiens non-metastatic cells 7, protein expressed in (nucleoside-diphosphate kinase) (NME7), transcript variant 1, mRNA
Human Kinase Plate 15	PKN3	CUGCUUUGUGACUGAGUUUTT	AAACUCAGUCACAAAGCAGTT	29941	Homo sapiens protein kinase N3 (PKN3), mRNA
Human Kinase Plate 15	NRBP1	GAAUACAUGUCAUCUGGGATT	UCCCAGAUGACAUGUAUUCTT	29959	Homo sapiens nuclear receptor binding protein 1 (NRBP1), mRNA
Human Kinase Plate 15	AK2	GCAACUAUGGAUGCUGGGATT	UCCCAGCAUCCAUAGUUGCTT	204	Homo sapiens adenylate kinase 2 (AK2), transcript variant AK2B, mRNA
Human Kinase Plate 15	IKBKE	GAAAGGACCUGCUUCUCCATT	UGGAGAAGCAGGUCCUUUCTT	9641	Homo sapiens inhibitor of kappa light polypeptide gene enhancer in B-cells, kinase epsilon (IKBKE), mRNA
Human Kinase Plate 15	RAGE	CAAACUAAAGCUUUCGGGATT	UCCCGAAAGCUUUAGUUUGTT	5891	Homo sapiens renal tumor antigen (RAGE), mRNA
Human Kinase Plate 15	KSR1	CUUAUUGCAGAAAGUUUAATT	UUAAACUUUCUGCAAUAAGTT	8844	Homo sapiens kinase suppressor of ras 1 (KSR1), mRNA
Human Kinase Plate 15	PLK4	CAUUACAUCUCCGUUGGUUTT	AACCAACGGAGAUGUAAUGTT	10733	Homo sapiens polo-like kinase 4 (Drosophila) (PLK4), mRNA
Human Kinase Plate 15	HSPB8	CUUGGUUGUGUUAGGCCAATT	UUGGCCUAACACAACCAAGTT	26353	Homo sapiens heat shock 22kDa protein 8 (HSPB8), mRNA
Human Kinase Plate 15	Control	GAGACCUACCUCCGGAUCATT	UGAUCCGGAGGUAGGUCUCTT	5347	Homo sapiens polo-like kinase 1 (Drosophila) (PLK1), mRNA
Human Kinase Plate 15	PKD2L2	CCAGUUAGGAUUUCUUGUUTT	AACAAGAAAUCCUAACUGGTT	27039	Homo sapiens polycystic kidney disease 2-like 2 (PKD2L2), mRNA
Human Kinase Plate 15	NEK6	GCUACAACUUCAAGUCCGATT	UCGGACUUGAAGUUGUAGCTT	10783	Homo sapiens NIMA (never in mitosis gene a)-related kinase 6 (NEK6), mRNA
Human Kinase Plate 15	EIF2AK1	GAGCUAUUACUCACUUAAUTT	AUUAAGUGAGUAAUAGCUCTT	27102	Homo sapiens eukaryotic translation initiation factor 2-alpha kinase 1 (EIF2AK1), mRNA
Human Kinase Plate 15	TJP3	GCGUUAACAGCGACUACGATT	UCGUAGUCGCUGUUAACGCTT	27134	Homo sapiens tight junction protein 3 (zona occludens 3) (TJP3), mRNA
Human Kinase Plate 15	RPS6KA6	CUGUUUGCAAGCGAUGCAUTT	AUGCAUCGCUUGCAAACAGTT	27330	Homo sapiens ribosomal protein S6 kinase, 90kDa, polypeptide 6 (RPS6KA6), mRNA
Human Kinase Plate 15	LATS2	GGAAUCAGGUGGUCCACGUTT	ACGUGGACCACCUGAUUCCTT	26524	Homo sapiens LATS, large tumor suppressor, homolog 2 (Drosophila) (LATS2), mRNA
Human Kinase Plate 15	HUNK	CUAUGAUGGGCAUCGGACATT	UGUCCGAUGCCCAUCAUAGTT	30811	Homo sapiens hormonally upregulated Neu-associated kinase (HUNK), mRNA
Human Kinase Plate 15	PIK3R4	CCAAUUUAUGGAUACGUUATT	UAACGUAUCCAUAAAUUGGTT	30849	Homo sapiens phosphoinositide-3-kinase, regulatory subunit 4, p150 (PIK3R4), mRNA
Human Kinase Plate 15	ULK2	CACUCUAUGAUGUUCAGGATT	UCCUGAACAUCAUAGAGUGTT	9706	Homo sapiens unc-51-like kinase 2 (C. elegans) (ULK2), mRNA
Human Kinase Plate 15	AAK1	GCCUAAAGCUGGGCAGACUTT	AGUCUGCCCAGCUUUAGGCTT	22848	Homo sapiens AP2 associated kinase 1 (AAK1), mRNA
Human Kinase Plate 16	Control	GAGACCUACCUCCGGAUCATT	UGAUCCGGAGGUAGGUCUCTT	5347	Homo sapiens polo-like kinase 1 (Drosophila) (PLK1), mRNA
Human Kinase Plate 16	LMTK2	CUAUUAUAUCCAGUUAGAATT	UUCUAACUGGAUAUAAUAGTT	22853	Homo sapiens lemur tyrosine kinase 2 (LMTK2), mRNA
Human Kinase Plate 16	MAST1	CUACGAACCCGACAGCGUUTT	AACGCUGUCGGGUUCGUAGTT	22983	Homo sapiens microtubule associated serine/threonine kinase 1 (MAST1), mRNA
Human Kinase Plate 16	STK38L	GGAUAAGAGGAAUCUUUAUTT	AUAAAGAUUCCUCUUAUCCTT	23012	Homo sapiens serine/threonine kinase 38 like (STK38L), mRNA
Human Kinase Plate 16	SMG1	GACUUGUGGUACCGAUUAUTT	AUAAUCGGUACCACAAGUCTT	23049	Homo sapiens PI-3-kinase-related kinase SMG-1 (SMG1), mRNA
Human Kinase Plate 16	MAST2	CAGAGUUUAUUUCCUCCAATT	UUGGAGGAAAUAAACUCUGTT	23139	Homo sapiens microtubule associated serine/threonine kinase 2 (MAST2), mRNA
Human Kinase Plate 16	SNF1LK2	CAUCCAACGUGGAGGCCUUTT	AAGGCCUCCACGUUGGAUGTT	23235	Homo sapiens SNF1-like kinase 2 (SNF1LK2), mRNA
Human Kinase Plate 16	ULK3	CCUACAGUUUCCUCAGGCATT	UGCCUGAGGAAACUGUAGGTT	25989	Homo sapiens unc-51-like kinase 3 (C. elegans) (ULK3), mRNA
Human Kinase Plate 16	MINK1	CGGAUUAAGUUCCUGGUCATT	UGACCAGGAACUUAAUCCGTT	50488	Homo sapiens misshapen-like kinase 1 (zebrafish) (MINK1), transcript variant 1, mRNA
Human Kinase Plate 16	TRIM24	CAGGAUAUUAAAGUUGCUATT	UAGCAACUUUAAUAUCCUGTT	8805	Homo sapiens tripartite motif-containing 24 (TRIM24), transcript variant 1, mRNA
Human Kinase Plate 16	TRIM33	CUGAUCAGGUGAAGGUCAATT	UUGACCUUCACCUGAUCAGTT	51592	Homo sapiens tripartite motif-containing 33 (TRIM33), transcript variant a, mRNA
Human Kinase Plate 16	PKD2L1	GCUACAACAAGACCCUACUTT	AGUAGGGUCUUGUUGUAGCTT	9033	Homo sapiens polycystic kidney disease 2-like 1 (PKD2L1), mRNA
Human Kinase Plate 16	IRAK4	GCAUUACUUCAAACUGGAATT	UUCCAGUUUGAAGUAAUGCTT	51135	Homo sapiens interleukin-1 receptor-associated kinase 4 (IRAK4), mRNA
Human Kinase Plate 16	PRKAG2	GAUACUACAUUACAAGUUATT	UAACUUGUAAUGUAGUAUCTT	51422	Homo sapiens protein kinase, AMP-activated, gamma 2 non-catalytic subunit (PRKAG2), transcript variant a, mRNA
Human Kinase Plate 16	POLK	GAAUUGAAGGAUAAACCCATT	UGGGUUUAUCCUUCAAUUCTT	51426	Homo sapiens polymerase (DNA directed) kappa (POLK), mRNA
Human Kinase Plate 16	NLK	GUCAUUACAGCAAUGCUAUTT	AUAGCAUUGCUGUAAUGACTT	51701	Homo sapiens nemo-like kinase (NLK), mRNA
Human Kinase Plate 16	MPP6	CUAUUCUUGAGGUUGUCCATT	UGGACAACCUCAAGAAUAGTT	51678	Homo sapiens membrane protein, palmitoylated 6 (MAGUK p55 subfamily member 6) (MPP6), mRNA
Human Kinase Plate 16	PRKD2	GCUUCUACGGCCUUUACGATT	UCGUAAAGGCCGUAGAAGCTT	25865	Homo sapiens protein kinase D2 (PRKD2), mRNA
Human Kinase Plate 16	CRKRS	GAUCGAUGAAGGACCGGAUTT	AUCCGGUCCUUCAUCGAUCTT	51755	Homo sapiens Cdc2-related kinase, arginine/serine-rich (CRKRS), mRNA
Human Kinase Plate 16	IHPK1	CAUUACCUCUGCAGGAACATT	UGUUCCUGCAGAGGUAAUGTT	9807	Homo sapiens inositol hexaphosphate kinase 1 (IHPK1), transcript variant 2, mRNA
Human Kinase Plate 16	TAF9	GCAUCAGCUGCCCAGUAAUTT	AUUACUGGGCAGCUGAUGCTT	6880	Homo sapiens TAF9 RNA polymerase II, TATA box binding protein (TBP)-associated factor, 32kDa (TAF9), transcript variant 3, mRNA
Human Kinase Plate 16	DLG4	GACAUUCAGGCGCACAAGUTT	ACUUGUGCGCCUGAAUGUCTT	1742	Homo sapiens discs, large homolog 4 (Drosophila) (DLG4), mRNA
Human Kinase Plate 16	ITPKA	GAGAGCAGGUGCUUCGCGUTT	ACGCGAAGCACCUGCUCUCTT	3706	Homo sapiens inositol 1,4,5-trisphosphate 3-kinase A (ITPKA), mRNA
Human Kinase Plate 16	Control	GAGACCUACCUCCGGAUCATT	UGAUCCGGAGGUAGGUCUCTT	5347	Homo sapiens polo-like kinase 1 (Drosophila) (PLK1), mRNA
Human Kinase Plate 16	ITPKB	CAUACCUGCUGUCAUCAUUTT	AAUGAUGACAGCAGGUAUGTT	3707	Homo sapiens inositol 1,4,5-trisphosphate 3-kinase B (ITPKB), mRNA
Human Kinase Plate 16	DLG1	GAUAUCCUCCAUGUUAUUATT	UAAUAACAUGGAGGAUAUCTT	1739	Homo sapiens discs, large homolog 1 (Drosophila) (DLG1), mRNA
Human Kinase Plate 16	MAGI1	GGGAUUUGGCUUUAGCCUUTT	AAGGCUAAAGCCAAAUCCCTT	9223	Homo sapiens membrane associated guanylate kinase, WW and PDZ domain containing 1 (MAGI1), transcript variant 2, mRNA
Human Kinase Plate 16	MAGI2	GAAGUAGUGGAUAUACUUATT	UAAGUAUAUCCACUACUUCTT	9863	Homo sapiens membrane associated guanylate kinase, WW and PDZ domain containing 2 (MAGI2), mRNA
Human Kinase Plate 16	UCK2	CUCUCACGCAGAGUAUUAATT	UUAAUACUCUGCGUGAGAGTT	7371	Homo sapiens uridine-cytidine kinase 2 (UCK2), mRNA
Human Kinase Plate 16	DAK	GGAUGAGCCUCUCCUGAAATT	UUUCAGGAGAGGCUCAUCCTT	26007	Homo sapiens dihydroxyacetone kinase 2 homolog (S. cerevisiae) (DAK), mRNA
Human Kinase Plate 16	IHPK2	GAACUUGUGUCUAAUAGCATT	UGCUAUUAGACACAAGUUCTT	51447	Homo sapiens inositol hexaphosphate kinase 2 (IHPK2), transcript variant 1, mRNA
Human Kinase Plate 16	CMPK	GAUUGUACCAGUUGAGAUATT	UAUCUCAACUGGUACAAUCTT	51727	Homo sapiens cytidylate kinase (CMPK), mRNA
Human Kinase Plate 16	UCKL1	GGAACUUUGGCGACCGCUATT	UAGCGGUCGCCAAAGUUCCTT	54963	Homo sapiens uridine-cytidine kinase 1-like 1 (UCKL1), mRNA
Human Kinase Plate 16	ULK4	GCAUCUACCAACAUAUUCATT	UGAAUAUGUUGGUAGAUGCTT	54986	Homo sapiens hypothetical protein FLJ20574 (FLJ20574), mRNA
Human Kinase Plate 16	ETNK2	GCUACAACUACCAAGCUUUTT	AAAGCUUGGUAGUUGUAGCTT	55224	Homo sapiens ethanolamine kinase 2 (ETNK2), mRNA
Human Kinase Plate 16	FLJ10986	GUGUGUAAGUGGACAUAUUTT	AAUAUGUCCACUUACACACTT	55277	Homo sapiens hypothetical protein FLJ10986 (FLJ10986), mRNA
Human Kinase Plate 16	RFK	GAUAAUCUUCCAGCUGAUATT	UAUCAGCUGGAAGAUUAUCTT	55312	Homo sapiens riboflavin kinase (RFK), mRNA
Human Kinase Plate 16	ETNK1	GCAAUAAGACUGAGUUAUUTT	AAUAACUCAGUCUUAUUGCTT	55500	Homo sapiens ethanolamine kinase 1 (ETNK1), transcript variant 1, mRNA
Human Kinase Plate 16	SPHK2	GAGGGUAGUGCCUGAUCAATT	UUGAUCAGGCACUACCCUCTT	56848	Homo sapiens sphingosine kinase 2 (SPHK2), mRNA
Human Kinase Plate 16	DLG3	GUUUGAUUAUGAUCGGACUTT	AGUCCGAUCAUAAUCAAACTT	1741	Homo sapiens discs, large homolog 3 (neuroendocrine-dlg, Drosophila) (DLG3), mRNA
Human Kinase Plate 16	SPHK1	CCUAGAGAGUGAGAAGUAUTT	AUACUUCUCACUCUCUAGGTT	8877	Homo sapiens sphingosine kinase 1 (SPHK1), transcript variant 1, mRNA
Human Kinase Plate 16	RBKS	GAAAUAACUCCAGCAACUUTT	AAGUUGCUGGAGUUAUUUCTT	64080	Homo sapiens ribokinase (RBKS), mRNA
Human Kinase Plate 16	CERK	GACAUCGCUGCUUGAUCCUTT	AGGAUCAAGCAGCGAUGUCTT	64781	Homo sapiens ceramide kinase (CERK), transcript variant 1, mRNA
Human Kinase Plate 16	NADK	GACUCGACCUGUCCUUCAATT	UUGAAGGACAGGUCGAGUCTT	65220	Homo sapiens NAD kinase (NADK), mRNA
Human Kinase Plate 16	CARD14	GGGAGAAGGUGAAUGCGCUTT	AGCGCAUUCACCUUCUCCCTT	79092	Homo sapiens caspase recruitment domain family, member 14 (CARD14), transcript variant 1, mRNA
Human Kinase Plate 16	PANK3	GAAGAAGUUGAGAGUUUAATT	UUAAACUCUCAACUUCUUCTT	79646	Homo sapiens pantothenate kinase 3 (PANK3), mRNA
Human Kinase Plate 16	Control	GAGACCUACCUCCGGAUCATT	UGAUCCGGAGGUAGGUCUCTT	5347	Homo sapiens polo-like kinase 1 (Drosophila) (PLK1), mRNA
Human Kinase Plate 16	ITPKC	CUGAUAACCUCUGGACCCATT	UGGGUCCAGAGGUUAUCAGTT	80271	Homo sapiens inositol 1,4,5-trisphosphate 3-kinase C (ITPKC), mRNA
Human Kinase Plate 16	COASY	CACGUUUGAGGUUCUUGAUTT	AUCAAGAACCUCAAACGUGTT	80347	Homo sapiens Coenzyme A synthase (COASY), transcript variant 1, mRNA
Human Kinase Plate 16	C1orf57	GCACUACCCGUCUUGAGGATT	UCCUCAAGACGGGUAGUGCTT	84284	Homo sapiens chromosome 1 open reading frame 57 (C1orf57), mRNA
Human Kinase Plate 16	FLJ32786	CAAAGUAUAUUUCUUCGAATT	UUCGAAGAAAUAUACUUUGTT	136332	Homo sapiens leucine-rich repeats and guanylate kinase domain containing (LRGUK), mRNA
Human Kinase Plate 16	FUK	CUUACCAUGGCCUAUGUCUTT	AGACAUAGGCCAUGGUAAGTT	197258	Homo sapiens fucokinase (FUK), mRNA
Human Kinase Plate 16	AK7	CAACUACCGGGACAUCAAUTT	AUUGAUGUCCCGGUAGUUGTT	122481	Homo sapiens adenylate kinase 7 (AK7), mRNA
Human Kinase Plate 16	MGC26597	CUUACACGUUUCUUAAGAATT	UUCUUAAGAAACGUGUAAGTT	206426	Homo sapiens hypothetical protein MGC26597 (MGC26597), mRNA
Human Kinase Plate 16	AK5	GAUGAAGAGGGCAUUGUUATT	UAACAAUGCCCUCUUCAUCTT	26289	Homo sapiens adenylate kinase 5 (AK5), transcript variant 1, mRNA
Human Kinase Plate 16	CERKL	GCACCUAAUACCAGAUUAATT	UUAAUCUGGUAUUAGGUGCTT	375298	Homo sapiens ceramide kinase-like (CERKL), transcript variant 1, mRNA
Human Kinase Plate 16	LOC122134	ACCCUAUUUAGUGAUGGAATT	UUCCAUCACUAAAUAGGGUTT	122134	Homo sapiens similar to MAP/microtubule affinity-regulating kinase 3 (LOC122134), mRNA
Human Kinase Plate 16	PIM3	CGGACAAGGAGAGCUUCGATT	UCGAAGCUCUCCUUGUCCGTT	415116	Homo sapiens pim-3 oncogene (PIM3), mRNA
Human Kinase Plate 16	SBK1	CCAAGGAGGUGUUCCGCUUTT	AAGCGGAACACCUCCUUGGTT	388228	Homo sapiens SH3-binding domain kinase 1 (SBK1), mRNA
Human Kinase Plate 16	CDK2	CCAUCAAGCUAGCAGACUUTT	AAGUCUGCUAGCUUGAUGGTT	1017	Homo sapiens cyclin-dependent kinase 2 (CDK2), transcript variant 1, mRNA
Human Kinase Plate 16	PANK1	CAAAUCCUGAAUUGUGUCATT	UGACACAAUUCAGGAUUUGTT	53354	Homo sapiens pantothenate kinase 1 (PANK1), transcript variant alpha, mRNA
Human Kinase Plate 16	PNCK	CGAAGAUCAUGGUCUCUGATT	UCAGAGACCAUGAUCUUCGTT	139728	Homo sapiens pregnancy upregulated non-ubiquitously expressed CaM kinase (PNCK), mRNA
Human Kinase Plate 16	CHKB	GGCUUUAGGGCCUGUCGCUTT	AGCGACAGGCCCUAAAGCCTT	1120	Homo sapiens choline kinase beta (CHKB), transcript variant 2, mRNA
Human Kinase Plate 16	DCAMKL3	CAAAUCUACUACCUUGAAATT	UUUCAAGGUAGUAGAUUUGTT	85443	PREDICTED: Homo sapiens doublecortin and CaM kinase-like 3 (DCAMKL3), mRNA
Human Kinase Plate 16	LMTK3	CCUUCAUGGUGGUGGACCATT	UGGUCCACCACCAUGAAGGTT	114783	PREDICTED: Homo sapiens lemur tyrosine kinase 3 (LMTK3), mRNA
Human Kinase Plate 16	MAP3K1	GGAAUUUCCUGCUGAAUUUTT	AAAUUCAGCAGGAAAUUCCTT	4214	PREDICTED: Homo sapiens mitogen-activated protein kinase kinase kinase 1 (MAP3K1), mRNA
Human Kinase Plate 16	MAPK6	CAUACAGCAGCAUUCUGAATT	UUCAGAAUGCUGCUGUAUGTT	5597	Homo sapiens mitogen-activated protein kinase 6 (MAPK6), mRNA
Human Kinase Plate 16	MAP2K5	GUAAUGGAACAGCAAGUAATT	UUACUUGCUGUUCCAUUACTT	5607	Homo sapiens mitogen-activated protein kinase kinase 5 (MAP2K5), transcript variant B, mRNA
Human Kinase Plate 16	CDKL3	CUGCUAAGUAGUUCAGUUUTT	AAACUGAACUACUUAGCAGTT	51265	Homo sapiens cyclin-dependent kinase-like 3 (CDKL3), mRNA
Human Kinase Plate 16	Control	GAGACCUACCUCCGGAUCATT	UGAUCCGGAGGUAGGUCUCTT	5347	Homo sapiens polo-like kinase 1 (Drosophila) (PLK1), mRNA
Human Kinase Plate 16	RP6-213H19.1	CACCAAACCUACGUCAAGATT	UCUUGACGUAGGUUUGGUGTT	51765	Homo sapiens serine/threonine protein kinase MST4 (MST4), transcript variant 1, mRNA
Human Kinase Plate 16	TXNDC3	CAGUUGUAUGGCAGCGAUUTT	AAUCGCUGCCAUACAACUGTT	51314	Homo sapiens thioredoxin domain containing 3 (spermatozoa) (TXNDC3), mRNA
Human Kinase Plate 16	MYO3A	GAGUUAUCCACCAAGCUAUTT	AUAGCUUGGUGGAUAACUCTT	53904	Homo sapiens myosin IIIA (MYO3A), mRNA
Human Kinase Plate 16	EPHB2	CCUCUAUUACUAUGAGGCUTT	AGCCUCAUAGUAAUAGAGGTT	2048	Homo sapiens EPH receptor B2 (EPHB2), transcript variant 2, mRNA
Human Kinase Plate 16	BAIAP2	GGAAGAAAUGCUGAAGUCUTT	AGACUUCAGCAUUUCUUCCTT	10458	Homo sapiens BAI1-associated protein 2 (BAIAP2), transcript variant 2, mRNA
Human Kinase Plate 16	MARK2	GAGCCAAAUUCCGCCAGAUTT	AUCUGGCGGAAUUUGGCUCTT	2011	Homo sapiens MAP/microtubule affinity-regulating kinase 2 (MARK2), transcript variant 2, mRNA
Human Kinase Plate 16	CDC42BPG	CAUUCGUGGGCUUCACCUATT	UAGGUGAAGCCCACGAAUGTT	55561	Homo sapiens CDC42 binding protein kinase gamma (DMPK-like) (CDC42BPG), mRNA
Human Kinase Plate 16	TRPM6	CUAUUGAGGUGGUCAGGGATT	UCCCUGACCACCUCAAUAGTT	140803	Homo sapiens transient receptor potential cation channel, subfamily M, member 6 (TRPM6), mRNA
Human Kinase Plate 16	TRPM7	GUAUGUGAGGCUAUCAUAUTT	AUAUGAUAGCCUCACAUACTT	54822	Homo sapiens transient receptor potential cation channel, subfamily M, member 7 (TRPM7), mRNA
Human Kinase Plate 16	SNRK	CAGGUAUAACCAUAUCACATT	UGUGAUAUGGUUAUACCUGTT	54861	Homo sapiens SNF related kinase (SNRK), mRNA
Human Kinase Plate 17	Control	GAGACCUACCUCCGGAUCATT	UGAUCCGGAGGUAGGUCUCTT	5347	Homo sapiens polo-like kinase 1 (Drosophila) (PLK1), mRNA
Human Kinase Plate 17	LMTK2	GUGUGUUGGACAGUGCGUATT	UACGCACUGUCCAACACACTT	22853	Homo sapiens lemur tyrosine kinase 2 (LMTK2), mRNA
Human Kinase Plate 17	MAST1	GUGAAGAAGUUGCUUAUUATT	UAAUAAGCAACUUCUUCACTT	22983	Homo sapiens microtubule associated serine/threonine kinase 1 (MAST1), mRNA
Human Kinase Plate 17	STK38L	GAAAGUCUGAUAUGCUUGATT	UCAAGCAUAUCAGACUUUCTT	23012	Homo sapiens serine/threonine kinase 38 like (STK38L), mRNA
Human Kinase Plate 17	SMG1	CUGAGUUAGAGCUUCGUUUTT	AAACGAAGCUCUAACUCAGTT	23049	Homo sapiens PI-3-kinase-related kinase SMG-1 (SMG1), mRNA
Human Kinase Plate 17	MAST2	GCAUUAUCCUGUAUGAGUUTT	AACUCAUACAGGAUAAUGCTT	23139	Homo sapiens microtubule associated serine/threonine kinase 2 (MAST2), mRNA
Human Kinase Plate 17	SNF1LK2	GUCUCAACUGCAGGCCUAUTT	AUAGGCCUGCAGUUGAGACTT	23235	Homo sapiens SNF1-like kinase 2 (SNF1LK2), mRNA
Human Kinase Plate 17	ULK3	CCUGUAUGGUGAGACCUCUTT	AGAGGUCUCACCAUACAGGTT	25989	Homo sapiens unc-51-like kinase 3 (C. elegans) (ULK3), mRNA
Human Kinase Plate 17	MINK1	GUUCUGUGGUGCUGGUUCATT	UGAACCAGCACCACAGAACTT	50488	Homo sapiens misshapen-like kinase 1 (zebrafish) (MINK1), transcript variant 1, mRNA
Human Kinase Plate 17	TRIM24	CUCAUCAGAGGGUAAAGUUTT	AACUUUACCCUCUGAUGAGTT	8805	Homo sapiens tripartite motif-containing 24 (TRIM24), transcript variant 1, mRNA
Human Kinase Plate 17	TRIM33	GACAGAUGAAGUUACUACATT	UGUAGUAACUUCAUCUGUCTT	51592	Homo sapiens tripartite motif-containing 33 (TRIM33), transcript variant a, mRNA
Human Kinase Plate 17	PKD2L1	CCUACUUUGUCACCUAUGUTT	ACAUAGGUGACAAAGUAGGTT	9033	Homo sapiens polycystic kidney disease 2-like 1 (PKD2L1), mRNA
Human Kinase Plate 17	IRAK4	CAGCUAAUGGCAUCAAUUUTT	AAAUUGAUGCCAUUAGCUGTT	51135	Homo sapiens interleukin-1 receptor-associated kinase 4 (IRAK4), mRNA
Human Kinase Plate 17	PRKAG2	CAAGUGUUAUGACAUCGUUTT	AACGAUGUCAUAACACUUGTT	51422	Homo sapiens protein kinase, AMP-activated, gamma 2 non-catalytic subunit (PRKAG2), transcript variant a, mRNA
Human Kinase Plate 17	POLK	CAUUGCUAAGGAAUUGCUATT	UAGCAAUUCCUUAGCAAUGTT	51426	Homo sapiens polymerase (DNA directed) kappa (POLK), mRNA
Human Kinase Plate 17	NLK	CUACUGAAGAUGUAAUGUATT	UACAUUACAUCUUCAGUAGTT	51701	Homo sapiens nemo-like kinase (NLK), mRNA
Human Kinase Plate 17	MPP6	CCAUUACUCCUCAACAGGUTT	ACCUGUUGAGGAGUAAUGGTT	51678	Homo sapiens membrane protein, palmitoylated 6 (MAGUK p55 subfamily member 6) (MPP6), mRNA
Human Kinase Plate 17	PRKD2	GCUAUACACGGCCCACCGUTT	ACGGUGGGCCGUGUAUAGCTT	25865	Homo sapiens protein kinase D2 (PRKD2), mRNA
Human Kinase Plate 17	CRKRS	GAGUUGAACCCAGCCGUGATT	UCACGGCUGGGUUCAACUCTT	51755	Homo sapiens Cdc2-related kinase, arginine/serine-rich (CRKRS), mRNA
Human Kinase Plate 17	IHPK1	CUUGGACAUUGGUUUCUCUTT	AGAGAAACCAAUGUCCAAGTT	9807	Homo sapiens inositol hexaphosphate kinase 1 (IHPK1), transcript variant 2, mRNA
Human Kinase Plate 17	TAF9	CAUCAGCUGCCCAGUAAUATT	UAUUACUGGGCAGCUGAUGTT	6880	Homo sapiens TAF9 RNA polymerase II, TATA box binding protein (TBP)-associated factor, 32kDa (TAF9), transcript variant 3, mRNA
Human Kinase Plate 17	DLG4	GACAUCACAACCUCUUAUUTT	AAUAAGAGGUUGUGAUGUCTT	1742	Homo sapiens discs, large homolog 4 (Drosophila) (DLG4), mRNA
Human Kinase Plate 17	ITPKA	CCUUGUGUGCUCGACUGCATT	UGCAGUCGAGCACACAAGGTT	3706	Homo sapiens inositol 1,4,5-trisphosphate 3-kinase A (ITPKA), mRNA
Human Kinase Plate 17	Control	GAGACCUACCUCCGGAUCATT	UGAUCCGGAGGUAGGUCUCTT	5347	Homo sapiens polo-like kinase 1 (Drosophila) (PLK1), mRNA
Human Kinase Plate 17	ITPKB	GGAAUUCCUUCUGGCAGAATT	UUCUGCCAGAAGGAAUUCCTT	3707	Homo sapiens inositol 1,4,5-trisphosphate 3-kinase B (ITPKB), mRNA
Human Kinase Plate 17	DLG1	GAUAAAGGGCAGUCAUUCATT	UGAAUGACUGCCCUUUAUCTT	1739	Homo sapiens discs, large homolog 1 (Drosophila) (DLG1), mRNA
Human Kinase Plate 17	MAGI1	CAAACCAAAGCAGGAAUCUTT	AGAUUCCUGCUUUGGUUUGTT	9223	Homo sapiens membrane associated guanylate kinase, WW and PDZ domain containing 1 (MAGI1), transcript variant 2, mRNA
Human Kinase Plate 17	MAGI2	CAAGCAAGGAGGAAUUGUUTT	AACAAUUCCUCCUUGCUUGTT	9863	Homo sapiens membrane associated guanylate kinase, WW and PDZ domain containing 2 (MAGI2), mRNA
Human Kinase Plate 17	UCK2	CCCUAGAGGUGCAGAUAAUTT	AUUAUCUGCACCUCUAGGGTT	7371	Homo sapiens uridine-cytidine kinase 2 (UCK2), mRNA
Human Kinase Plate 17	DAK	CAACCUGGGUGGCCUGUCATT	UGACAGGCCACCCAGGUUGTT	26007	Homo sapiens dihydroxyacetone kinase 2 homolog (S. cerevisiae) (DAK), mRNA
Human Kinase Plate 17	IHPK2	GAAUUGUGGACAUUGUAGATT	UCUACAAUGUCCACAAUUCTT	51447	Homo sapiens inositol hexaphosphate kinase 2 (IHPK2), transcript variant 1, mRNA
Human Kinase Plate 17	CMPK	GCCAAUUAUUGACUUAUAUTT	AUAUAAGUCAAUAAUUGGCTT	51727	Homo sapiens cytidylate kinase (CMPK), mRNA
Human Kinase Plate 17	UCKL1	CAGAUCACCGGUGUGUCCATT	UGGACACACCGGUGAUCUGTT	54963	Homo sapiens uridine-cytidine kinase 1-like 1 (UCKL1), mRNA
Human Kinase Plate 17	ULK4	GAAACAGCCACCAGUUAAATT	UUUAACUGGUGGCUGUUUCTT	54986	Homo sapiens hypothetical protein FLJ20574 (FLJ20574), mRNA
Human Kinase Plate 17	ETNK2	CGAUUCAACCAGUACUUCATT	UGAAGUACUGGUUGAAUCGTT	55224	Homo sapiens ethanolamine kinase 2 (ETNK2), mRNA
Human Kinase Plate 17	FLJ10986	CUUAGCAGAUCUGACACUATT	UAGUGUCAGAUCUGCUAAGTT	55277	Homo sapiens hypothetical protein FLJ10986 (FLJ10986), mRNA
Human Kinase Plate 17	RFK	GCAUAGGAUGGAACCCAUATT	UAUGGGUUCCAUCCUAUGCTT	55312	Homo sapiens riboflavin kinase (RFK), mRNA
Human Kinase Plate 17	ETNK1	CCACUAUUGAGUUUGAUUUTT	AAAUCAAACUCAAUAGUGGTT	55500	Homo sapiens ethanolamine kinase 1 (ETNK1), transcript variant 1, mRNA
Human Kinase Plate 17	SPHK2	GGUAGUGCCUGAUCAAUGATT	UCAUUGAUCAGGCACUACCTT	56848	Homo sapiens sphingosine kinase 2 (SPHK2), mRNA
Human Kinase Plate 17	DLG3	CCUUGUAUGUCAGGGCCCUTT	AGGGCCCUGACAUACAAGGTT	1741	Homo sapiens discs, large homolog 3 (neuroendocrine-dlg, Drosophila) (DLG3), mRNA
Human Kinase Plate 17	SPHK1	CUGACCAACUGCACGCUAUTT	AUAGCGUGCAGUUGGUCAGTT	8877	Homo sapiens sphingosine kinase 1 (SPHK1), transcript variant 1, mRNA
Human Kinase Plate 17	RBKS	GACUAAAGAUGCUGCUACATT	UGUAGCAGCAUCUUUAGUCTT	64080	Homo sapiens ribokinase (RBKS), mRNA
Human Kinase Plate 17	CERK	GACUUAUUCUGUAACGGUUTT	AACCGUUACAGAAUAAGUCTT	64781	Homo sapiens ceramide kinase (CERK), transcript variant 1, mRNA
Human Kinase Plate 17	NADK	CCGCAAAUCAGUCGGUUGATT	UCAACCGACUGAUUUGCGGTT	65220	Homo sapiens NAD kinase (NADK), mRNA
Human Kinase Plate 17	CARD14	GAAGAACCCUGGUCUUUCATT	UGAAAGACCAGGGUUCUUCTT	79092	Homo sapiens caspase recruitment domain family, member 14 (CARD14), transcript variant 1, mRNA
Human Kinase Plate 17	PANK3	GCAUUAUUACUGCAUUGUUTT	AACAAUGCAGUAAUAAUGCTT	79646	Homo sapiens pantothenate kinase 3 (PANK3), mRNA
Human Kinase Plate 17	Control	GAGACCUACCUCCGGAUCATT	UGAUCCGGAGGUAGGUCUCTT	5347	Homo sapiens polo-like kinase 1 (Drosophila) (PLK1), mRNA
Human Kinase Plate 17	ITPKC	GAAUUGCUGACUCACCUGUTT	ACAGGUGAGUCAGCAAUUCTT	80271	Homo sapiens inositol 1,4,5-trisphosphate 3-kinase C (ITPKC), mRNA
Human Kinase Plate 17	COASY	GACAUCAAGCCCUCCUUGATT	UCAAGGAGGGCUUGAUGUCTT	80347	Homo sapiens Coenzyme A synthase (COASY), transcript variant 1, mRNA
Human Kinase Plate 17	C1orf57	CCGUCUUGAGGAAUGCCGATT	UCGGCAUUCCUCAAGACGGTT	84284	Homo sapiens chromosome 1 open reading frame 57 (C1orf57), mRNA
Human Kinase Plate 17	FLJ32786	GCAACAACCUAAUUCACCUTT	AGGUGAAUUAGGUUGUUGCTT	136332	Homo sapiens leucine-rich repeats and guanylate kinase domain containing (LRGUK), mRNA
Human Kinase Plate 17	FUK	GAGAUUCAGCGGUGUGUCATT	UGACACACCGCUGAAUCUCTT	197258	Homo sapiens fucokinase (FUK), mRNA
Human Kinase Plate 17	AK7	CAAUCCAUGUUCUUGAUCUTT	AGAUCAAGAACAUGGAUUGTT	122481	Homo sapiens adenylate kinase 7 (AK7), mRNA
Human Kinase Plate 17	MGC26597	GUGUCAAUCGACACUCAAATT	UUUGAGUGUCGAUUGACACTT	206426	Homo sapiens hypothetical protein MGC26597 (MGC26597), mRNA
Human Kinase Plate 17	AK5	GAUAUGGAUUCCAAUACAUTT	AUGUAUUGGAAUCCAUAUCTT	26289	Homo sapiens adenylate kinase 5 (AK5), transcript variant 1, mRNA
Human Kinase Plate 17	CERKL	GCAAUUCCUUGCCUGUGUUTT	AACACAGGCAAGGAAUUGCTT	375298	Homo sapiens ceramide kinase-like (CERKL), transcript variant 1, mRNA
Human Kinase Plate 17	LOC122134	CCCGGGCCAUGUUUAAGCATT	UGCUUAAACAUGGCCCGGGTT	122134	Homo sapiens similar to MAP/microtubule affinity-regulating kinase 3 (LOC122134), mRNA
Human Kinase Plate 17	PIM3	CUGAUCCGGUGGUGCCUGUTT	ACAGGCACCACCGGAUCAGTT	415116	Homo sapiens pim-3 oncogene (PIM3), mRNA
Human Kinase Plate 17	SBK1	GCACCUAUGGGAAGGUUGATT	UCAACCUUCCCAUAGGUGCTT	388228	Homo sapiens SH3-binding domain kinase 1 (SBK1), mRNA
Human Kinase Plate 17	CDK2	GCUUAACCAUCCUAAUAUUTT	AAUAUUAGGAUGGUUAAGCTT	1017	Homo sapiens cyclin-dependent kinase 2 (CDK2), transcript variant 1, mRNA
Human Kinase Plate 17	PANK1	GUAUUUGACUUCUAAUACUTT	AGUAUUAGAAGUCAAAUACTT	53354	Homo sapiens pantothenate kinase 1 (PANK1), transcript variant alpha, mRNA
Human Kinase Plate 17	PNCK	CCCUUUGAGGACUCGAAGATT	UCUUCGAGUCCUCAAAGGGTT	139728	Homo sapiens pregnancy upregulated non-ubiquitously expressed CaM kinase (PNCK), mRNA
Human Kinase Plate 17	CHKB	CUAUGUGUAUCCGCCUUCUTT	AGAAGGCGGAUACACAUAGTT	1120	Homo sapiens choline kinase beta (CHKB), transcript variant 2, mRNA
Human Kinase Plate 17	DCAMKL3	GUGAAAUUAUCAGAUGCGATT	UCGCAUCUGAUAAUUUCACTT	85443	PREDICTED: Homo sapiens doublecortin and CaM kinase-like 3 (DCAMKL3), mRNA
Human Kinase Plate 17	LMTK3	GAGAAAGUCCCGGGCCUGATT	UCAGGCCCGGGACUUUCUCTT	114783	PREDICTED: Homo sapiens lemur tyrosine kinase 3 (LMTK3), mRNA
Human Kinase Plate 17	MAP3K1	GAUAGACUGUUGUUGGAAUTT	AUUCCAACAACAGUCUAUCTT	4214	PREDICTED: Homo sapiens mitogen-activated protein kinase kinase kinase 1 (MAP3K1), mRNA
Human Kinase Plate 17	MAPK6	CUAGGUAUAUGGACUUAAATT	UUUAAGUCCAUAUACCUAGTT	5597	Homo sapiens mitogen-activated protein kinase 6 (MAPK6), mRNA
Human Kinase Plate 17	MAP2K5	GAUCGAAUUACAGUGAGAATT	UUCUCACUGUAAUUCGAUCTT	5607	Homo sapiens mitogen-activated protein kinase kinase 5 (MAP2K5), transcript variant B, mRNA
Human Kinase Plate 17	CDKL3	GCACUAACUGUAAUGGCUUTT	AAGCCAUUACAGUUAGUGCTT	51265	Homo sapiens cyclin-dependent kinase-like 3 (CDKL3), mRNA
Human Kinase Plate 17	Control	GAGACCUACCUCCGGAUCATT	UGAUCCGGAGGUAGGUCUCTT	5347	Homo sapiens polo-like kinase 1 (Drosophila) (PLK1), mRNA
Human Kinase Plate 17	RP6-213H19.1	CAGAUUGCUACCAUGCUAATT	UUAGCAUGGUAGCAAUCUGTT	51765	Homo sapiens serine/threonine protein kinase MST4 (MST4), transcript variant 1, mRNA
Human Kinase Plate 17	TXNDC3	GCACUUUAGGCUUGAUUAATT	UUAAUCAAGCCUAAAGUGCTT	51314	Homo sapiens thioredoxin domain containing 3 (spermatozoa) (TXNDC3), mRNA
Human Kinase Plate 17	MYO3A	GAAUUCGAAGACUAGGAUUTT	AAUCCUAGUCUUCGAAUUCTT	53904	Homo sapiens myosin IIIA (MYO3A), mRNA
Human Kinase Plate 17	EPHB2	CUAUGAGCUGCAGUACUAUTT	AUAGUACUGCAGCUCAUAGTT	2048	Homo sapiens EPH receptor B2 (EPHB2), transcript variant 2, mRNA
Human Kinase Plate 17	BAIAP2	GUAUGCGGGUGAAGGCCAUTT	AUGGCCUUCACCCGCAUACTT	10458	Homo sapiens BAI1-associated protein 2 (BAIAP2), transcript variant 2, mRNA
Human Kinase Plate 17	MARK2	CGCUAGUGGCGGAGAGGUATT	UACCUCUCCGCCACUAGCGTT	2011	Homo sapiens MAP/microtubule affinity-regulating kinase 2 (MARK2), transcript variant 2, mRNA
Human Kinase Plate 17	CDC42BPG	CCUUCUAUGCUGAGUCCUUTT	AAGGACUCAGCAUAGAAGGTT	55561	Homo sapiens CDC42 binding protein kinase gamma (DMPK-like) (CDC42BPG), mRNA
Human Kinase Plate 17	TRPM6	GCAAGAACUGGUUCACAGUTT	ACUGUGAACCAGUUCUUGCTT	140803	Homo sapiens transient receptor potential cation channel, subfamily M, member 6 (TRPM6), mRNA
Human Kinase Plate 17	TRPM7	CAGUAUAUCAUUAUGGUUATT	UAACCAUAAUGAUAUACUGTT	54822	Homo sapiens transient receptor potential cation channel, subfamily M, member 7 (TRPM7), mRNA
Human Kinase Plate 17	SNRK	CUAACAUCGUCCGCCUUUATT	UAAAGGCGGACGAUGUUAGTT	54861	Homo sapiens SNF related kinase (SNRK), mRNA
Human Kinase Plate 18	Control	GAGACCUACCUCCGGAUCATT	UGAUCCGGAGGUAGGUCUCTT	5347	Homo sapiens polo-like kinase 1 (Drosophila) (PLK1), mRNA
Human Kinase Plate 18	LMTK2	GUAACUUGGAGCUUGAUUATT	UAAUCAAGCUCCAAGUUACTT	22853	Homo sapiens lemur tyrosine kinase 2 (LMTK2), mRNA
Human Kinase Plate 18	MAST1	CGUUUGUGGUCGGCAUGUUTT	AACAUGCCGACCACAAACGTT	22983	Homo sapiens microtubule associated serine/threonine kinase 1 (MAST1), mRNA
Human Kinase Plate 18	STK38L	CACACAACCCACCAAGUGATT	UCACUUGGUGGGUUGUGUGTT	23012	Homo sapiens serine/threonine kinase 38 like (STK38L), mRNA
Human Kinase Plate 18	SMG1	CAGUGAAGCUUUACGUUCATT	UGAACGUAAAGCUUCACUGTT	23049	Homo sapiens PI-3-kinase-related kinase SMG-1 (SMG1), mRNA
Human Kinase Plate 18	MAST2	GAAACCAGUCCCUUGGACATT	UGUCCAAGGGACUGGUUUCTT	23139	Homo sapiens microtubule associated serine/threonine kinase 2 (MAST2), mRNA
Human Kinase Plate 18	SNF1LK2	GGCAAAUCCUGUCUGCUGUTT	ACAGCAGACAGGAUUUGCCTT	23235	Homo sapiens SNF1-like kinase 2 (SNF1LK2), mRNA
Human Kinase Plate 18	ULK3	CUACUGAGCUCCUUGGAGATT	UCUCCAAGGAGCUCAGUAGTT	25989	Homo sapiens unc-51-like kinase 3 (C. elegans) (ULK3), mRNA
Human Kinase Plate 18	MINK1	GGUCUAAGAAGUUCAUUGATT	UCAAUGAACUUCUUAGACCTT	50488	Homo sapiens misshapen-like kinase 1 (zebrafish) (MINK1), transcript variant 1, mRNA
Human Kinase Plate 18	TRIM24	CAAAGUAUUCCAUCUUUCUTT	AGAAAGAUGGAAUACUUUGTT	8805	Homo sapiens tripartite motif-containing 24 (TRIM24), transcript variant 1, mRNA
Human Kinase Plate 18	TRIM33	GAAUCUACUGGCGAAACUUTT	AAGUUUCGCCAGUAGAUUCTT	51592	Homo sapiens tripartite motif-containing 33 (TRIM33), transcript variant a, mRNA
Human Kinase Plate 18	PKD2L1	CCUAUGUCUUCUUCGUCUUTT	AAGACGAAGAAGACAUAGGTT	9033	Homo sapiens polycystic kidney disease 2-like 1 (PKD2L1), mRNA
Human Kinase Plate 18	IRAK4	GAAUCUUGAACAAAGCUAUTT	AUAGCUUUGUUCAAGAUUCTT	51135	Homo sapiens interleukin-1 receptor-associated kinase 4 (IRAK4), mRNA
Human Kinase Plate 18	PRKAG2	CAUAUUUGUGGAAAGACGATT	UCGUCUUUCCACAAAUAUGTT	51422	Homo sapiens protein kinase, AMP-activated, gamma 2 non-catalytic subunit (PRKAG2), transcript variant a, mRNA
Human Kinase Plate 18	POLK	CAUCUACAGUUUCAUCUGUTT	ACAGAUGAAACUGUAGAUGTT	51426	Homo sapiens polymerase (DNA directed) kappa (POLK), mRNA
Human Kinase Plate 18	NLK	GGUUAAUCAUGCUUGUACUTT	AGUACAAGCAUGAUUAACCTT	51701	Homo sapiens nemo-like kinase (NLK), mRNA
Human Kinase Plate 18	MPP6	CUUACCAAGUUAUAGAGAUTT	AUCUCUAUAACUUGGUAAGTT	51678	Homo sapiens membrane protein, palmitoylated 6 (MAGUK p55 subfamily member 6) (MPP6), mRNA
Human Kinase Plate 18	PRKD2	CGAUACAUCACGCAUGAGATT	UCUCAUGCGUGAUGUAUCGTT	25865	Homo sapiens protein kinase D2 (PRKD2), mRNA
Human Kinase Plate 18	CRKRS	CAGUUCACGCAGUCGUCAUTT	AUGACGACUGCGUGAACUGTT	51755	Homo sapiens Cdc2-related kinase, arginine/serine-rich (CRKRS), mRNA
Human Kinase Plate 18	IHPK1	GGACCAUUGUUCUGAACUUTT	AAGUUCAGAACAAUGGUCCTT	9807	Homo sapiens inositol hexaphosphate kinase 1 (IHPK1), transcript variant 2, mRNA
Human Kinase Plate 18	TAF9	GAAACUAACAGACAAUAUUTT	AAUAUUGUCUGUUAGUUUCTT	6880	Homo sapiens TAF9 RNA polymerase II, TATA box binding protein (TBP)-associated factor, 32kDa (TAF9), transcript variant 3, mRNA
Human Kinase Plate 18	DLG4	GACAAGAUCCUGGCGGUCATT	UGACCGCCAGGAUCUUGUCTT	1742	Homo sapiens discs, large homolog 4 (Drosophila) (DLG4), mRNA
Human Kinase Plate 18	ITPKA	GGCAGAAGAUCCGGACCAUTT	AUGGUCCGGAUCUUCUGCCTT	3706	Homo sapiens inositol 1,4,5-trisphosphate 3-kinase A (ITPKA), mRNA
Human Kinase Plate 18	Control	GAGACCUACCUCCGGAUCATT	UGAUCCGGAGGUAGGUCUCTT	5347	Homo sapiens polo-like kinase 1 (Drosophila) (PLK1), mRNA
Human Kinase Plate 18	ITPKB	CAUUCGAACCACUCUAGAATT	UUCUAGAGUGGUUCGAAUGTT	3707	Homo sapiens inositol 1,4,5-trisphosphate 3-kinase B (ITPKB), mRNA
Human Kinase Plate 18	DLG1	GAAAUUCAGGGCUUGGUUUTT	AAACCAAGCCCUGAAUUUCTT	1739	Homo sapiens discs, large homolog 1 (Drosophila) (DLG1), mRNA
Human Kinase Plate 18	MAGI1	CUUUACAGCCGAUUCUGGUTT	ACCAGAAUCGGCUGUAAAGTT	9223	Homo sapiens membrane associated guanylate kinase, WW and PDZ domain containing 1 (MAGI1), transcript variant 2, mRNA
Human Kinase Plate 18	MAGI2	CAAUGGAAAUGGAGUAGUATT	UACUACUCCAUUUCCAUUGTT	9863	Homo sapiens membrane associated guanylate kinase, WW and PDZ domain containing 2 (MAGI2), mRNA
Human Kinase Plate 18	UCK2	GGAAUUCUGCUUGCCAACATT	UGUUGGCAAGCAGAAUUCCTT	7371	Homo sapiens uridine-cytidine kinase 2 (UCK2), mRNA
Human Kinase Plate 18	DAK	CAUGCUGGUUUCAUAGGGATT	UCCCUAUGAAACCAGCAUGTT	26007	Homo sapiens dihydroxyacetone kinase 2 homolog (S. cerevisiae) (DAK), mRNA
Human Kinase Plate 18	IHPK2	GAAUGAAGGAGAAUGCAAATT	UUUGCAUUCUCCUUCAUUCTT	51447	Homo sapiens inositol hexaphosphate kinase 2 (IHPK2), transcript variant 1, mRNA
Human Kinase Plate 18	CMPK	GUCAACAAAGCCAAUUAUUTT	AAUAAUUGGCUUUGUUGACTT	51727	Homo sapiens cytidylate kinase (CMPK), mRNA
Human Kinase Plate 18	UCKL1	CACACAACAACUUCAACUUTT	AAGUUGAAGUUGUUGUGUGTT	54963	Homo sapiens uridine-cytidine kinase 1-like 1 (UCKL1), mRNA
Human Kinase Plate 18	ULK4	GAAUCCAUGUUUCUUCUCATT	UGAGAAGAAACAUGGAUUCTT	54986	Homo sapiens hypothetical protein FLJ20574 (FLJ20574), mRNA
Human Kinase Plate 18	ETNK2	CUACUACCUGCAGGCACAATT	UUGUGCCUGCAGGUAGUAGTT	55224	Homo sapiens ethanolamine kinase 2 (ETNK2), mRNA
Human Kinase Plate 18	FLJ10986	CACUCAAUCAGUACUCUUUTT	AAAGAGUACUGAUUGAGUGTT	55277	Homo sapiens hypothetical protein FLJ10986 (FLJ10986), mRNA
Human Kinase Plate 18	RFK	GUCACUUAUUUCAGCAAUUTT	AAUUGCUGAAAUAAGUGACTT	55312	Homo sapiens riboflavin kinase (RFK), mRNA
Human Kinase Plate 18	ETNK1	GAUACAACUACCUGGCAUATT	UAUGCCAGGUAGUUGUAUCTT	55500	Homo sapiens ethanolamine kinase 1 (ETNK1), transcript variant 1, mRNA
Human Kinase Plate 18	SPHK2	CACUGGACCUGCUCUCCGUTT	ACGGAGAGCAGGUCCAGUGTT	56848	Homo sapiens sphingosine kinase 2 (SPHK2), mRNA
Human Kinase Plate 18	DLG3	GAGAGUACUUUACAGCCAUTT	AUGGCUGUAAAGUACUCUCTT	1741	Homo sapiens discs, large homolog 3 (neuroendocrine-dlg, Drosophila) (DLG3), mRNA
Human Kinase Plate 18	SPHK1	CUACCUCCCUGUAGGAAGATT	UCUUCCUACAGGGAGGUAGTT	8877	Homo sapiens sphingosine kinase 1 (SPHK1), transcript variant 1, mRNA
Human Kinase Plate 18	RBKS	GGUGUGUAAGGUUGGCAAATT	UUUGCCAACCUUACACACCTT	64080	Homo sapiens ribokinase (RBKS), mRNA
Human Kinase Plate 18	CERK	CGUUAGUGGCUCUAUUGCATT	UGCAAUAGAGCCACUAACGTT	64781	Homo sapiens ceramide kinase (CERK), transcript variant 1, mRNA
Human Kinase Plate 18	NADK	CCAUUGAAAGCAUGGUCUUTT	AAGACCAUGCUUUCAAUGGTT	65220	Homo sapiens NAD kinase (NADK), mRNA
Human Kinase Plate 18	CARD14	CCUGGAUUAUGAGCUCCUATT	UAGGAGCUCAUAAUCCAGGTT	79092	Homo sapiens caspase recruitment domain family, member 14 (CARD14), transcript variant 1, mRNA
Human Kinase Plate 18	PANK3	GUUACUAUCACCAAUAACATT	UGUUAUUGGUGAUAGUAACTT	79646	Homo sapiens pantothenate kinase 3 (PANK3), mRNA
Human Kinase Plate 18	Control	GAGACCUACCUCCGGAUCATT	UGAUCCGGAGGUAGGUCUCTT	5347	Homo sapiens polo-like kinase 1 (Drosophila) (PLK1), mRNA
Human Kinase Plate 18	ITPKC	GAAACCAUGAGCUCCACCUTT	AGGUGGAGCUCAUGGUUUCTT	80271	Homo sapiens inositol 1,4,5-trisphosphate 3-kinase C (ITPKC), mRNA
Human Kinase Plate 18	COASY	CUGAAGAUACUCACGGACATT	UGUCCGUGAGUAUCUUCAGTT	80347	Homo sapiens Coenzyme A synthase (COASY), transcript variant 1, mRNA
Human Kinase Plate 18	C1orf57	GGCAGUAUGUGGUCGACCUTT	AGGUCGACCACAUACUGCCTT	84284	Homo sapiens chromosome 1 open reading frame 57 (C1orf57), mRNA
Human Kinase Plate 18	FLJ32786	CGUAGAAGGUAUCGCAAGATT	UCUUGCGAUACCUUCUACGTT	136332	Homo sapiens leucine-rich repeats and guanylate kinase domain containing (LRGUK), mRNA
Human Kinase Plate 18	FUK	GAAUCUGCUCCCAAAGGAATT	UUCCUUUGGGAGCAGAUUCTT	197258	Homo sapiens fucokinase (FUK), mRNA
Human Kinase Plate 18	AK7	GAAAUUAUGGUUUAACAGATT	UCUGUUAAACCAUAAUUUCTT	122481	Homo sapiens adenylate kinase 7 (AK7), mRNA
Human Kinase Plate 18	MGC26597	CUAUUACUGACCACAGUUUTT	AAACUGUGGUCAGUAAUAGTT	206426	Homo sapiens hypothetical protein MGC26597 (MGC26597), mRNA
Human Kinase Plate 18	AK5	GAAUGCUGCUCCAUUGGUUTT	AACCAAUGGAGCAGCAUUCTT	26289	Homo sapiens adenylate kinase 5 (AK5), transcript variant 1, mRNA
Human Kinase Plate 18	CERKL	CUCCCAAAUCUGACUGUAATT	UUACAGUCAGAUUUGGGAGTT	375298	Homo sapiens ceramide kinase-like (CERKL), transcript variant 1, mRNA
Human Kinase Plate 18	LOC122134	AAGGCCCGGGCCAUGUUUATT	UAAACAUGGCCCGGGCCUUTT	122134	Homo sapiens similar to MAP/microtubule affinity-regulating kinase 3 (LOC122134), mRNA
Human Kinase Plate 18	PIM3	CUGUGAAGCACGUGGUGAATT	UUCACCACGUGCUUCACAGTT	415116	Homo sapiens pim-3 oncogene (PIM3), mRNA
Human Kinase Plate 18	SBK1	CGCUCAAGCGGACGGUGCUTT	AGCACCGUCCGCUUGAGCGTT	388228	Homo sapiens SH3-binding domain kinase 1 (SBK1), mRNA
Human Kinase Plate 18	CDK2	CGUUAGAUUUGCCGUACCATT	UGGUACGGCAAAUCUAACGTT	1017	Homo sapiens cyclin-dependent kinase 2 (CDK2), transcript variant 1, mRNA
Human Kinase Plate 18	PANK1	GAAUCAAUAUGGUCUCCAUTT	AUGGAGACCAUAUUGAUUCTT	53354	Homo sapiens pantothenate kinase 1 (PANK1), transcript variant alpha, mRNA
Human Kinase Plate 18	PNCK	GCGUCUACGAGAUCCGCGATT	UCGCGGAUCUCGUAGACGCTT	139728	Homo sapiens pregnancy upregulated non-ubiquitously expressed CaM kinase (PNCK), mRNA
Human Kinase Plate 18	CHKB	GGGUUUAUGAUUAUACUCATT	UGAGUAUAAUCAUAAACCCTT	1120	Homo sapiens choline kinase beta (CHKB), transcript variant 2, mRNA
Human Kinase Plate 18	DCAMKL3	CAAUAUCUCUGAUGCUGCUTT	AGCAGCAUCAGAGAUAUUGTT	85443	PREDICTED: Homo sapiens doublecortin and CaM kinase-like 3 (DCAMKL3), mRNA
Human Kinase Plate 18	LMTK3	GUGAUCCUGGGAGAGAUUUTT	AAAUCUCUCCCAGGAUCACTT	114783	PREDICTED: Homo sapiens lemur tyrosine kinase 3 (LMTK3), mRNA
Human Kinase Plate 18	MAP3K1	GAGACUUCUCCAGCCAGUUTT	AACUGGCUGGAGAAGUCUCTT	4214	PREDICTED: Homo sapiens mitogen-activated protein kinase kinase kinase 1 (MAP3K1), mRNA
Human Kinase Plate 18	MAPK6	CAGACAUUUAUCUUUGUAUTT	AUACAAAGAUAAAUGUCUGTT	5597	Homo sapiens mitogen-activated protein kinase 6 (MAPK6), mRNA
Human Kinase Plate 18	MAP2K5	CUUUGGAUGUAUAUAGGAATT	UUCCUAUAUACAUCCAAAGTT	5607	Homo sapiens mitogen-activated protein kinase kinase 5 (MAP2K5), transcript variant B, mRNA
Human Kinase Plate 18	CDKL3	GUAUGAAGGUGGACUUGGUTT	ACCAAGUCCACCUUCAUACTT	51265	Homo sapiens cyclin-dependent kinase-like 3 (CDKL3), mRNA
Human Kinase Plate 18	Control	GAGACCUACCUCCGGAUCATT	UGAUCCGGAGGUAGGUCUCTT	5347	Homo sapiens polo-like kinase 1 (Drosophila) (PLK1), mRNA
Human Kinase Plate 18	RP6-213H19.1	CAGGAAUCAGGCGAUUGAATT	UUCAAUCGCCUGAUUCCUGTT	51765	Homo sapiens serine/threonine protein kinase MST4 (MST4), transcript variant 1, mRNA
Human Kinase Plate 18	TXNDC3	GUUACACCUGGAAUGAUGATT	UCAUCAUUCCAGGUGUAACTT	51314	Homo sapiens thioredoxin domain containing 3 (spermatozoa) (TXNDC3), mRNA
Human Kinase Plate 18	MYO3A	CUAACUUUAUAAAGCGGUATT	UACCGCUUUAUAAAGUUAGTT	53904	Homo sapiens myosin IIIA (MYO3A), mRNA
Human Kinase Plate 18	EPHB2	CUGUGAACGGCGUUACUGATT	UCAGUAACGCCGUUCACAGTT	2048	Homo sapiens EPH receptor B2 (EPHB2), transcript variant 2, mRNA
Human Kinase Plate 18	BAIAP2	CUGAGUGCUGCGCUGAAGATT	UCUUCAGCGCAGCACUCAGTT	10458	Homo sapiens BAI1-associated protein 2 (BAIAP2), transcript variant 2, mRNA
Human Kinase Plate 18	MARK2	CUAUUCCGCGAAGUAAGAATT	UUCUUACUUCGCGGAAUAGTT	2011	Homo sapiens MAP/microtubule affinity-regulating kinase 2 (MARK2), transcript variant 2, mRNA
Human Kinase Plate 18	CDC42BPG	CUGCUAAGCCCGGCUCACATT	UGUGAGCCGGGCUUAGCAGTT	55561	Homo sapiens CDC42 binding protein kinase gamma (DMPK-like) (CDC42BPG), mRNA
Human Kinase Plate 18	TRPM6	CAAUUCGACCUGCCUUAAATT	UUUAAGGCAGGUCGAAUUGTT	140803	Homo sapiens transient receptor potential cation channel, subfamily M, member 6 (TRPM6), mRNA
Human Kinase Plate 18	TRPM7	GAAGCUAGCAAAGUUCAUATT	UAUGAACUUUGCUAGCUUCTT	54822	Homo sapiens transient receptor potential cation channel, subfamily M, member 7 (TRPM7), mRNA
Human Kinase Plate 18	SNRK	GAAACAUGAGGAGGGUCUUTT	AAGACCCUCCUCAUGUUUCTT	54861	Homo sapiens SNF related kinase (SNRK), mRNA
Human Kinase Plate 19	Control	GAGACCUACCUCCGGAUCATT	UGAUCCGGAGGUAGGUCUCTT	5347	Homo sapiens polo-like kinase 1 (Drosophila) (PLK1), mRNA
Human Kinase Plate 19	PXK	GAAUCCUCAGCGUUGCUAATT	UUAGCAACGCUGAGGAUUCTT	54899	Homo sapiens PX domain containing serine/threonine kinase (PXK), mRNA
Human Kinase Plate 19	PI4K2B	GCCUUAUGGUCAACUCAAUTT	AUUGAGUUGACCAUAAGGCTT	55300	Homo sapiens phosphatidylinositol 4-kinase type 2 beta (PI4K2B), mRNA
Human Kinase Plate 19	STK32B	CCAAUAAAGGGAGGUUGAATT	UUCAACCUCCCUUUAUUGGTT	55351	Homo sapiens serine/threonine kinase 32B (STK32B), mRNA
Human Kinase Plate 19	STYK1	CCAUGUACAGUAUCAUGAATT	UUCAUGAUACUGUACAUGGTT	55359	Homo sapiens serine/threonine/tyrosine kinase 1 (STYK1), mRNA
Human Kinase Plate 19	PI4KII	GCUACAAAGAUGCAGACUATT	UAGUCUGCAUCUUUGUAGCTT	55361	Homo sapiens phosphatidylinositol 4-kinase type II (PI4KII), mRNA
Human Kinase Plate 19	PBK	CCUAUAUGUAAUGAUCAUUTT	AAUGAUCAUUACAUAUAGGTT	55872	Homo sapiens PDZ binding kinase (PBK), mRNA
Human Kinase Plate 19	ALS2CR2	CAGUAAAUAGUGACCGAUUTT	AAUCGGUCACUAUUUACUGTT	55437	Homo sapiens amyotrophic lateral sclerosis 2 (juvenile) chromosome region, candidate 2 (ALS2CR2), mRNA
Human Kinase Plate 19	MARK1	GCUAAAUCCUACCAGUCUATT	UAGACUGGUAGGAUUUAGCTT	4139	Homo sapiens MAP/microtubule affinity-regulating kinase 1 (MARK1), mRNA
Human Kinase Plate 19	WNK1	CAGGUAACCUGUCUGGUCATT	UGACCAGACAGGUUACCUGTT	65125	Homo sapiens WNK lysine deficient protein kinase 1 (WNK1), mRNA
Human Kinase Plate 19	GSK3A	CACUCUAGGCCAAGGCCCATT	UGGGCCUUGGCCUAGAGUGTT	2931	Homo sapiens glycogen synthase kinase 3 alpha (GSK3A), mRNA
Human Kinase Plate 19	CABC1	GCUACAACAUCCUGGUUCUTT	AGAACCAGGAUGUUGUAGCTT	56997	Homo sapiens chaperone, ABC1 activity of bc1 complex homolog (S. pombe) (CABC1), nuclear gene encoding mitochondrial protein, mRNA
Human Kinase Plate 19	ADCK1	GCAAUGUACUGGUGCGGAATT	UUCCGCACCAGUACAUUGCTT	57143	Homo sapiens aarF domain containing kinase 1 (ADCK1), mRNA
Human Kinase Plate 19	SCYL3	CUUGUCAGAGGAAUUGAUATT	UAUCAAUUCCUCUGACAAGTT	57147	Homo sapiens SCY1-like 3 (S. cerevisiae) (SCYL3), transcript variant 1, mRNA
Human Kinase Plate 19	CAMK1G	CUAAGAUCAUGAUCACUGATT	UCAGUGAUCAUGAUCUUAGTT	57172	Homo sapiens calcium/calmodulin-dependent protein kinase IG (CAMK1G), mRNA
Human Kinase Plate 19	EPHA8	GUCUCAAGCUCAACACGGATT	UCCGUGUUGAGCUUGAGACTT	2046	Homo sapiens EPH receptor A8 (EPHA8), transcript variant 1, mRNA
Human Kinase Plate 19	AMHR2	GCCACUACUUGACCCAGUATT	UACUGGGUCAAGUAGUGGCTT	269	Homo sapiens anti-Mullerian hormone receptor, type II (AMHR2), mRNA
Human Kinase Plate 19	RIPK4	CUGUCAAGCUGCUUGUCGATT	UCGACAAGCAGCUUGACAGTT	54101	Homo sapiens receptor-interacting serine-threonine kinase 4 (RIPK4), mRNA
Human Kinase Plate 19	CLK4	GGAAUCAGUGGUCUUACUATT	UAGUAAGACCACUGAUUCCTT	57396	Homo sapiens CDC-like kinase 4 (CLK4), mRNA
Human Kinase Plate 19	TAOK1	GAGAGUAUAAACUUCGAAATT	UUUCGAAGUUUAUACUCUCTT	57551	Homo sapiens TAO kinase 1 (TAOK1), mRNA
Human Kinase Plate 19	WNK3	GACCUUAAAGACGUACUUATT	UAAGUACGUCUUUAAGGUCTT	65267	Homo sapiens WNK lysine deficient protein kinase 3 (WNK3), transcript variant 1, mRNA
Human Kinase Plate 19	RET	CCAGUUAAAUGGAUGGCAATT	UUGCCAUCCAUUUAACUGGTT	5979	Homo sapiens ret proto-oncogene (multiple endocrine neoplasia and medullary thyroid carcinoma 1, Hirschsprung disease) (RET), transcript variant 2, mRNA
Human Kinase Plate 19	RNASEL	CCUAUGAUUGGCAAACUCATT	UGAGUUUGCCAAUCAUAGGTT	6041	Homo sapiens ribonuclease L (2',5'-oligoisoadenylate synthetase-dependent) (RNASEL), mRNA
Human Kinase Plate 19	Control	GAGACCUACCUCCGGAUCATT	UGAUCCGGAGGUAGGUCUCTT	5347	Homo sapiens polo-like kinase 1 (Drosophila) (PLK1), mRNA
Human Kinase Plate 19	TRIB2	CGAAUUGCCUGGCUGAGUATT	UACUCAGCCAGGCAAUUCGTT	28951	Homo sapiens tribbles homolog 2 (Drosophila) (TRIB2), mRNA
Human Kinase Plate 19	FN3K	CCGAAGAGGUGAGGGUGCUTT	AGCACCCUCACCUCUUCGGTT	64122	Homo sapiens fructosamine 3 kinase (FN3K), mRNA
Human Kinase Plate 19	RAB38	GUAAACGUCAGGAUAGAUATT	UAUCUAUCCUGACGUUUACTT	23682	Homo sapiens RAB38, member RAS oncogene family (RAB38), mRNA
Human Kinase Plate 19	MPP5	GACCUUAAUUCUUCCAUGATT	UCAUGGAAGAAUUAAGGUCTT	64398	Homo sapiens membrane protein, palmitoylated 5 (MAGUK p55 subfamily member 5) (MPP5), mRNA
Human Kinase Plate 19	HIPK2	GAGUUCAUUGACCUGUUGATT	UCAACAGGUCAAUGAACUCTT	28996	Homo sapiens homeodomain interacting protein kinase 2 (HIPK2), mRNA
Human Kinase Plate 19	KIAA2002	GGCUUAUAGUGAGCAACUUTT	AAGUUGCUCACUAUAAGCCTT	79834	Homo sapiens hypothetical protein FLJ21140 (FLJ21140), mRNA
Human Kinase Plate 19	PIP5K2C	GGGAUAUGGACUUUCUCAATT	UUGAGAAAGUCCAUAUCCCTT	79837	Homo sapiens phosphatidylinositol-4-phosphate 5-kinase, type II, gamma (PIP5K2C), mRNA
Human Kinase Plate 19	NEK11	GAACAAGAAUCCUUCAUUATT	UAAUGAAGGAUUCUUGUUCTT	79858	Homo sapiens NIMA (never in mitosis gene a)- related kinase 11 (NEK11), transcript variant 1, mRNA
Human Kinase Plate 19	ADCK4	CGCAUCAGCCGCUUGGCCATT	UGGCCAAGCGGCUGAUGCGTT	79934	Homo sapiens aarF domain containing kinase 4 (ADCK4), mRNA
Human Kinase Plate 19	ALPK1	GAAUAUCCGUGGCACGUGUTT	ACACGUGCCACGGAUAUUCTT	80216	Homo sapiens alpha-kinase 1 (ALPK1), mRNA
Human Kinase Plate 19	KIAA0999	CUAUGAUCACUAUAGUGCATT	UGCACUAUAGUGAUCAUAGTT	23387	Homo sapiens KIAA0999 protein (KIAA0999), mRNA
Human Kinase Plate 19	TRIB1	GUCUAGAAGACACACACAUTT	AUGUGUGUGUCUUCUAGACTT	10221	Homo sapiens tribbles homolog 1 (Drosophila) (TRIB1), mRNA
Human Kinase Plate 19	MAP2K2	CUGCCAUGGCCAUCUUUGATT	UCAAAGAUGGCCAUGGCAGTT	5605	Homo sapiens mitogen-activated protein kinase kinase 2 (MAP2K2), mRNA
Human Kinase Plate 19	STK31	GAUGUCACCUGAGUUGAAATT	UUUCAACUCAGGUGACAUCTT	56164	Homo sapiens serine/threonine kinase 31 (STK31), transcript variant 1, mRNA
Human Kinase Plate 19	MARK4	GAUCGAAGCUGGACACGUUTT	AACGUGUCCAGCUUCGAUCTT	57787	Homo sapiens MAP/microtubule affinity-regulating kinase 4 (MARK4), mRNA
Human Kinase Plate 19	RPS6KL1	GCGAUGUUAGUGAGGACUATT	UAGUCCUCACUAACAUCGCTT	83694	Homo sapiens ribosomal protein S6 kinase-like 1 (RPS6KL1), mRNA
Human Kinase Plate 19	RIOK1	GUAUCAGGAUGCCAGACUUTT	AAGUCUGGCAUCCUGAUACTT	83732	Homo sapiens RIO kinase 1 (yeast) (RIOK1), transcript variant 1, mRNA
Human Kinase Plate 19	STK40	GAAUCCAGCCGGAUGGUUATT	UAACCAUCCGGCUGGAUUCTT	83931	Homo sapiens serine/threonine kinase 40 (STK40), mRNA
Human Kinase Plate 19	TSSK1	GGCUUAAAGCCCAAGCUCUTT	AGAGCUUGGGCUUUAAGCCTT	83942	Homo sapiens testis-specific serine kinase 1 (TSSK1), mRNA
Human Kinase Plate 19	TSSK6	CAGUUGCCCUUGUUCGGAATT	UUCCGAACAAGGGCAACUGTT	83983	Homo sapiens testis-specific serine kinase 6 (TSSK6), mRNA
Human Kinase Plate 19	CAMKK1	GACAGACACUAUGCAAUGATT	UCAUUGCAUAGUGUCUGUCTT	84254	Homo sapiens calcium/calmodulin-dependent protein kinase kinase 1, alpha (CAMKK1), transcript variant 1, mRNA
Human Kinase Plate 19	PINK1	CCUAUGAAAUCUUCGGGCUTT	AGCCCGAAGAUUUCAUAGGTT	65018	Homo sapiens PTEN induced putative kinase 1 (PINK1), nuclear gene encoding mitochondrial protein, mRNA
Human Kinase Plate 19	Control	GAGACCUACCUCCGGAUCATT	UGAUCCGGAGGUAGGUCUCTT	5347	Homo sapiens polo-like kinase 1 (Drosophila) (PLK1), mRNA
Human Kinase Plate 19	BRSK1	CCAAGGAGGCCCGAAAGUUTT	AACUUUCGGGCCUCCUUGGTT	84446	Homo sapiens BR serine/threonine kinase 1 (BRSK1), mRNA
Human Kinase Plate 19	KIAA1804	CCUUACUGUUGUUUAAGCATT	UGCUUAAACAACAGUAAGGTT	84451	Homo sapiens mixed lineage kinase 4 (KIAA1804), mRNA
Human Kinase Plate 19	STK19	CUAGUGGACUGCAUCUCUATT	UAGAGAUGCAGUCCACUAGTT	8859	Homo sapiens serine/threonine kinase 19 (STK19), transcript variant 2, mRNA
Human Kinase Plate 19	TTBK1	CAGUUGAUCAUGUCAGUGUTT	ACACUGACAUGAUCAACUGTT	84630	Homo sapiens tau tubulin kinase 1 (TTBK1), mRNA
Human Kinase Plate 19	MASTL	GGAUUUAGUCUGUAGCACATT	UGUGCUACAGACUAAAUCCTT	84930	Homo sapiens microtubule associated serine/threonine kinase-like (MASTL), mRNA
Human Kinase Plate 19	NEK9	GUUAAAGUGUCUGGCUGAATT	UUCAGCCAGACACUUUAACTT	91754	Homo sapiens NIMA (never in mitosis gene a)- related kinase 9 (NEK9), mRNA
Human Kinase Plate 19	MYLK2	GCUGUAACCGACGCCUUAATT	UUAAGGCGUCGGUUACAGCTT	85366	Homo sapiens myosin light chain kinase 2, skeletal muscle (MYLK2), mRNA
Human Kinase Plate 19	MAP3K9	GAAAUUGUCGUGUAUGAGATT	UCUCAUACACGACAAUUUCTT	4293	Homo sapiens mitogen-activated protein kinase kinase kinase 9 (MAP3K9), mRNA
Human Kinase Plate 19	GK2	GACAUUGAAAGACUUGCUATT	UAGCAAGUCUUUCAAUGUCTT	2712	Homo sapiens glycerol kinase 2 (GK2), mRNA
Human Kinase Plate 19	ERN2	GGGAUUAAUGAAACUGCCATT	UGGCAGUUUCAUUAAUCCCTT	10595	Homo sapiens endoplasmic reticulum to nucleus signalling 2 (ERN2), mRNA
Human Kinase Plate 19	CDC14B	GUGAUAGACUUCGGGCCUUTT	AAGGCCCGAAGUCUAUCACTT	8555	Homo sapiens CDC14 cell division cycle 14 homolog B (S. cerevisiae) (CDC14B), transcript variant 3, mRNA
Human Kinase Plate 19	HK1	CACAGUAUUCCCGGCGUUUTT	AAACGCCGGGAAUACUGUGTT	3098	Homo sapiens hexokinase 1 (HK1), nuclear gene encoding mitochondrial protein, transcript variant 3, mRNA
Human Kinase Plate 19	HK3	GAGACUGUGGCCCAGGGUUTT	AACCCUGGGCCACAGUCUCTT	3101	Homo sapiens hexokinase 3 (white cell) (HK3), nuclear gene encoding mitochondrial protein, mRNA
Human Kinase Plate 19	KDR	GGAUAUCACUCCGAUGACATT	UGUCAUCGGAGUGAUAUCCTT	3791	Homo sapiens kinase insert domain receptor (a type III receptor tyrosine kinase) (KDR), mRNA
Human Kinase Plate 19	MAP3K11	CCCUGAAGAUCACCGACUUTT	AAGUCGGUGAUCUUCAGGGTT	4296	Homo sapiens mitogen-activated protein kinase kinase kinase 11 (MAP3K11), mRNA
Human Kinase Plate 19	MPP1	GGUUUACUAAGCUUGUAGATT	UCUACAAGCUUAGUAAACCTT	4354	Homo sapiens membrane protein, palmitoylated 1, 55kDa (MPP1), mRNA
Human Kinase Plate 19	PAK2	GGAUUUCUUAAAUCGAUGUTT	ACAUCGAUUUAAGAAAUCCTT	5062	Homo sapiens p21 (CDKN1A)-activated kinase 2 (PAK2), mRNA
Human Kinase Plate 19	PAK3	CUGUUAAAUUGACUGACUUTT	AAGUCAGUCAAUUUAACAGTT	5063	Homo sapiens p21 (CDKN1A)-activated kinase 3 (PAK3), mRNA
Human Kinase Plate 19	PFKL	GACUGAACAUCAUCAUCAUTT	AUGAUGAUGAUGUUCAGUCTT	5211	Homo sapiens phosphofructokinase, liver (PFKL), transcript variant 2, mRNA
Human Kinase Plate 19	PFKP	GGAAGAACGUGCUGGGUCATT	UGACCCAGCACGUUCUUCCTT	5214	Homo sapiens phosphofructokinase, platelet (PFKP), mRNA
Human Kinase Plate 19	PRKACA	CCUGCAAGCUGUCAACUUUTT	AAAGUUGACAGCUUGCAGGTT	5566	Homo sapiens protein kinase, cAMP-dependent, catalytic, alpha (PRKACA), transcript variant 1, mRNA
Human Kinase Plate 19	PRKACB	CGAGUACCUCCAUUCACUATT	UAGUGAAUGGAGGUACUCGTT	5567	Homo sapiens protein kinase, cAMP-dependent, catalytic, beta (PRKACB), transcript variant 2, mRNA
Human Kinase Plate 19	Control	GAGACCUACCUCCGGAUCATT	UGAUCCGGAGGUAGGUCUCTT	5347	Homo sapiens polo-like kinase 1 (Drosophila) (PLK1), mRNA
Human Kinase Plate 19	PRKD1	CAAGGAAAUUCCUUUAUCUTT	AGAUAAAGGAAUUUCCUUGTT	5587	Homo sapiens protein kinase D1 (PRKD1), mRNA
Human Kinase Plate 19	PRKCZ	GAUUGACCCUUUAACUGUATT	UACAGUUAAAGGGUCAAUCTT	5590	Homo sapiens protein kinase C, zeta (PRKCZ), transcript variant 1, mRNA
Human Kinase Plate 19	MAPK13	CAGUACCUGGUGUAUCAGATT	UCUGAUACACCAGGUACUGTT	5603	Homo sapiens mitogen-activated protein kinase 13 (MAPK13), mRNA
Human Kinase Plate 19	MAP2K1	GCUUCUAUGGUGCGUUCUATT	UAGAACGCACCAUAGAAGCTT	5604	Homo sapiens mitogen-activated protein kinase kinase 1 (MAP2K1), mRNA
Human Kinase Plate 19	ROS1	GAAGAACCGAGAAGGGUUATT	UAACCCUUCUCGGUUCUUCTT	6098	Homo sapiens v-ros UR2 sarcoma virus oncogene homolog 1 (avian) (ROS1), mRNA
Human Kinase Plate 19	SRPK1	GGAUCUACAUAAUGCUAAUTT	AUUAGCAUUAUGUAGAUCCTT	6732	Homo sapiens SFRS protein kinase 1 (SRPK1), mRNA
Human Kinase Plate 19	FGFR2	GCCACAGAGAAAGACCUUUTT	AAAGGUCUUUCUCUGUGGCTT	2263	Homo sapiens fibroblast growth factor receptor 2 (bacteria-expressed kinase, keratinocyte growth factor receptor, craniofacial dysostosis 1, Crouzon syndrome, Pfeiffer syndrome, Jackson-Weiss syndrome) (FGFR2), transcript variant 1, mRNA
Human Kinase Plate 19	FGFR3	CACACGACCUGUACAUGAUTT	AUCAUGUACAGGUCGUGUGTT	2261	Homo sapiens fibroblast growth factor receptor 3 (achondroplasia, thanatophoric dwarfism) (FGFR3), transcript variant 1, mRNA
Human Kinase Plate 19	KHK	GGCUUUGAUGGCAUCGUGUTT	ACACGAUGCCAUCAAAGCCTT	3795	Homo sapiens ketohexokinase (fructokinase) (KHK), transcript variant a, mRNA
Human Kinase Plate 19	KIT	GAAUGAAUGGAUCACGGAATT	UUCCGUGAUCCAUUCAUUCTT	3815	Homo sapiens v-kit Hardy-Zuckerman 4 feline sarcoma viral oncogene homolog (KIT), mRNA
Human Kinase Plate 20	Control	GAGACCUACCUCCGGAUCATT	UGAUCCGGAGGUAGGUCUCTT	5347	Homo sapiens polo-like kinase 1 (Drosophila) (PLK1), mRNA
Human Kinase Plate 20	PXK	GAUUGCAGGCCUAAGUCUATT	UAGACUUAGGCCUGCAAUCTT	54899	Homo sapiens PX domain containing serine/threonine kinase (PXK), mRNA
Human Kinase Plate 20	PI4K2B	GGUAGAAAGUUUCAUAGGATT	UCCUAUGAAACUUUCUACCTT	55300	Homo sapiens phosphatidylinositol 4-kinase type 2 beta (PI4K2B), mRNA
Human Kinase Plate 20	STK32B	GCUUGAAGAGAUGAUUCUATT	UAGAAUCAUCUCUUCAAGCTT	55351	Homo sapiens serine/threonine kinase 32B (STK32B), mRNA
Human Kinase Plate 20	STYK1	CUUCUAAGCCCAAGAGUGUTT	ACACUCUUGGGCUUAGAAGTT	55359	Homo sapiens serine/threonine/tyrosine kinase 1 (STYK1), mRNA
Human Kinase Plate 20	PI4KII	GGAUCAUUGCUGUCUUCAATT	UUGAAGACAGCAAUGAUCCTT	55361	Homo sapiens phosphatidylinositol 4-kinase type II (PI4KII), mRNA
Human Kinase Plate 20	PBK	GGCAUAUUUGAGGACCAUATT	UAUGGUCCUCAAAUAUGCCTT	55872	Homo sapiens PDZ binding kinase (PBK), mRNA
Human Kinase Plate 20	ALS2CR2	GAAUUCUAGGGCUGCCAAATT	UUUGGCAGCCCUAGAAUUCTT	55437	Homo sapiens amyotrophic lateral sclerosis 2 (juvenile) chromosome region, candidate 2 (ALS2CR2), mRNA
Human Kinase Plate 20	MARK1	CACAUUGGAAAUUACCGUUTT	AACGGUAAUUUCCAAUGUGTT	4139	Homo sapiens MAP/microtubule affinity-regulating kinase 1 (MARK1), mRNA
Human Kinase Plate 20	WNK1	GCUAUCAAGUAGUAGUCCATT	UGGACUACUACUUGAUAGCTT	65125	Homo sapiens WNK lysine deficient protein kinase 1 (WNK1), mRNA
Human Kinase Plate 20	GSK3A	CCAUCAAGAAGGUUCUCCATT	UGGAGAACCUUCUUGAUGGTT	2931	Homo sapiens glycogen synthase kinase 3 alpha (GSK3A), mRNA
Human Kinase Plate 20	CABC1	GGGAAUAUGACAGAUCCUUTT	AAGGAUCUGUCAUAUUCCCTT	56997	Homo sapiens chaperone, ABC1 activity of bc1 complex homolog (S. pombe) (CABC1), nuclear gene encoding mitochondrial protein, mRNA
Human Kinase Plate 20	ADCK1	CUUUGGAGCUGGAUUUCCUTT	AGGAAAUCCAGCUCCAAAGTT	57143	Homo sapiens aarF domain containing kinase 1 (ADCK1), mRNA
Human Kinase Plate 20	SCYL3	CUUGUACUGUGGAAGCGGATT	UCCGCUUCCACAGUACAAGTT	57147	Homo sapiens SCY1-like 3 (S. cerevisiae) (SCYL3), transcript variant 1, mRNA
Human Kinase Plate 20	CAMK1G	GACAUCUACCCAUCAGUCATT	UGACUGAUGGGUAGAUGUCTT	57172	Homo sapiens calcium/calmodulin-dependent protein kinase IG (CAMK1G), mRNA
Human Kinase Plate 20	EPHA8	CCUGUGAGCUGGGCUUCUATT	UAGAAGCCCAGCUCACAGGTT	2046	Homo sapiens EPH receptor A8 (EPHA8), transcript variant 1, mRNA
Human Kinase Plate 20	AMHR2	GAAUGUGCUCAUUCGGGAATT	UUCCCGAAUGAGCACAUUCTT	269	Homo sapiens anti-Mullerian hormone receptor, type II (AMHR2), mRNA
Human Kinase Plate 20	RIPK4	CUUAUCAGCUGUUGCUUGATT	UCAAGCAACAGCUGAUAAGTT	54101	Homo sapiens receptor-interacting serine-threonine kinase 4 (RIPK4), mRNA
Human Kinase Plate 20	CLK4	GGAGAUACGUUGACGAAUATT	UAUUCGUCAACGUAUCUCCTT	57396	Homo sapiens CDC-like kinase 4 (CLK4), mRNA
Human Kinase Plate 20	TAOK1	CUACUUACAUUCUCAUACUTT	AGUAUGAGAAUGUAAGUAGTT	57551	Homo sapiens TAO kinase 1 (TAOK1), mRNA
Human Kinase Plate 20	WNK3	CUCUGUUACAGGUGACAAUTT	AUUGUCACCUGUAACAGAGTT	65267	Homo sapiens WNK lysine deficient protein kinase 3 (WNK3), transcript variant 1, mRNA
Human Kinase Plate 20	RET	GCGUAUACUUCUCCUUCUUTT	AAGAAGGAGAAGUAUACGCTT	5979	Homo sapiens ret proto-oncogene (multiple endocrine neoplasia and medullary thyroid carcinoma 1, Hirschsprung disease) (RET), transcript variant 2, mRNA
Human Kinase Plate 20	RNASEL	CAGAUCUGGUGAUCUAUGUTT	ACAUAGAUCACCAGAUCUGTT	6041	Homo sapiens ribonuclease L (2',5'-oligoisoadenylate synthetase-dependent) (RNASEL), mRNA
Human Kinase Plate 20	Control	GAGACCUACCUCCGGAUCATT	UGAUCCGGAGGUAGGUCUCTT	5347	Homo sapiens polo-like kinase 1 (Drosophila) (PLK1), mRNA
Human Kinase Plate 20	TRIB2	GACUUAGCAGGUUCCAGGATT	UCCUGGAACCUGCUAAGUCTT	28951	Homo sapiens tribbles homolog 2 (Drosophila) (TRIB2), mRNA
Human Kinase Plate 20	FN3K	GGCUUCAUCCCGCAGGUGATT	UCACCUGCGGGAUGAAGCCTT	64122	Homo sapiens fructosamine 3 kinase (FN3K), mRNA
Human Kinase Plate 20	RAB38	GAUUUGGACUCCAAGUUAATT	UUAACUUGGAGUCCAAAUCTT	23682	Homo sapiens RAB38, member RAS oncogene family (RAB38), mRNA
Human Kinase Plate 20	MPP5	CAUUGAGCAUGGUGAAUUUTT	AAAUUCACCAUGCUCAAUGTT	64398	Homo sapiens membrane protein, palmitoylated 5 (MAGUK p55 subfamily member 5) (MPP5), mRNA
Human Kinase Plate 20	HIPK2	GAGAAUCACUCCAAUCGAATT	UUCGAUUGGAGUGAUUCUCTT	28996	Homo sapiens homeodomain interacting protein kinase 2 (HIPK2), mRNA
Human Kinase Plate 20	KIAA2002	CUCUAUCCCUGUCCGUGAATT	UUCACGGACAGGGAUAGAGTT	79834	Homo sapiens hypothetical protein FLJ21140 (FLJ21140), mRNA
Human Kinase Plate 20	PIP5K2C	GAUAUUCUAGCCACCAGUUTT	AACUGGUGGCUAGAAUAUCTT	79837	Homo sapiens phosphatidylinositol-4-phosphate 5-kinase, type II, gamma (PIP5K2C), mRNA
Human Kinase Plate 20	NEK11	CAAACGAGGAGAGGAAUUATT	UAAUUCCUCUCCUCGUUUGTT	79858	Homo sapiens NIMA (never in mitosis gene a)- related kinase 11 (NEK11), transcript variant 1, mRNA
Human Kinase Plate 20	ADCK4	CCUAUGCCCUGCACCGCAATT	UUGCGGUGCAGGGCAUAGGTT	79934	Homo sapiens aarF domain containing kinase 4 (ADCK4), mRNA
Human Kinase Plate 20	ALPK1	CAGAAUAUGGCUUGGCCUATT	UAGGCCAAGCCAUAUUCUGTT	80216	Homo sapiens alpha-kinase 1 (ALPK1), mRNA
Human Kinase Plate 20	KIAA0999	GCCAUAUGUUGGUGUUAGATT	UCUAACACCAACAUAUGGCTT	23387	Homo sapiens KIAA0999 protein (KIAA0999), mRNA
Human Kinase Plate 20	TRIB1	GAAACCUCAUAAUUCUUAATT	UUAAGAAUUAUGAGGUUUCTT	10221	Homo sapiens tribbles homolog 1 (Drosophila) (TRIB1), mRNA
Human Kinase Plate 20	MAP2K2	GCAUUUGCAUGGAACACAUTT	AUGUGUUCCAUGCAAAUGCTT	5605	Homo sapiens mitogen-activated protein kinase kinase 2 (MAP2K2), mRNA
Human Kinase Plate 20	STK31	CAAAGAACCUUAAAGGUUUTT	AAACCUUUAAGGUUCUUUGTT	56164	Homo sapiens serine/threonine kinase 31 (STK31), transcript variant 1, mRNA
Human Kinase Plate 20	MARK4	CCAUCAAGAUUAUCGACAATT	UUGUCGAUAAUCUUGAUGGTT	57787	Homo sapiens MAP/microtubule affinity-regulating kinase 4 (MARK4), mRNA
Human Kinase Plate 20	RPS6KL1	CUCUUAGCCAGAAAUGUCUTT	AGACAUUUCUGGCUAAGAGTT	83694	Homo sapiens ribosomal protein S6 kinase-like 1 (RPS6KL1), mRNA
Human Kinase Plate 20	RIOK1	GCUUAUCUCUCAAAGGCCATT	UGGCCUUUGAGAGAUAAGCTT	83732	Homo sapiens RIO kinase 1 (yeast) (RIOK1), transcript variant 1, mRNA
Human Kinase Plate 20	STK40	CUCAUGACUUCAGCGAUAATT	UUAUCGCUGAAGUCAUGAGTT	83931	Homo sapiens serine/threonine kinase 40 (STK40), mRNA
Human Kinase Plate 20	TSSK1	CUUACUCUGAGCGCCUGAATT	UUCAGGCGCUCAGAGUAAGTT	83942	Homo sapiens testis-specific serine kinase 1 (TSSK1), mRNA
Human Kinase Plate 20	TSSK6	GCGUCAAGCUCACCGACUUTT	AAGUCGGUGAGCUUGACGCTT	83983	Homo sapiens testis-specific serine kinase 6 (TSSK6), mRNA
Human Kinase Plate 20	CAMKK1	GUGUGGUGAGGCUGGCCUATT	UAGGCCAGCCUCACCACACTT	84254	Homo sapiens calcium/calmodulin-dependent protein kinase kinase 1, alpha (CAMKK1), transcript variant 1, mRNA
Human Kinase Plate 20	PINK1	CCAUCAAGAUGAUGUGGAATT	UUCCACAUCAUCUUGAUGGTT	65018	Homo sapiens PTEN induced putative kinase 1 (PINK1), nuclear gene encoding mitochondrial protein, mRNA
Human Kinase Plate 20	Control	GAGACCUACCUCCGGAUCATT	UGAUCCGGAGGUAGGUCUCTT	5347	Homo sapiens polo-like kinase 1 (Drosophila) (PLK1), mRNA
Human Kinase Plate 20	BRSK1	GUCUGGAGCAAAUUCAGAATT	UUCUGAAUUUGCUCCAGACTT	84446	Homo sapiens BR serine/threonine kinase 1 (BRSK1), mRNA
Human Kinase Plate 20	KIAA1804	GCAACAAGACCCUCAUAUUTT	AAUAUGAGGGUCUUGUUGCTT	84451	Homo sapiens mixed lineage kinase 4 (KIAA1804), mRNA
Human Kinase Plate 20	STK19	GGGAGAUUCAUCAAGUACUTT	AGUACUUGAUGAAUCUCCCTT	8859	Homo sapiens serine/threonine kinase 19 (STK19), transcript variant 2, mRNA
Human Kinase Plate 20	TTBK1	GAACGAGAAGUUUAACUAUTT	AUAGUUAAACUUCUCGUUCTT	84630	Homo sapiens tau tubulin kinase 1 (TTBK1), mRNA
Human Kinase Plate 20	MASTL	CAAAUGCCAUUGAGACGAATT	UUCGUCUCAAUGGCAUUUGTT	84930	Homo sapiens microtubule associated serine/threonine kinase-like (MASTL), mRNA
Human Kinase Plate 20	NEK9	GGAGUAAAGUACAAUUUCATT	UGAAAUUGUACUUUACUCCTT	91754	Homo sapiens NIMA (never in mitosis gene a)- related kinase 9 (NEK9), mRNA
Human Kinase Plate 20	MYLK2	GACCAAAUCUCCGAUAAGATT	UCUUAUCGGAGAUUUGGUCTT	85366	Homo sapiens myosin light chain kinase 2, skeletal muscle (MYLK2), mRNA
Human Kinase Plate 20	MAP3K9	GGAUGAACUACUUACAUGATT	UCAUGUAAGUAGUUCAUCCTT	4293	Homo sapiens mitogen-activated protein kinase kinase kinase 9 (MAP3K9), mRNA
Human Kinase Plate 20	GK2	GAGUUAAUGGAGGCGUGCATT	UGCACGCCUCCAUUAACUCTT	2712	Homo sapiens glycerol kinase 2 (GK2), mRNA
Human Kinase Plate 20	ERN2	GGAUGAUCCCGUCAUCGAATT	UUCGAUGACGGGAUCAUCCTT	10595	Homo sapiens endoplasmic reticulum to nucleus signalling 2 (ERN2), mRNA
Human Kinase Plate 20	CDC14B	CAUUGUCAAAGAAUUCCUATT	UAGGAAUUCUUUGACAAUGTT	8555	Homo sapiens CDC14 cell division cycle 14 homolog B (S. cerevisiae) (CDC14B), transcript variant 3, mRNA
Human Kinase Plate 20	HK1	GAUGUAGUCACCUUACUAATT	UUAGUAAGGUGACUACAUCTT	3098	Homo sapiens hexokinase 1 (HK1), nuclear gene encoding mitochondrial protein, transcript variant 3, mRNA
Human Kinase Plate 20	HK3	GCCUUCAGACCAGGGACAUTT	AUGUCCCUGGUCUGAAGGCTT	3101	Homo sapiens hexokinase 3 (white cell) (HK3), nuclear gene encoding mitochondrial protein, mRNA
Human Kinase Plate 20	KDR	CUACAUUGUUCUUCCGAUATT	UAUCGGAAGAACAAUGUAGTT	3791	Homo sapiens kinase insert domain receptor (a type III receptor tyrosine kinase) (KDR), mRNA
Human Kinase Plate 20	MAP3K11	GUGACGACAUGGAGCACAATT	UUGUGCUCCAUGUCGUCACTT	4296	Homo sapiens mitogen-activated protein kinase kinase kinase 11 (MAP3K11), mRNA
Human Kinase Plate 20	MPP1	CAAAGGAAUGAUCUCAUUATT	UAAUGAGAUCAUUCCUUUGTT	4354	Homo sapiens membrane protein, palmitoylated 1, 55kDa (MPP1), mRNA
Human Kinase Plate 20	PAK2	GUCCUAAAGUUCUACGACUTT	AGUCGUAGAACUUUAGGACTT	5062	Homo sapiens p21 (CDKN1A)-activated kinase 2 (PAK2), mRNA
Human Kinase Plate 20	PAK3	CUGUUUAUACAGCACUAGATT	UCUAGUGCUGUAUAAACAGTT	5063	Homo sapiens p21 (CDKN1A)-activated kinase 3 (PAK3), mRNA
Human Kinase Plate 20	PFKL	GAGACUACAGCCCGGACCUTT	AGGUCCGGGCUGUAGUCUCTT	5211	Homo sapiens phosphofructokinase, liver (PFKL), transcript variant 2, mRNA
Human Kinase Plate 20	PFKP	CAAUGUGCCGGGUUCCGAUTT	AUCGGAACCCGGCACAUUGTT	5214	Homo sapiens phosphofructokinase, platelet (PFKP), mRNA
Human Kinase Plate 20	PRKACA	CAGAUCGAACACACCCUGATT	UCAGGGUGUGUUCGAUCUGTT	5566	Homo sapiens protein kinase, cAMP-dependent, catalytic, alpha (PRKACA), transcript variant 1, mRNA
Human Kinase Plate 20	PRKACB	CUCAUCUACAGAGAUCUAATT	UUAGAUCUCUGUAGAUGAGTT	5567	Homo sapiens protein kinase, cAMP-dependent, catalytic, beta (PRKACB), transcript variant 2, mRNA
Human Kinase Plate 20	Control	GAGACCUACCUCCGGAUCATT	UGAUCCGGAGGUAGGUCUCTT	5347	Homo sapiens polo-like kinase 1 (Drosophila) (PLK1), mRNA
Human Kinase Plate 20	PRKD1	GUGUAUGUUUGAGACGCCUTT	AGGCGUCUCAAACAUACACTT	5587	Homo sapiens protein kinase D1 (PRKD1), mRNA
Human Kinase Plate 20	PRKCZ	GUUCGAAGGCUUUGAGUAUTT	AUACUCAAAGCCUUCGAACTT	5590	Homo sapiens protein kinase C, zeta (PRKCZ), transcript variant 1, mRNA
Human Kinase Plate 20	MAPK13	CCCUUUCAGUCCGAGAUCUTT	AGAUCUCGGACUGAAAGGGTT	5603	Homo sapiens mitogen-activated protein kinase 13 (MAPK13), mRNA
Human Kinase Plate 20	MAP2K1	GUUAGCAUUGCUGUAAUAATT	UUAUUACAGCAAUGCUAACTT	5604	Homo sapiens mitogen-activated protein kinase kinase 1 (MAP2K1), mRNA
Human Kinase Plate 20	ROS1	GAGUAGUGGUGGUUUAUAATT	UUAUAAACCACCACUACUCTT	6098	Homo sapiens v-ros UR2 sarcoma virus oncogene homolog 1 (avian) (ROS1), mRNA
Human Kinase Plate 20	SRPK1	CAAACAAGGCAAUAUCGUUTT	AACGAUAUUGCCUUGUUUGTT	6732	Homo sapiens SFRS protein kinase 1 (SRPK1), mRNA
Human Kinase Plate 20	FGFR2	GGAAGCAGUGGGAAUUGACTT	GUCAAUUCCCACUGCUUCCTT	2263	Homo sapiens fibroblast growth factor receptor 2 (bacteria-expressed kinase, keratinocyte growth factor receptor, craniofacial dysostosis 1, Crouzon syndrome, Pfeiffer syndrome, Jackson-Weiss syndrome) (FGFR2), transcript variant 1, mRNA
Human Kinase Plate 20	FGFR3	CCUUGUUUGACCGAGUCUATT	UAGACUCGGUCAAACAAGGTT	2261	Homo sapiens fibroblast growth factor receptor 3 (achondroplasia, thanatophoric dwarfism) (FGFR3), transcript variant 1, mRNA
Human Kinase Plate 20	KHK	CCUUCAAUGCCUCCGUCAUTT	AUGACGGAGGCAUUGAAGGTT	3795	Homo sapiens ketohexokinase (fructokinase) (KHK), transcript variant a, mRNA
Human Kinase Plate 20	KIT	CAAGUCAGUGCUGUCGGAATT	UUCCGACAGCACUGACUUGTT	3815	Homo sapiens v-kit Hardy-Zuckerman 4 feline sarcoma viral oncogene homolog (KIT), mRNA
Human Kinase Plate 21	Control	GAGACCUACCUCCGGAUCATT	UGAUCCGGAGGUAGGUCUCTT	5347	Homo sapiens polo-like kinase 1 (Drosophila) (PLK1), mRNA
Human Kinase Plate 21	PXK	CAACUAUUCCGCAAACUAUTT	AUAGUUUGCGGAAUAGUUGTT	54899	Homo sapiens PX domain containing serine/threonine kinase (PXK), mRNA
Human Kinase Plate 21	PI4K2B	GAUGAAGAAUUCCUUAUUATT	UAAUAAGGAAUUCUUCAUCTT	55300	Homo sapiens phosphatidylinositol 4-kinase type 2 beta (PI4K2B), mRNA
Human Kinase Plate 21	STK32B	GAGAUGAUUCUAGAAUCCATT	UGGAUUCUAGAAUCAUCUCTT	55351	Homo sapiens serine/threonine kinase 32B (STK32B), mRNA
Human Kinase Plate 21	STYK1	GUUAUUCUCAAGGCUUUAATT	UUAAAGCCUUGAGAAUAACTT	55359	Homo sapiens serine/threonine/tyrosine kinase 1 (STYK1), mRNA
Human Kinase Plate 21	PI4KII	GGUUUAACCGCAUCGGGCUTT	AGCCCGAUGCGGUUAAACCTT	55361	Homo sapiens phosphatidylinositol 4-kinase type II (PI4KII), mRNA
Human Kinase Plate 21	PBK	CUUAAUAGAAGAACGAUAUTT	AUAUCGUUCUUCUAUUAAGTT	55872	Homo sapiens PDZ binding kinase (PBK), mRNA
Human Kinase Plate 21	ALS2CR2	CCAUCAAUACUUGGUUGAUTT	AUCAACCAAGUAUUGAUGGTT	55437	Homo sapiens amyotrophic lateral sclerosis 2 (juvenile) chromosome region, candidate 2 (ALS2CR2), mRNA
Human Kinase Plate 21	MARK1	GAAUCAUCCUAAUAUAGGUTT	ACCUAUAUUAGGAUGAUUCTT	4139	Homo sapiens MAP/microtubule affinity-regulating kinase 1 (MARK1), mRNA
Human Kinase Plate 21	WNK1	GAUCGUUGUUUCUAGUACATT	UGUACUAGAAACAACGAUCTT	65125	Homo sapiens WNK lysine deficient protein kinase 1 (WNK1), mRNA
Human Kinase Plate 21	GSK3A	GACAUCAAAGUGAUUGGCATT	UGCCAAUCACUUUGAUGUCTT	2931	Homo sapiens glycogen synthase kinase 3 alpha (GSK3A), mRNA
Human Kinase Plate 21	CABC1	GAUGAAAGGGCAACUUUGUTT	ACAAAGUUGCCCUUUCAUCTT	56997	Homo sapiens chaperone, ABC1 activity of bc1 complex homolog (S. pombe) (CABC1), nuclear gene encoding mitochondrial protein, mRNA
Human Kinase Plate 21	ADCK1	CCAAGAAGAACCUGCCUUUTT	AAAGGCAGGUUCUUCUUGGTT	57143	Homo sapiens aarF domain containing kinase 1 (ADCK1), mRNA
Human Kinase Plate 21	SCYL3	CAACUUUGCUGAAUCCCAUTT	AUGGGAUUCAGCAAAGUUGTT	57147	Homo sapiens SCY1-like 3 (S. cerevisiae) (SCYL3), transcript variant 1, mRNA
Human Kinase Plate 21	CAMK1G	CAUUCUAUGAAGAAACGGATT	UCCGUUUCUUCAUAGAAUGTT	57172	Homo sapiens calcium/calmodulin-dependent protein kinase IG (CAMK1G), mRNA
Human Kinase Plate 21	EPHA8	CCUUCAACCUCUACUACCUTT	AGGUAGUAGAGGUUGAAGGTT	2046	Homo sapiens EPH receptor A8 (EPHA8), transcript variant 1, mRNA
Human Kinase Plate 21	AMHR2	GUACGAACUUCCAGGCCUATT	UAGGCCUGGAAGUUCGUACTT	269	Homo sapiens anti-Mullerian hormone receptor, type II (AMHR2), mRNA
Human Kinase Plate 21	RIPK4	GCUACAUCCUGCCUGUGUATT	UACACAGGCAGGAUGUAGCTT	54101	Homo sapiens receptor-interacting serine-threonine kinase 4 (RIPK4), mRNA
Human Kinase Plate 21	CLK4	GUUUGACCUGGUUCGAAGATT	UCUUCGAACCAGGUCAAACTT	57396	Homo sapiens CDC-like kinase 4 (CLK4), mRNA
Human Kinase Plate 21	TAOK1	GGAACAAGAUCAUGGUGUUTT	AACACCAUGAUCUUGUUCCTT	57551	Homo sapiens TAO kinase 1 (TAOK1), mRNA
Human Kinase Plate 21	WNK3	GAAGAUUGGUGAUCUAGGATT	UCCUAGAUCACCAAUCUUCTT	65267	Homo sapiens WNK lysine deficient protein kinase 3 (WNK3), transcript variant 1, mRNA
Human Kinase Plate 21	RET	GCAUCAACGUCCAGUACAATT	UUGUACUGGACGUUGAUGCTT	5979	Homo sapiens ret proto-oncogene (multiple endocrine neoplasia and medullary thyroid carcinoma 1, Hirschsprung disease) (RET), transcript variant 2, mRNA
Human Kinase Plate 21	RNASEL	GUGAGAUCCUCAGACUACUTT	AGUAGUCUGAGGAUCUCACTT	6041	Homo sapiens ribonuclease L (2',5'-oligoisoadenylate synthetase-dependent) (RNASEL), mRNA
Human Kinase Plate 21	Control	GAGACCUACCUCCGGAUCATT	UGAUCCGGAGGUAGGUCUCTT	5347	Homo sapiens polo-like kinase 1 (Drosophila) (PLK1), mRNA
Human Kinase Plate 21	TRIB2	CUAUGUGUUCUUUGAGCGATT	UCGCUCAAAGAACACAUAGTT	28951	Homo sapiens tribbles homolog 2 (Drosophila) (TRIB2), mRNA
Human Kinase Plate 21	FN3K	CCAUGAAGGUCAUCGACCUTT	AGGUCGAUGACCUUCAUGGTT	64122	Homo sapiens fructosamine 3 kinase (FN3K), mRNA
Human Kinase Plate 21	RAB38	GAAACAUGACGAGGGUCUATT	UAGACCCUCGUCAUGUUUCTT	23682	Homo sapiens RAB38, member RAS oncogene family (RAB38), mRNA
Human Kinase Plate 21	MPP5	CUCUUAUCUCCAACGCACATT	UGUGCGUUGGAGAUAAGAGTT	64398	Homo sapiens membrane protein, palmitoylated 5 (MAGUK p55 subfamily member 5) (MPP5), mRNA
Human Kinase Plate 21	HIPK2	CUAUUGACCGGUCAUGUGATT	UCACAUGACCGGUCAAUAGTT	28996	Homo sapiens homeodomain interacting protein kinase 2 (HIPK2), mRNA
Human Kinase Plate 21	KIAA2002	CCGUUAAUGUGUACCUGGATT	UCCAGGUACACAUUAACGGTT	79834	Homo sapiens hypothetical protein FLJ21140 (FLJ21140), mRNA
Human Kinase Plate 21	PIP5K2C	CAACUAUCACCAGUACAUUTT	AAUGUACUGGUGAUAGUUGTT	79837	Homo sapiens phosphatidylinositol-4-phosphate 5-kinase, type II, gamma (PIP5K2C), mRNA
Human Kinase Plate 21	NEK11	GGUACUUAAGGAAAUAUCUTT	AGAUAUUUCCUUAAGUACCTT	79858	Homo sapiens NIMA (never in mitosis gene a)- related kinase 11 (NEK11), transcript variant 1, mRNA
Human Kinase Plate 21	ADCK4	GCAUUCAGAGCGAUGUCCATT	UGGACAUCGCUCUGAAUGCTT	79934	Homo sapiens aarF domain containing kinase 4 (ADCK4), mRNA
Human Kinase Plate 21	ALPK1	GGUAUACUGGCAGACAUCUTT	AGAUGUCUGCCAGUAUACCTT	80216	Homo sapiens alpha-kinase 1 (ALPK1), mRNA
Human Kinase Plate 21	KIAA0999	GAACAUUGUUCAUCGUGAUTT	AUCACGAUGAACAAUGUUCTT	23387	Homo sapiens KIAA0999 protein (KIAA0999), mRNA
Human Kinase Plate 21	TRIB1	CCAACUAUCUCUGCUGGAUTT	AUCCAGCAGAGAUAGUUGGTT	10221	Homo sapiens tribbles homolog 1 (Drosophila) (TRIB1), mRNA
Human Kinase Plate 21	MAP2K2	CUUUGAACUCCUGGACUAUTT	AUAGUCCAGGAGUUCAAAGTT	5605	Homo sapiens mitogen-activated protein kinase kinase 2 (MAP2K2), mRNA
Human Kinase Plate 21	STK31	GAAGAUCAGUGUUGGUACATT	UGUACCAACACUGAUCUUCTT	56164	Homo sapiens serine/threonine kinase 31 (STK31), transcript variant 1, mRNA
Human Kinase Plate 21	MARK4	GGAAGUACCGGGUCCCUUUTT	AAAGGGACCCGGUACUUCCTT	57787	Homo sapiens MAP/microtubule affinity-regulating kinase 4 (MARK4), mRNA
Human Kinase Plate 21	RPS6KL1	CUUUGGGUCUCUACUGUAUTT	AUACAGUAGAGACCCAAAGTT	83694	Homo sapiens ribosomal protein S6 kinase-like 1 (RPS6KL1), mRNA
Human Kinase Plate 21	RIOK1	GAGUUGUACCUGCAGGUCATT	UGACCUGCAGGUACAACUCTT	83732	Homo sapiens RIO kinase 1 (yeast) (RIOK1), transcript variant 1, mRNA
Human Kinase Plate 21	STK40	CUAGAUAACUAAUCUGCUUTT	AAGCAGAUUAGUUAUCUAGTT	83931	Homo sapiens serine/threonine kinase 40 (STK40), mRNA
Human Kinase Plate 21	TSSK1	CCUCAAGUGUGACAACCUUTT	AAGGUUGUCACACUUGAGGTT	83942	Homo sapiens testis-specific serine kinase 1 (TSSK1), mRNA
Human Kinase Plate 21	TSSK6	GAGACAAACUUCUGAGCGATT	UCGCUCAGAAGUUUGUCUCTT	83983	Homo sapiens testis-specific serine kinase 6 (TSSK6), mRNA
Human Kinase Plate 21	CAMKK1	CUCUCAGCCAGGAAGCUUUTT	AAAGCUUCCUGGCUGAGAGTT	84254	Homo sapiens calcium/calmodulin-dependent protein kinase kinase 1, alpha (CAMKK1), transcript variant 1, mRNA
Human Kinase Plate 21	PINK1	CUAUGAAAUCUUCGGGCUUTT	AAGCCCGAAGAUUUCAUAGTT	65018	Homo sapiens PTEN induced putative kinase 1 (PINK1), nuclear gene encoding mitochondrial protein, mRNA
Human Kinase Plate 21	Control	GAGACCUACCUCCGGAUCATT	UGAUCCGGAGGUAGGUCUCTT	5347	Homo sapiens polo-like kinase 1 (Drosophila) (PLK1), mRNA
Human Kinase Plate 21	BRSK1	CGCAUUGCAGACUUCGGCATT	UGCCGAAGUCUGCAAUGCGTT	84446	Homo sapiens BR serine/threonine kinase 1 (BRSK1), mRNA
Human Kinase Plate 21	KIAA1804	GAGAAAGAAUUCCUGUCUUTT	AAGACAGGAAUUCUUUCUCTT	84451	Homo sapiens mixed lineage kinase 4 (KIAA1804), mRNA
Human Kinase Plate 21	STK19	CCUACCAUGUGCACGACCUTT	AGGUCGUGCACAUGGUAGGTT	8859	Homo sapiens serine/threonine kinase 19 (STK19), transcript variant 2, mRNA
Human Kinase Plate 21	TTBK1	CGAGAAGUUUAACUAUGUATT	UACAUAGUUAAACUUCUCGTT	84630	Homo sapiens tau tubulin kinase 1 (TTBK1), mRNA
Human Kinase Plate 21	MASTL	CAGUUAGGUUUCCAUCAGUTT	ACUGAUGGAAACCUAACUGTT	84930	Homo sapiens microtubule associated serine/threonine kinase-like (MASTL), mRNA
Human Kinase Plate 21	NEK9	GACUGAAGCACCCAUUGCUTT	AGCAAUGGGUGCUUCAGUCTT	91754	Homo sapiens NIMA (never in mitosis gene a)- related kinase 9 (NEK9), mRNA
Human Kinase Plate 21	MYLK2	CCAAAGACUUUGUCUCCAATT	UUGGAGACAAAGUCUUUGGTT	85366	Homo sapiens myosin light chain kinase 2, skeletal muscle (MYLK2), mRNA
Human Kinase Plate 21	MAP3K9	CCUUAAGUCCAGCAACAUATT	UAUGUUGCUGGACUUAAGGTT	4293	Homo sapiens mitogen-activated protein kinase kinase kinase 9 (MAP3K9), mRNA
Human Kinase Plate 21	GK2	GUGAGAAACUUGACGAACUTT	AGUUCGUCAAGUUUCUCACTT	2712	Homo sapiens glycerol kinase 2 (GK2), mRNA
Human Kinase Plate 21	ERN2	GAGAAAGUUCCGGUCCUAUTT	AUAGGACCGGAACUUUCUCTT	10595	Homo sapiens endoplasmic reticulum to nucleus signalling 2 (ERN2), mRNA
Human Kinase Plate 21	CDC14B	GAUAGACUUCGGGCCUUGATT	UCAAGGCCCGAAGUCUAUCTT	8555	Homo sapiens CDC14 cell division cycle 14 homolog B (S. cerevisiae) (CDC14B), transcript variant 3, mRNA
Human Kinase Plate 21	HK1	GAUGUGUCAGCCAUCGAAATT	UUUCGAUGGCUGACACAUCTT	3098	Homo sapiens hexokinase 1 (HK1), nuclear gene encoding mitochondrial protein, transcript variant 3, mRNA
Human Kinase Plate 21	HK3	GCCAAGAUGUCGUGAGUCUTT	AGACUCACGACAUCUUGGCTT	3101	Homo sapiens hexokinase 3 (white cell) (HK3), nuclear gene encoding mitochondrial protein, mRNA
Human Kinase Plate 21	KDR	GACAUUGCGUGGUCAGGCATT	UGCCUGACCACGCAAUGUCTT	3791	Homo sapiens kinase insert domain receptor (a type III receptor tyrosine kinase) (KDR), mRNA
Human Kinase Plate 21	MAP3K11	CACAUGGUACCUGGAUUCATT	UGAAUCCAGGUACCAUGUGTT	4296	Homo sapiens mitogen-activated protein kinase kinase kinase 11 (MAP3K11), mRNA
Human Kinase Plate 21	MPP1	GACAUUAUCCAGAUUAUCATT	UGAUAAUCUGGAUAAUGUCTT	4354	Homo sapiens membrane protein, palmitoylated 1, 55kDa (MPP1), mRNA
Human Kinase Plate 21	PAK2	GACAUAUGGUCUCUGGGUATT	UACCCAGAGACCAUAUGUCTT	5062	Homo sapiens p21 (CDKN1A)-activated kinase 2 (PAK2), mRNA
Human Kinase Plate 21	PAK3	GAUAUCUGGUCUCUUGGAATT	UUCCAAGAGACCAGAUAUCTT	5063	Homo sapiens p21 (CDKN1A)-activated kinase 3 (PAK3), mRNA
Human Kinase Plate 21	PFKL	CUUUCAACAUCCACGACUUTT	AAGUCGUGGAUGUUGAAAGTT	5211	Homo sapiens phosphofructokinase, liver (PFKL), transcript variant 2, mRNA
Human Kinase Plate 21	PFKP	CCUACAAGCGACUUGCCAUTT	AUGGCAAGUCGCUUGUAGGTT	5214	Homo sapiens phosphofructokinase, platelet (PFKP), mRNA
Human Kinase Plate 21	PRKACA	GAACACACCCUGAAUGAAATT	UUUCAUUCAGGGUGUGUUCTT	5566	Homo sapiens protein kinase, cAMP-dependent, catalytic, alpha (PRKACA), transcript variant 1, mRNA
Human Kinase Plate 21	PRKACB	GCUAUAUCCAGGUCACAGATT	UCUGUGACCUGGAUAUAGCTT	5567	Homo sapiens protein kinase, cAMP-dependent, catalytic, beta (PRKACB), transcript variant 2, mRNA
Human Kinase Plate 21	Control	GAGACCUACCUCCGGAUCATT	UGAUCCGGAGGUAGGUCUCTT	5347	Homo sapiens polo-like kinase 1 (Drosophila) (PLK1), mRNA
Human Kinase Plate 21	PRKD1	GACCAAUUCACCUUGACAATT	UUGUCAAGGUGAAUUGGUCTT	5587	Homo sapiens protein kinase D1 (PRKD1), mRNA
Human Kinase Plate 21	PRKCZ	GGACUUUGACCUAAUCAGATT	UCUGAUUAGGUCAAAGUCCTT	5590	Homo sapiens protein kinase C, zeta (PRKCZ), transcript variant 1, mRNA
Human Kinase Plate 21	MAPK13	CUCACAGUGGAUGAAUGGATT	UCCAUUCAUCCACUGUGAGTT	5603	Homo sapiens mitogen-activated protein kinase 13 (MAPK13), mRNA
Human Kinase Plate 21	MAP2K1	CAUGCUUUGCUGCUAUGAATT	UUCAUAGCAGCAAAGCAUGTT	5604	Homo sapiens mitogen-activated protein kinase kinase 1 (MAP2K1), mRNA
Human Kinase Plate 21	ROS1	CACAUUGCCUUCGGUUGGATT	UCCAACCGAAGGCAAUGUGTT	6098	Homo sapiens v-ros UR2 sarcoma virus oncogene homolog 1 (avian) (ROS1), mRNA
Human Kinase Plate 21	SRPK1	CCUAUAACAUCUGAGGUGUTT	ACACCUCAGAUGUUAUAGGTT	6732	Homo sapiens SFRS protein kinase 1 (SRPK1), mRNA
Human Kinase Plate 21	FGFR2	CGGUCACCGUGGCCGUGAATT	UUCACGGCCACGGUGACCGTT	2263	Homo sapiens fibroblast growth factor receptor 2 (bacteria-expressed kinase, keratinocyte growth factor receptor, craniofacial dysostosis 1, Crouzon syndrome, Pfeiffer syndrome, Jackson-Weiss syndrome) (FGFR2), transcript variant 1, mRNA
Human Kinase Plate 21	FGFR3	GCAUCAAGCUGCGGCAUCATT	UGAUGCCGCAGCUUGAUGCTT	2261	Homo sapiens fibroblast growth factor receptor 3 (achondroplasia, thanatophoric dwarfism) (FGFR3), transcript variant 1, mRNA
Human Kinase Plate 21	KHK	CUCAGAAGCUGGGAGUCCATT	UGGACUCCCAGCUUCUGAGTT	3795	Homo sapiens ketohexokinase (fructokinase) (KHK), transcript variant a, mRNA
Human Kinase Plate 21	KIT	GUGUUAUGCCAAUAAUACUTT	AGUAUUAUUGGCAUAACACTT	3815	Homo sapiens v-kit Hardy-Zuckerman 4 feline sarcoma viral oncogene homolog (KIT), mRNA
Human Kinase Plate 22	Control	GAGACCUACCUCCGGAUCATT	UGAUCCGGAGGUAGGUCUCTT	5347	Homo sapiens polo-like kinase 1 (Drosophila) (PLK1), mRNA
Human Kinase Plate 22	STK11	GUACUUCUGUCAGCUGAUUTT	AAUCAGCUGACAGAAGUACTT	6794	Homo sapiens serine/threonine kinase 11 (STK11), mRNA
Human Kinase Plate 22	TEK	CUCUUUAGCCAGCUUAGUUTT	AACUAAGCUGGCUAAAGAGTT	7010	Homo sapiens TEK tyrosine kinase, endothelial (venous malformations, multiple cutaneous and mucosal) (TEK), mRNA
Human Kinase Plate 22	MAP3K15	CGAAUUGCCUUCAAGCCCUTT	AGGGCUUGAAGGCAAUUCGTT	389840	Homo sapiens mitogen-activated protein kinase kinase kinase 15 (MAP3K15), mRNA
Human Kinase Plate 22	LYK5	CAAGUACAGUGUCAAGGUUTT	AACCUUGACACUGUACUUGTT	92335	Homo sapiens protein kinase LYK5 (LYK5), transcript variant 1, mRNA
Human Kinase Plate 22	AURKC	GGACUACUUGCCGCCAGAATT	UUCUGGCGGCAAGUAGUCCTT	6795	Homo sapiens aurora kinase C (AURKC), transcript variant 2, mRNA
Human Kinase Plate 22	PAPSS2	CAUUGUACCCUAUACUAUATT	UAUAGUAUAGGGUACAAUGTT	9060	Homo sapiens 3'-phosphoadenosine 5'-phosphosulfate synthase 2 (PAPSS2), transcript variant 2, mRNA
Human Kinase Plate 22	ACVR2B	GCUCCAACCUCGAAGUAGATT	UCUACUUCGAGGUUGGAGCTT	93	Homo sapiens activin A receptor, type IIB (ACVR2B), mRNA
Human Kinase Plate 22	ATR	GAUCCUACAUCAUGGUACATT	UGUACCAUGAUGUAGGAUCTT	545	Homo sapiens ataxia telangiectasia and Rad3 related (ATR), mRNA
Human Kinase Plate 22	CDK8	GAAUGGUGAAGUCACUAUUTT	AAUAGUGACUUCACCAUUCTT	1024	Homo sapiens cyclin-dependent kinase 8 (CDK8), mRNA
Human Kinase Plate 22	CHUK	CUAUGGAAGUUGUUGCUAUTT	AUAGCAACAACUUCCAUAGTT	1147	Homo sapiens conserved helix-loop-helix ubiquitous kinase (CHUK), mRNA
Human Kinase Plate 22	IRAK1	GUCAGAGCCACCGCAGAUUTT	AAUCUGCGGUGGCUCUGACTT	3654	Homo sapiens interleukin-1 receptor-associated kinase 1 (IRAK1), transcript variant 1, mRNA
Human Kinase Plate 22	ADRBK1	GAAAUUCAUUGAGAGCGAUTT	AUCGCUCUCAAUGAAUUUCTT	156	Homo sapiens adrenergic, beta, receptor kinase 1 (ADRBK1), mRNA
Human Kinase Plate 22	DDR1	CCUGGUUACUCUUCAGCGATT	UCGCUGAAGAGUAACCAGGTT	780	Homo sapiens discoidin domain receptor family, member 1 (DDR1), transcript variant 2, mRNA
Human Kinase Plate 22	ERBB3	GCGAUGCUGAGAACCAAUATT	UAUUGGUUCUCAGCAUCGCTT	2065	Homo sapiens v-erb-b2 erythroblastic leukemia viral oncogene homolog 3 (avian) (ERBB3), transcript variant 1, mRNA
Human Kinase Plate 22	TJP1	CUGUCAUACUUUGACCGAATT	UUCGGUCAAAGUAUGACAGTT	7082	Homo sapiens tight junction protein 1 (zona occludens 1) (TJP1), transcript variant 1, mRNA
Human Kinase Plate 22	TTK	CCAUCAACAUGGCAUUGUUTT	AACAAUGCCAUGUUGAUGGTT	7272	Homo sapiens TTK protein kinase (TTK), mRNA
Human Kinase Plate 22	PIP5K2B	GGACAAUCAUCUCUUCAAUTT	AUUGAAGAGAUGAUUGUCCTT	8396	Homo sapiens phosphatidylinositol-4-phosphate 5-kinase, type II, beta (PIP5K2B), mRNA
Human Kinase Plate 22	STK24	CUGCUAAGGAGUUAUUGAATT	UUCAAUAACUCCUUAGCAGTT	8428	Homo sapiens serine/threonine kinase 24 (STE20 homolog, yeast) (STK24), transcript variant 1, mRNA
Human Kinase Plate 22	CASK	CAACUAUUACUCCAGGUUUTT	AAACCUGGAGUAAUAGUUGTT	8573	Homo sapiens calcium/calmodulin-dependent serine protein kinase (MAGUK family) (CASK), mRNA
Human Kinase Plate 22	STK16	GGACCUAGUGGAAGGGUUATT	UAACCCUUCCACUAGGUCCTT	8576	Homo sapiens serine/threonine kinase 16 (STK16), transcript variant 1, mRNA
Human Kinase Plate 22	RPS6KB2	CAGUUUGAUACCCGCUUCATT	UGAAGCGGGUAUCAAACUGTT	6199	Homo sapiens ribosomal protein S6 kinase, 70kDa, polypeptide 2 (RPS6KB2), transcript variant 1, mRNA
Human Kinase Plate 22	MAP3K14	CUCUUAAUGGUGAACACCUTT	AGGUGUUCACCAUUAAGAGTT	9020	Homo sapiens mitogen-activated protein kinase kinase kinase 14 (MAP3K14), mRNA
Human Kinase Plate 22	Control	GAGACCUACCUCCGGAUCATT	UGAUCCGGAGGUAGGUCUCTT	5347	Homo sapiens polo-like kinase 1 (Drosophila) (PLK1), mRNA
Human Kinase Plate 22	PTK2B	CACAUGAAGUCCGAUGAGATT	UCUCAUCGGACUUCAUGUGTT	2185	Homo sapiens PTK2B protein tyrosine kinase 2 beta (PTK2B), transcript variant 2, mRNA
Human Kinase Plate 22	FLT3	GAAAGUCCAGCUGUUGUUATT	UAACAACAGCUGGACUUUCTT	2322	Homo sapiens fms-related tyrosine kinase 3 (FLT3), mRNA
Human Kinase Plate 22	BRAF	GAGAUUCCUGAUGGGCAGATT	UCUGCCCAUCAGGAAUCUCTT	673	Homo sapiens v-raf murine sarcoma viral oncogene homolog B1 (BRAF), mRNA
Human Kinase Plate 22	CSK	GGAACAAAGUCGCCGUCAATT	UUGACGGCGACUUUGUUCCTT	1445	Homo sapiens c-src tyrosine kinase (CSK), mRNA
Human Kinase Plate 22	PCK2	CUGAUCCUGGGCAUCACCATT	UGGUGAUGCCCAGGAUCAGTT	5106	Homo sapiens phosphoenolpyruvate carboxykinase 2 (mitochondrial) (PCK2), nuclear gene encoding mitochondrial protein, transcript variant 1, mRNA
Human Kinase Plate 22	PFKFB3	CAAUAUCAUGGAAGUUAAATT	UUUAACUUCCAUGAUAUUGTT	5209	Homo sapiens 6-phosphofructo-2-kinase/fructose-2,6-biphosphatase 3 (PFKFB3), mRNA
Human Kinase Plate 22	DGKI	GUAAUAGCUGGUGAUCUUATT	UAAGAUCACCAGCUAUUACTT	9162	Homo sapiens diacylglycerol kinase, iota (DGKI), mRNA
Human Kinase Plate 22	MAP3K13	CCAAUACCCUUCUCUUCAUTT	AUGAAGAGAAGGGUAUUGGTT	9175	Homo sapiens mitogen-activated protein kinase kinase kinase 13 (MAP3K13), mRNA
Human Kinase Plate 22	TJP2	CAAAUGGCCAGUGUUCAAATT	UUUGAACACUGGCCAUUUGTT	9414	Homo sapiens tight junction protein 2 (zona occludens 2) (TJP2), transcript variant 1, mRNA
Human Kinase Plate 22	ROCK2	GCUACAUAUGGAGCUUAAATT	UUUAAGCUCCAUAUGUAGCTT	9475	Homo sapiens Rho-associated, coiled-coil containing protein kinase 2 (ROCK2), mRNA
Human Kinase Plate 22	ABCC1	GUUCCAAGGUGGAUGCGAATT	UUCGCAUCCACCUUGGAACTT	4363	Homo sapiens ATP-binding cassette, sub-family C (CFTR/MRP), member 1 (ABCC1), transcript variant 1, mRNA
Human Kinase Plate 22	NME4	CGCCUCGAGGGCCAUGAUUTT	AAUCAUGGCCCUCGAGGCGTT	4833	Homo sapiens non-metastatic cells 4, protein expressed in (NME4), mRNA
Human Kinase Plate 22	XYLB	GUGUUCAUGUGCACAAGGATT	UCCUUGUGCACAUGAACACTT	9942	Homo sapiens xylulokinase homolog (H. influenzae) (XYLB), mRNA
Human Kinase Plate 22	OXSR1	GUAUCUCUGUUGCUUCUAUTT	AUAGAAGCAACAGAGAUACTT	9943	Homo sapiens oxidative-stress responsive 1 (OXSR1), mRNA
Human Kinase Plate 22	EPHA3	CAUUCAACCUGUACUACAUTT	AUGUAGUACAGGUUGAAUGTT	2042	Homo sapiens EPH receptor A3 (EPHA3), transcript variant 1, mRNA
Human Kinase Plate 22	ERBB4	CUGAAUACCUCUCUGAGUUTT	AACUCAGAGAGGUAUUCAGTT	2066	Homo sapiens v-erb-a erythroblastic leukemia viral oncogene homolog 4 (avian) (ERBB4), transcript variant JM-a/CVT-1, mRNA
Human Kinase Plate 22	YES1	GUCUUUCCAUGACACCAUUTT	AAUGGUGUCAUGGAAAGACTT	7525	Homo sapiens v-yes-1 Yamaguchi sarcoma viral oncogene homolog 1 (YES1), mRNA
Human Kinase Plate 22	PAPSS1	GAGCUAAAGCAGAAAUUUATT	UAAAUUUCUGCUUUAGCUCTT	9061	Homo sapiens 3'-phosphoadenosine 5'-phosphosulfate synthase 1 (PAPSS1), mRNA
Human Kinase Plate 22	SGK	CAAAUUGUACUUUGUCCUATT	UAGGACAAAGUACAAUUUGTT	6446	Homo sapiens serum/glucocorticoid regulated kinase (SGK), mRNA
Human Kinase Plate 22	TNK2	GUCAGAUCCUGCAUAAGAUTT	AUCUUAUGCAGGAUCUGACTT	10188	Homo sapiens tyrosine kinase, non-receptor, 2 (TNK2), transcript variant 1, mRNA
Human Kinase Plate 22	MAP3K5	GAUGUUCUCUACUAUGUUATT	UAACAUAGUAGAGAACAUCTT	4217	Homo sapiens mitogen-activated protein kinase kinase kinase 5 (MAP3K5), mRNA
Human Kinase Plate 22	PTK6	GUCGGAACCGUGGUUCUUUTT	AAAGAACCACGGUUCCGACTT	5753	Homo sapiens PTK6 protein tyrosine kinase 6 (PTK6), mRNA
Human Kinase Plate 22	Control	GAGACCUACCUCCGGAUCATT	UGAUCCGGAGGUAGGUCUCTT	5347	Homo sapiens polo-like kinase 1 (Drosophila) (PLK1), mRNA
Human Kinase Plate 22	PIN1	GAUUCUCCCUUAAGGAAUUTT	AAUUCCUUAAGGGAGAAUCTT	5300	Homo sapiens protein (peptidylprolyl cis/trans isomerase) NIMA-interacting 1 (PIN1), mRNA
Human Kinase Plate 22	PRKAA1	CCCAUAUUAUUUGCGUGUATT	UACACGCAAAUAAUAUGGGTT	5562	Homo sapiens protein kinase, AMP-activated, alpha 1 catalytic subunit (PRKAA1), transcript variant 1, mRNA
Human Kinase Plate 22	TYRO3	CACUGUUCACCUUCAAGCATT	UGCUUGAAGGUGAACAGUGTT	7301	Homo sapiens TYRO3 protein tyrosine kinase (TYRO3), mRNA
Human Kinase Plate 22	VRK2	CCACAAACAGUAUCAGGAATT	UUCCUGAUACUGUUUGUGGTT	7444	Homo sapiens vaccinia related kinase 2 (VRK2), mRNA
Human Kinase Plate 22	CDC2L2	GGGAGGCCCGCAGGGAAGUTT	ACUUCCCUGCGGGCCUCCCTT	985	Homo sapiens cell division cycle 2-like 2 (PITSLRE proteins) (CDC2L2), transcript variant 8, mRNA
Human Kinase Plate 22	ADCK2	GAUAUUUGUGGAUAACUUUTT	AAAGUUAUCCACAAAUAUCTT	90956	Homo sapiens aarF domain containing kinase 2 (ADCK2), mRNA
Human Kinase Plate 22	DYRK1A	GCAAGAAAGUUCUUUGAGATT	UCUCAAAGAACUUUCUUGCTT	1859	Homo sapiens dual-specificity tyrosine-(Y)-phosphorylation regulated kinase 1A (DYRK1A), transcript variant 2, mRNA
Human Kinase Plate 22	NEK7	CUACCCACCUCUUCCUUCATT	UGAAGGAAGAGGUGGGUAGTT	140609	Homo sapiens NIMA (never in mitosis gene a)-related kinase 7 (NEK7), mRNA
Human Kinase Plate 22	GRK7	GUCAAAUUCCAGCAUGAUATT	UAUCAUGCUGGAAUUUGACTT	131890	Homo sapiens G protein-coupled receptor kinase 7 (GRK7), mRNA
Human Kinase Plate 22	FLJ25006	GAUACCGUGAGGCAGUGCATT	UGCACUGCCUCACGGUAUCTT	124923	Homo sapiens hypothetical protein FLJ25006 (FLJ25006), mRNA
Human Kinase Plate 22	MAP3K7	CCUGAAACCACCAAACUUATT	UAAGUUUGGUGGUUUCAGGTT	6885	Homo sapiens mitogen-activated protein kinase kinase kinase 7 (MAP3K7), transcript variant B, mRNA
Human Kinase Plate 22	CSNK1E	GCGACUACAACGUGAUGGUTT	ACCAUCACGUUGUAGUCGCTT	1454	Homo sapiens casein kinase 1, epsilon (CSNK1E), transcript variant 1, mRNA
Human Kinase Plate 22	C9orf96	CUCAAACCCUCCAACAUCATT	UGAUGUUGGAGGGUUUGAGTT	169436	Homo sapiens chromosome 9 open reading frame 96 (C9orf96), mRNA
Human Kinase Plate 22	TAF1L	GGAUUUCAGUAGUUACUCUTT	AGAGUAACUACUGAAAUCCTT	138474	Homo sapiens TAF1-like RNA polymerase II, TATA box binding protein (TBP)-associated factor, 210kDa (TAF1L), mRNA
Human Kinase Plate 22	FLJ40852	GCGAAGUUCCCAGGAGUAATT	UUACUCCUGGGAACUUCGCTT	285962	Homo sapiens hypothetical protein FLJ40852 (FLJ40852), mRNA
Human Kinase Plate 22	ADCK5	CCCACAUCCUGGCAACGUUTT	AACGUUGCCAGGAUGUGGGTT	203054	Homo sapiens aarF domain containing kinase 5 (ADCK5), mRNA
Human Kinase Plate 22	SRPK2	GCCAAAUGGACGACAUAAATT	UUUAUGUCGUCCAUUUGGCTT	6733	Homo sapiens SFRS protein kinase 2 (SRPK2), transcript variant 1, mRNA
Human Kinase Plate 22	HIPK1	GGAUAAUGCUGUACCGAUUTT	AAUCGGUACAGCAUUAUCCTT	204851	Homo sapiens homeodomain interacting protein kinase 1 (HIPK1), transcript variant 1, mRNA
Human Kinase Plate 22	BMX	CAAGUACCAGUCUAGCGCATT	UGCGCUAGACUGGUACUUGTT	660	Homo sapiens BMX non-receptor tyrosine kinase (BMX), mRNA
Human Kinase Plate 22	AK3L1	CGUCACUGGUGAACCGUUATT	UAACGGUUCACCAGUGACGTT	205	Homo sapiens adenylate kinase 3-like 1 (AK3L1), nuclear gene encoding mitochondrial protein, transcript variant 3, mRNA
Human Kinase Plate 22	PHKB	GAUAUGCUGGCAGCCCUUATT	UAAGGGCUGCCAGCAUAUCTT	5257	Homo sapiens phosphorylase kinase, beta (PHKB), transcript variant 1, mRNA
Human Kinase Plate 22	PIP5K3	GGAAUUAGUCAACUGGCUATT	UAGCCAGUUGACUAAUUCCTT	200576	Homo sapiens phosphatidylinositol-3-phosphate/phosphatidylinositol 5-kinase, type III (PIP5K3), transcript variant 1, mRNA
Human Kinase Plate 22	Control	GAGACCUACCUCCGGAUCATT	UGAUCCGGAGGUAGGUCUCTT	5347	Homo sapiens polo-like kinase 1 (Drosophila) (PLK1), mRNA
Human Kinase Plate 22	MAP3K2	CUAUCUAUAAUAGGUCCUATT	UAGGACCUAUUAUAGAUAGTT	10746	Homo sapiens mitogen-activated protein kinase kinase kinase 2 (MAP3K2), mRNA
Human Kinase Plate 22	WNK2	CCUAUAAGUCUAGUAGCAATT	UUGCUACUAGACUUAUAGGTT	65268	Homo sapiens WNK lysine deficient protein kinase 2 (WNK2), mRNA
Human Kinase Plate 22	RIPK3	GCGAUAUCCAGGGAGGUCATT	UGACCUCCCUGGAUAUCGCTT	11035	Homo sapiens receptor-interacting serine-threonine kinase 3 (RIPK3), mRNA
Human Kinase Plate 22	RAPGEF4	GAAGUUCUGUUUAAGGUCUTT	AGACCUUAAACAGAACUUCTT	11069	Homo sapiens Rap guanine nucleotide exchange factor (GEF) 4 (RAPGEF4), mRNA
Human Kinase Plate 22	ABL1	CUCCAUUGCUCCCUCGAAATT	UUUCGAGGGAGCAAUGGAGTT	25	Homo sapiens v-abl Abelson murine leukemia viral oncogene homolog 1 (ABL1), transcript variant b, mRNA
Human Kinase Plate 22	ABL2	CUACAAUACCUUCUCAAUUTT	AAUUGAGAAGGUAUUGUAGTT	27	Homo sapiens v-abl Abelson murine leukemia viral oncogene homolog 2 (arg, Abelson-related gene) (ABL2), transcript variant b, mRNA
Human Kinase Plate 22	STK39	CAACAAUUCUUAAAGAGGUTT	ACCUCUUUAAGAAUUGUUGTT	27347	Homo sapiens serine threonine kinase 39 (STE20/SPS1 homolog, yeast) (STK39), mRNA
Human Kinase Plate 22	TBK1	GUGAUAUACUUCACCGAAUTT	AUUCGGUGAAGUAUAUCACTT	29110	Homo sapiens TANK-binding kinase 1 (TBK1), mRNA
Human Kinase Plate 22	DAPK2	CAAAGCUCUUAAUUCUCCATT	UGGAGAAUUAAGAGCUUUGTT	23604	Homo sapiens death-associated protein kinase 2 (DAPK2), mRNA
Human Kinase Plate 22	STK23	GCGCUUUGUGGCCCUCAAATT	UUUGAGGGCCACAAAGCGCTT	26576	Homo sapiens SFRS protein kinase 3 (SRPK3), mRNA
Human Kinase Plate 23	Control	GAGACCUACCUCCGGAUCATT	UGAUCCGGAGGUAGGUCUCTT	5347	Homo sapiens polo-like kinase 1 (Drosophila) (PLK1), mRNA
Human Kinase Plate 23	STK11	CGGAGAAGCGUUUCCCAGUTT	ACUGGGAAACGCUUCUCCGTT	6794	Homo sapiens serine/threonine kinase 11 (STK11), mRNA
Human Kinase Plate 23	TEK	GUCCUAUGGUGUGUUACUATT	UAGUAACACACCAUAGGACTT	7010	Homo sapiens TEK tyrosine kinase, endothelial (venous malformations, multiple cutaneous and mucosal) (TEK), mRNA
Human Kinase Plate 23	MAP3K15	CAGAGAACGGCUACAUUAATT	UUAAUGUAGCCGUUCUCUGTT	389840	Homo sapiens mitogen-activated protein kinase kinase kinase 15 (MAP3K15), mRNA
Human Kinase Plate 23	LYK5	GGGUUAUGAUGCCAAGUCUTT	AGACUUGGCAUCAUAACCCTT	92335	Homo sapiens protein kinase LYK5 (LYK5), transcript variant 1, mRNA
Human Kinase Plate 23	AURKC	CUGACCUACUGCCAUGACATT	UGUCAUGGCAGUAGGUCAGTT	6795	Homo sapiens aurora kinase C (AURKC), transcript variant 2, mRNA
Human Kinase Plate 23	PAPSS2	GAUGAUUGCGGGUGCCAAUTT	AUUGGCACCCGCAAUCAUCTT	9060	Homo sapiens 3'-phosphoadenosine 5'-phosphosulfate synthase 2 (PAPSS2), transcript variant 2, mRNA
Human Kinase Plate 23	ACVR2B	GAAGAUGAGGCCCACCAUUTT	AAUGGUGGGCCUCAUCUUCTT	93	Homo sapiens activin A receptor, type IIB (ACVR2B), mRNA
Human Kinase Plate 23	ATR	CAUCUUAUCCCAUGCGUGUTT	ACACGCAUGGGAUAAGAUGTT	545	Homo sapiens ataxia telangiectasia and Rad3 related (ATR), mRNA
Human Kinase Plate 23	CDK8	GCCUUUAGCAGAUUUGGAUTT	AUCCAAAUCUGCUAAAGGCTT	1024	Homo sapiens cyclin-dependent kinase 8 (CDK8), mRNA
Human Kinase Plate 23	CHUK	CUAUGGAAGACGUCAGGGATT	UCCCUGACGUCUUCCAUAGTT	1147	Homo sapiens conserved helix-loop-helix ubiquitous kinase (CHUK), mRNA
Human Kinase Plate 23	IRAK1	GGGCAAUUCAGUUUCUACATT	UGUAGAAACUGAAUUGCCCTT	3654	Homo sapiens interleukin-1 receptor-associated kinase 1 (IRAK1), transcript variant 1, mRNA
Human Kinase Plate 23	ADRBK1	CAGACAAGCUCAGCUUCAUTT	AUGAAGCUGAGCUUGUCUGTT	156	Homo sapiens adrenergic, beta, receptor kinase 1 (ADRBK1), mRNA
Human Kinase Plate 23	DDR1	CUGGUUACUCUUCAGCGAATT	UUCGCUGAAGAGUAACCAGTT	780	Homo sapiens discoidin domain receptor family, member 1 (DDR1), transcript variant 2, mRNA
Human Kinase Plate 23	ERBB3	CUGGGACUCUGAAUGGCCUTT	AGGCCAUUCAGAGUCCCAGTT	2065	Homo sapiens v-erb-b2 erythroblastic leukemia viral oncogene homolog 3 (avian) (ERBB3), transcript variant 1, mRNA
Human Kinase Plate 23	TJP1	GUUAUACGAGCGAUCUCAUTT	AUGAGAUCGCUCGUAUAACTT	7082	Homo sapiens tight junction protein 1 (zona occludens 1) (TJP1), transcript variant 1, mRNA
Human Kinase Plate 23	TTK	GAAUGCUAAAGCUAAUUGATT	UCAAUUAGCUUUAGCAUUCTT	7272	Homo sapiens TTK protein kinase (TTK), mRNA
Human Kinase Plate 23	PIP5K2B	GACAAUCAUCUCUUCAAUATT	UAUUGAAGAGAUGAUUGUCTT	8396	Homo sapiens phosphatidylinositol-4-phosphate 5-kinase, type II, beta (PIP5K2B), mRNA
Human Kinase Plate 23	STK24	GGGCAUAACAGCUAUUGAATT	UUCAAUAGCUGUUAUGCCCTT	8428	Homo sapiens serine/threonine kinase 24 (STE20 homolog, yeast) (STK24), transcript variant 1, mRNA
Human Kinase Plate 23	CASK	CACACAUUGUAGAGUUAUUTT	AAUAACUCUACAAUGUGUGTT	8573	Homo sapiens calcium/calmodulin-dependent serine protein kinase (MAGUK family) (CASK), mRNA
Human Kinase Plate 23	STK16	GCAUCAGCGUCCUCACAUUTT	AAUGUGAGGACGCUGAUGCTT	8576	Homo sapiens serine/threonine kinase 16 (STK16), transcript variant 1, mRNA
Human Kinase Plate 23	RPS6KB2	CACACACGGGCUGAGCGGATT	UCCGCUCAGCCCGUGUGUGTT	6199	Homo sapiens ribosomal protein S6 kinase, 70kDa, polypeptide 2 (RPS6KB2), transcript variant 1, mRNA
Human Kinase Plate 23	MAP3K14	CAGCAAAGCCCGGAAGAAATT	UUUCUUCCGGGCUUUGCUGTT	9020	Homo sapiens mitogen-activated protein kinase kinase kinase 14 (MAP3K14), mRNA
Human Kinase Plate 23	Control	GAGACCUACCUCCGGAUCATT	UGAUCCGGAGGUAGGUCUCTT	5347	Homo sapiens polo-like kinase 1 (Drosophila) (PLK1), mRNA
Human Kinase Plate 23	PTK2B	CCAACAUCCGGUUGGCUGATT	UCAGCCAACCGGAUGUUGGTT	2185	Homo sapiens PTK2B protein tyrosine kinase 2 beta (PTK2B), transcript variant 2, mRNA
Human Kinase Plate 23	FLT3	CAAGAAACGACACCGGAUATT	UAUCCGGUGUCGUUUCUUGTT	2322	Homo sapiens fms-related tyrosine kinase 3 (FLT3), mRNA
Human Kinase Plate 23	BRAF	CAGUUACCUUAUUCAAACATT	UGUUUGAAUAAGGUAACUGTT	673	Homo sapiens v-raf murine sarcoma viral oncogene homolog B1 (BRAF), mRNA
Human Kinase Plate 23	CSK	CGGAAUCCUUCUCUGGGAATT	UUCCCAGAGAAGGAUUCCGTT	1445	Homo sapiens c-src tyrosine kinase (CSK), mRNA
Human Kinase Plate 23	PCK2	GUUUGACAGUGAAGGUCGATT	UCGACCUUCACUGUCAAACTT	5106	Homo sapiens phosphoenolpyruvate carboxykinase 2 (mitochondrial) (PCK2), nuclear gene encoding mitochondrial protein, transcript variant 1, mRNA
Human Kinase Plate 23	PFKFB3	CAGUACAGCUCCUACAACUTT	AGUUGUAGGAGCUGUACUGTT	5209	Homo sapiens 6-phosphofructo-2-kinase/fructose-2,6-biphosphatase 3 (PFKFB3), mRNA
Human Kinase Plate 23	DGKI	GAAGUCAUGCUUCUAACUUTT	AAGUUAGAAGCAUGACUUCTT	9162	Homo sapiens diacylglycerol kinase, iota (DGKI), mRNA
Human Kinase Plate 23	MAP3K13	GACUCAAUAUGCACGGACATT	UGUCCGUGCAUAUUGAGUCTT	9175	Homo sapiens mitogen-activated protein kinase kinase kinase 13 (MAP3K13), mRNA
Human Kinase Plate 23	TJP2	CAACCUAAAUUCAGCCAAUTT	AUUGGCUGAAUUUAGGUUGTT	9414	Homo sapiens tight junction protein 2 (zona occludens 2) (TJP2), transcript variant 1, mRNA
Human Kinase Plate 23	ROCK2	GAUCUAUGAGUCCAUCGAATT	UUCGAUGGACUCAUAGAUCTT	9475	Homo sapiens Rho-associated, coiled-coil containing protein kinase 2 (ROCK2), mRNA
Human Kinase Plate 23	ABCC1	CAUUGCAGGUCACCACGUATT	UACGUGGUGACCUGCAAUGTT	4363	Homo sapiens ATP-binding cassette, sub-family C (CFTR/MRP), member 1 (ABCC1), transcript variant 1, mRNA
Human Kinase Plate 23	NME4	CUCAUCCGCUACAUGAGCUTT	AGCUCAUGUAGCGGAUGAGTT	4833	Homo sapiens non-metastatic cells 4, protein expressed in (NME4), mRNA
Human Kinase Plate 23	XYLB	GUUGUGAAGUUAGCUCCAATT	UUGGAGCUAACUUCACAACTT	9942	Homo sapiens xylulokinase homolog (H. influenzae) (XYLB), mRNA
Human Kinase Plate 23	OXSR1	CAGUCUAGUACUAAGAUUATT	UAAUCUUAGUACUAGACUGTT	9943	Homo sapiens oxidative-stress responsive 1 (OXSR1), mRNA
Human Kinase Plate 23	EPHA3	GUAAUAUGAAGUGUGCUAATT	UUAGCACACUUCAUAUUACTT	2042	Homo sapiens EPH receptor A3 (EPHA3), transcript variant 1, mRNA
Human Kinase Plate 23	ERBB4	CCUAAAUGGUGGAGUCUAUTT	AUAGACUCCACCAUUUAGGTT	2066	Homo sapiens v-erb-a erythroblastic leukemia viral oncogene homolog 4 (avian) (ERBB4), transcript variant JM-a/CVT-1, mRNA
Human Kinase Plate 23	YES1	CAUUAAAUACAGACCUGAATT	UUCAGGUCUGUAUUUAAUGTT	7525	Homo sapiens v-yes-1 Yamaguchi sarcoma viral oncogene homolog 1 (YES1), mRNA
Human Kinase Plate 23	PAPSS1	GUCUUGAUCAGUAUCGUCUTT	AGACGAUACUGAUCAAGACTT	9061	Homo sapiens 3'-phosphoadenosine 5'-phosphosulfate synthase 1 (PAPSS1), mRNA
Human Kinase Plate 23	SGK	CAUGCUAAACCAUCUGACUTT	AGUCAGAUGGUUUAGCAUGTT	6446	Homo sapiens serum/glucocorticoid regulated kinase (SGK), mRNA
Human Kinase Plate 23	TNK2	CGCAAGUCGUGGAUGAGUATT	UACUCAUCCACGACUUGCGTT	10188	Homo sapiens tyrosine kinase, non-receptor, 2 (TNK2), transcript variant 1, mRNA
Human Kinase Plate 23	MAP3K5	CACUAUUGGAUGUUCUCUATT	UAGAGAACAUCCAAUAGUGTT	4217	Homo sapiens mitogen-activated protein kinase kinase kinase 5 (MAP3K5), mRNA
Human Kinase Plate 23	PTK6	GCGAGAAGCCGAGUGCCGATT	UCGGCACUCGGCUUCUCGCTT	5753	Homo sapiens PTK6 protein tyrosine kinase 6 (PTK6), mRNA
Human Kinase Plate 23	Control	GAGACCUACCUCCGGAUCATT	UGAUCCGGAGGUAGGUCUCTT	5347	Homo sapiens polo-like kinase 1 (Drosophila) (PLK1), mRNA
Human Kinase Plate 23	PIN1	CAGUAUUUAUUGUUCCCACTT	GUGGGAACAAUAAAUACUGTT	5300	Homo sapiens protein (peptidylprolyl cis/trans isomerase) NIMA-interacting 1 (PIN1), mRNA
Human Kinase Plate 23	PRKAA1	GCCAAAUGCUUCCAUUUGUTT	ACAAAUGGAAGCAUUUGGCTT	5562	Homo sapiens protein kinase, AMP-activated, alpha 1 catalytic subunit (PRKAA1), transcript variant 1, mRNA
Human Kinase Plate 23	TYRO3	GCUGAAAGCUGACAUCAUUTT	AAUGAUGUCAGCUUUCAGCTT	7301	Homo sapiens TYRO3 protein tyrosine kinase (TYRO3), mRNA
Human Kinase Plate 23	VRK2	GAUAUUGUCCCAAUGGGAATT	UUCCCAUUGGGACAAUAUCTT	7444	Homo sapiens vaccinia related kinase 2 (VRK2), mRNA
Human Kinase Plate 23	CDC2L2_5	CGAACGAUGAGAGAGGACUTT	AGUCCUCUCUCAUCGUUCGTT	985	Homo sapiens cell division cycle 2-like 2 (PITSLRE proteins) (CDC2L2), transcript variant 8, mRNA
Human Kinase Plate 23	ADCK2	CAGGAAUUCCCGUGGACUUTT	AAGUCCACGGGAAUUCCUGTT	90956	Homo sapiens aarF domain containing kinase 2 (ADCK2), mRNA
Human Kinase Plate 23	DYRK1A	GAGCUAUGGACGUUAAUUUTT	AAAUUAACGUCCAUAGCUCTT	1859	Homo sapiens dual-specificity tyrosine-(Y)-phosphorylation regulated kinase 1A (DYRK1A), transcript variant 2, mRNA
Human Kinase Plate 23	NEK7	GGAACACAUGCAUUCUCGATT	UCGAGAAUGCAUGUGUUCCTT	140609	Homo sapiens NIMA (never in mitosis gene a)-related kinase 7 (NEK7), mRNA
Human Kinase Plate 23	GRK7	CAGACAAGUACUUCACUGATT	UCAGUGAAGUACUUGUCUGTT	131890	Homo sapiens G protein-coupled receptor kinase 7 (GRK7), mRNA
Human Kinase Plate 23	FLJ25006	GCACAGAUCUGUACUCCCUTT	AGGGAGUACAGAUCUGUGCTT	124923	Homo sapiens hypothetical protein FLJ25006 (FLJ25006), mRNA
Human Kinase Plate 23	MAP3K7	CAUGCAACCCAAAGCGCUATT	UAGCGCUUUGGGUUGCAUGTT	6885	Homo sapiens mitogen-activated protein kinase kinase kinase 7 (MAP3K7), transcript variant B, mRNA
Human Kinase Plate 23	CSNK1E	CAAAGGCUAUCCCUCCGAATT	UUCGGAGGGAUAGCCUUUGTT	1454	Homo sapiens casein kinase 1, epsilon (CSNK1E), transcript variant 1, mRNA
Human Kinase Plate 23	C9orf96	GGAAUCUUCUGCCCUUGAUTT	AUCAAGGGCAGAAGAUUCCTT	169436	Homo sapiens chromosome 9 open reading frame 96 (C9orf96), mRNA
Human Kinase Plate 23	TAF1L	CCAAUUACUGCAGGCACUUTT	AAGUGCCUGCAGUAAUUGGTT	138474	Homo sapiens TAF1-like RNA polymerase II, TATA box binding protein (TBP)-associated factor, 210kDa (TAF1L), mRNA
Human Kinase Plate 23	FLJ40852	GUUCCUUUGUCAAAGUAAATT	UUUACUUUGACAAAGGAACTT	285962	Homo sapiens hypothetical protein FLJ40852 (FLJ40852), mRNA
Human Kinase Plate 23	ADCK5	GCAACGUUCUGGUGCGGAATT	UUCCGCACCAGAACGUUGCTT	203054	Homo sapiens aarF domain containing kinase 5 (ADCK5), mRNA
Human Kinase Plate 23	SRPK2	GCUCAAAUGUGUUCGAGAATT	UUCUCGAACACAUUUGAGCTT	6733	Homo sapiens SFRS protein kinase 2 (SRPK2), transcript variant 1, mRNA
Human Kinase Plate 23	HIPK1	CUACUCUUUCUCUGGCUAATT	UUAGCCAGAGAAAGAGUAGTT	204851	Homo sapiens homeodomain interacting protein kinase 1 (HIPK1), transcript variant 1, mRNA
Human Kinase Plate 23	BMX	GAAAGUAGCAAGGCAUAAUTT	AUUAUGCCUUGCUACUUUCTT	660	Homo sapiens BMX non-receptor tyrosine kinase (BMX), mRNA
Human Kinase Plate 23	AK3L1	GUGAUCAGUUUGAAUAUUCTT	GAAUAUUCAAACUGAUCACTT	205	Homo sapiens adenylate kinase 3-like 1 (AK3L1), nuclear gene encoding mitochondrial protein, transcript variant 3, mRNA
Human Kinase Plate 23	PHKB	GUCAGAUCGAUGGGUCUUUTT	AAAGACCCAUCGAUCUGACTT	5257	Homo sapiens phosphorylase kinase, beta (PHKB), transcript variant 1, mRNA
Human Kinase Plate 23	PIP5K3	CCACUGAGGAUGAACGCAATT	UUGCGUUCAUCCUCAGUGGTT	200576	Homo sapiens phosphatidylinositol-3-phosphate/phosphatidylinositol 5-kinase, type III (PIP5K3), transcript variant 1, mRNA
Human Kinase Plate 23	Control	GAGACCUACCUCCGGAUCATT	UGAUCCGGAGGUAGGUCUCTT	5347	Homo sapiens polo-like kinase 1 (Drosophila) (PLK1), mRNA
Human Kinase Plate 23	MAP3K2	CAAUCCUACUUUGACCGUATT	UACGGUCAAAGUAGGAUUGTT	10746	Homo sapiens mitogen-activated protein kinase kinase kinase 2 (MAP3K2), mRNA
Human Kinase Plate 23	WNK2	CCAUCAAGAGCCUGGACGATT	UCGUCCAGGCUCUUGAUGGTT	65268	Homo sapiens WNK lysine deficient protein kinase 2 (WNK2), mRNA
Human Kinase Plate 23	RIPK3	GACAACAACUACUUGACUATT	UAGUCAAGUAGUUGUUGUCTT	11035	Homo sapiens receptor-interacting serine-threonine kinase 3 (RIPK3), mRNA
Human Kinase Plate 23	RAPGEF4	CGUUCAUUGACAAUCUAGUTT	ACUAGAUUGUCAAUGAACGTT	11069	Homo sapiens Rap guanine nucleotide exchange factor (GEF) 4 (RAPGEF4), mRNA
Human Kinase Plate 23	ABL1	GCAACAAGCCCACUGUCUATT	UAGACAGUGGGCUUGUUGCTT	25	Homo sapiens v-abl Abelson murine leukemia viral oncogene homolog 1 (ABL1), transcript variant b, mRNA
Human Kinase Plate 23	ABL2	GGUCUAUGACCUACUAGAATT	UUCUAGUAGGUCAUAGACCTT	27	Homo sapiens v-abl Abelson murine leukemia viral oncogene homolog 2 (arg, Abelson-related gene) (ABL2), transcript variant b, mRNA
Human Kinase Plate 23	STK39	CUGAUUGAGAAGCUGCUUATT	UAAGCAGCUUCUCAAUCAGTT	27347	Homo sapiens serine threonine kinase 39 (STE20/SPS1 homolog, yeast) (STK39), mRNA
Human Kinase Plate 23	TBK1	CCUGUUAAAUUGCAUGACATT	UGUCAUGCAAUUUAACAGGTT	29110	Homo sapiens TANK-binding kinase 1 (TBK1), mRNA
Human Kinase Plate 23	DAPK2	CGGAAUUUGUUGCUCCAGATT	UCUGGAGCAACAAAUUCCGTT	23604	Homo sapiens death-associated protein kinase 2 (DAPK2), mRNA
Human Kinase Plate 23	STK23	GCUAUUCCCGGGAGUUCUUTT	AAGAACUCCCGGGAAUAGCTT	26576	Homo sapiens SFRS protein kinase 3 (SRPK3), mRNA
Human Kinase Plate 24	Control	GAGACCUACCUCCGGAUCATT	UGAUCCGGAGGUAGGUCUCTT	5347	Homo sapiens polo-like kinase 1 (Drosophila) (PLK1), mRNA
Human Kinase Plate 24	STK11	GCUCUUACGGCAAGGUGAATT	UUCACCUUGCCGUAAGAGCTT	6794	Homo sapiens serine/threonine kinase 11 (STK11), mRNA
Human Kinase Plate 24	TEK	GAGUGUACUCGGCCAGGUATT	UACCUGGCCGAGUACACUCTT	7010	Homo sapiens TEK tyrosine kinase, endothelial (venous malformations, multiple cutaneous and mucosal) (TEK), mRNA
Human Kinase Plate 24	MAP3K15	CUCGAAACGUCUUGCGGGUTT	ACCCGCAAGACGUUUCGAGTT	389840	Homo sapiens mitogen-activated protein kinase kinase kinase 15 (MAP3K15), mRNA
Human Kinase Plate 24	LYK5	GUUAUGAUGCCAAGUCUGATT	UCAGACUUGGCAUCAUAACTT	92335	Homo sapiens protein kinase LYK5 (LYK5), transcript variant 1, mRNA
Human Kinase Plate 24	AURKC	GCCUGUAUAACUAUUUCCATT	UGGAAAUAGUUAUACAGGCTT	6795	Homo sapiens aurora kinase C (AURKC), transcript variant 2, mRNA
Human Kinase Plate 24	PAPSS2	GGAAAUCAUUCCAUUCCGATT	UCGGAAUGGAAUGAUUUCCTT	9060	Homo sapiens 3'-phosphoadenosine 5'-phosphosulfate synthase 2 (PAPSS2), transcript variant 2, mRNA
Human Kinase Plate 24	ACVR2B	GACGGUACAUGGCUCCUGATT	UCAGGAGCCAUGUACCGUCTT	93	Homo sapiens activin A receptor, type IIB (ACVR2B), mRNA
Human Kinase Plate 24	ATR	CAAUUGAUCUCUCGAAUUUTT	AAAUUCGAGAGAUCAAUUGTT	545	Homo sapiens ataxia telangiectasia and Rad3 related (ATR), mRNA
Human Kinase Plate 24	CDK8	GGCUAUAGGGUGUAUAUUUTT	AAAUAUACACCCUAUAGCCTT	1024	Homo sapiens cyclin-dependent kinase 8 (CDK8), mRNA
Human Kinase Plate 24	CHUK	GAUUCGAUAUUUGCAUGAATT	UUCAUGCAAAUAUCGAAUCTT	1147	Homo sapiens conserved helix-loop-helix ubiquitous kinase (CHUK), mRNA
Human Kinase Plate 24	IRAK1	CACCCAAGCUGGGAGACUUTT	AAGUCUCCCAGCUUGGGUGTT	3654	Homo sapiens interleukin-1 receptor-associated kinase 1 (IRAK1), transcript variant 1, mRNA
Human Kinase Plate 24	ADRBK1	GCAUCAUGCUCUCGCUCGUTT	ACGAGCGAGAGCAUGAUGCTT	156	Homo sapiens adrenergic, beta, receptor kinase 1 (ADRBK1), mRNA
Human Kinase Plate 24	DDR1	GCAUGAGCCGGAACCUCUATT	UAGAGGUUCCGGCUCAUGCTT	780	Homo sapiens discoidin domain receptor family, member 1 (DDR1), transcript variant 2, mRNA
Human Kinase Plate 24	ERBB3	CUGUACAAGCUCUACGAGATT	UCUCGUAGAGCUUGUACAGTT	2065	Homo sapiens v-erb-b2 erythroblastic leukemia viral oncogene homolog 3 (avian) (ERBB3), transcript variant 1, mRNA
Human Kinase Plate 24	TJP1	CAAAUGCAGUUGAUCGUCUTT	AGACGAUCAACUGCAUUUGTT	7082	Homo sapiens tight junction protein 1 (zona occludens 1) (TJP1), transcript variant 1, mRNA
Human Kinase Plate 24	TTK	GAAAUAGGUUACCGGAAUUTT	AAUUCCGGUAACCUAUUUCTT	7272	Homo sapiens TTK protein kinase (TTK), mRNA
Human Kinase Plate 24	PIP5K2B	CACAGUUCCUGGGCAUGUATT	UACAUGCCCAGGAACUGUGTT	8396	Homo sapiens phosphatidylinositol-4-phosphate 5-kinase, type II, beta (PIP5K2B), mRNA
Human Kinase Plate 24	STK24	CCAGAUCGCUACUAUAUUATT	UAAUAUAGUAGCGAUCUGGTT	8428	Homo sapiens serine/threonine kinase 24 (STE20 homolog, yeast) (STK24), transcript variant 1, mRNA
Human Kinase Plate 24	CASK	GCUGAAAGGAUCACUGUUUTT	AAACAGUGAUCCUUUCAGCTT	8573	Homo sapiens calcium/calmodulin-dependent serine protein kinase (MAGUK family) (CASK), mRNA
Human Kinase Plate 24	STK16	CAUACUACCCAAAUCUGAATT	UUCAGAUUUGGGUAGUAUGTT	8576	Homo sapiens serine/threonine kinase 16 (STK16), transcript variant 1, mRNA
Human Kinase Plate 24	RPS6KB2	GCCAUGAAAGUCCUAAGGATT	UCCUUAGGACUUUCAUGGCTT	6199	Homo sapiens ribosomal protein S6 kinase, 70kDa, polypeptide 2 (RPS6KB2), transcript variant 1, mRNA
Human Kinase Plate 24	MAP3K14	CAAUGUGGCCCAUGCUACATT	UGUAGCAUGGGCCACAUUGTT	9020	Homo sapiens mitogen-activated protein kinase kinase kinase 14 (MAP3K14), mRNA
Human Kinase Plate 24	Control	GAGACCUACCUCCGGAUCATT	UGAUCCGGAGGUAGGUCUCTT	5347	Homo sapiens polo-like kinase 1 (Drosophila) (PLK1), mRNA
Human Kinase Plate 24	PTK2B	CAGAUCAGGUCCAUCAGGUTT	ACCUGAUGGACCUGAUCUGTT	2185	Homo sapiens PTK2B protein tyrosine kinase 2 beta (PTK2B), transcript variant 2, mRNA
Human Kinase Plate 24	FLT3	CAAUCCAGGUUGCCGUCAATT	UUGACGGCAACCUGGAUUGTT	2322	Homo sapiens fms-related tyrosine kinase 3 (FLT3), mRNA
Human Kinase Plate 24	BRAF	GAUGAUCAAACUUAUAGAUTT	AUCUAUAAGUUUGAUCAUCTT	673	Homo sapiens v-raf murine sarcoma viral oncogene homolog B1 (BRAF), mRNA
Human Kinase Plate 24	CSK	GCGACUUUGGUCUCACCAATT	UUGGUGAGACCAAAGUCGCTT	1445	Homo sapiens c-src tyrosine kinase (CSK), mRNA
Human Kinase Plate 24	PCK2	CACCAUGUAUGUGCUUCCATT	UGGAAGCACAUACAUGGUGTT	5106	Homo sapiens phosphoenolpyruvate carboxykinase 2 (mitochondrial) (PCK2), nuclear gene encoding mitochondrial protein, transcript variant 1, mRNA
Human Kinase Plate 24	PFKFB3	CAAUGAGGAAGCCAUGAAATT	UUUCAUGGCUUCCUCAUUGTT	5209	Homo sapiens 6-phosphofructo-2-kinase/fructose-2,6-biphosphatase 3 (PFKFB3), mRNA
Human Kinase Plate 24	DGKI	GAGAUCUAUCCAAACAUGUTT	ACAUGUUUGGAUAGAUCUCTT	9162	Homo sapiens diacylglycerol kinase, iota (DGKI), mRNA
Human Kinase Plate 24	MAP3K13	GUGACUUUGCCGCAAUCUUTT	AAGAUUGCGGCAAAGUCACTT	9175	Homo sapiens mitogen-activated protein kinase kinase kinase 13 (MAP3K13), mRNA
Human Kinase Plate 24	TJP2	CUGAUAUGGGAACAGUACATT	UGUACUGUUCCCAUAUCAGTT	9414	Homo sapiens tight junction protein 2 (zona occludens 2) (TJP2), transcript variant 1, mRNA
Human Kinase Plate 24	ROCK2	CGGAUUUACCUACUAUAGATT	UCUAUAGUAGGUAAAUCCGTT	9475	Homo sapiens Rho-associated, coiled-coil containing protein kinase 2 (ROCK2), mRNA
Human Kinase Plate 24	ABCC1	CGAUGAAGACCAAGACGUATT	UACGUCUUGGUCUUCAUCGTT	4363	Homo sapiens ATP-binding cassette, sub-family C (CFTR/MRP), member 1 (ABCC1), transcript variant 1, mRNA
Human Kinase Plate 24	NME4	CAUGGUCUGGGAAGGGUACTT	GUACCCUUCCCAGACCAUGTT	4833	Homo sapiens non-metastatic cells 4, protein expressed in (NME4), mRNA
Human Kinase Plate 24	XYLB	CUGGAUAUCAUCUUGGAGATT	UCUCCAAGAUGAUAUCCAGTT	9942	Homo sapiens xylulokinase homolog (H. influenzae) (XYLB), mRNA
Human Kinase Plate 24	OXSR1	CAGAACUAUUAAGGCACAATT	UUGUGCCUUAAUAGUUCUGTT	9943	Homo sapiens oxidative-stress responsive 1 (OXSR1), mRNA
Human Kinase Plate 24	EPHA3	GAAGUAGGUCCUGUCAACATT	UGUUGACAGGACCUACUUCTT	2042	Homo sapiens EPH receptor A3 (EPHA3), transcript variant 1, mRNA
Human Kinase Plate 24	ERBB4	GAUUGCAGCUGGAGUAAUUTT	AAUUACUCCAGCUGCAAUCTT	2066	Homo sapiens v-erb-a erythroblastic leukemia viral oncogene homolog 4 (avian) (ERBB4), transcript variant JM-a/CVT-1, mRNA
Human Kinase Plate 24	YES1	CUUAGUAAGAGAGAGUGAATT	UUCACUCUCUCUUACUAAGTT	7525	Homo sapiens v-yes-1 Yamaguchi sarcoma viral oncogene homolog 1 (YES1), mRNA
Human Kinase Plate 24	PAPSS1	CCUUUGACACAUUACUAGUTT	ACUAGUAAUGUGUCAAAGGTT	9061	Homo sapiens 3'-phosphoadenosine 5'-phosphosulfate synthase 1 (PAPSS1), mRNA
Human Kinase Plate 24	SGK	GAAGUGUUCUAUGCAGUCATT	UGACUGCAUAGAACACUUCTT	6446	Homo sapiens serum/glucocorticoid regulated kinase (SGK), mRNA
Human Kinase Plate 24	TNK2	CCAUUACGUCAUGCAGGAATT	UUCCUGCAUGACGUAAUGGTT	10188	Homo sapiens tyrosine kinase, non-receptor, 2 (TNK2), transcript variant 1, mRNA
Human Kinase Plate 24	MAP3K5	CUGCUUACCUCUUGUGGAUTT	AUCCACAAGAGGUAAGCAGTT	4217	Homo sapiens mitogen-activated protein kinase kinase kinase 5 (MAP3K5), mRNA
Human Kinase Plate 24	PTK6	GAGACAACCUCCUGCACCATT	UGGUGCAGGAGGUUGUCUCTT	5753	Homo sapiens PTK6 protein tyrosine kinase 6 (PTK6), mRNA
Human Kinase Plate 24	Control	GAGACCUACCUCCGGAUCATT	UGAUCCGGAGGUAGGUCUCTT	5347	Homo sapiens polo-like kinase 1 (Drosophila) (PLK1), mRNA
Human Kinase Plate 24	PIN1	GAGUCUCUGGCCUCACAGUTT	ACUGUGAGGCCAGAGACUCTT	5300	Homo sapiens protein (peptidylprolyl cis/trans isomerase) NIMA-interacting 1 (PIN1), mRNA
Human Kinase Plate 24	PRKAA1	GCAAUCAAACAAUUGGAUUTT	AAUCCAAUUGUUUGAUUGCTT	5562	Homo sapiens protein kinase, AMP-activated, alpha 1 catalytic subunit (PRKAA1), transcript variant 1, mRNA
Human Kinase Plate 24	TYRO3	GGAUGUUGGGCAAAGGAGATT	UCUCCUUUGCCCAACAUCCTT	7301	Homo sapiens TYRO3 protein tyrosine kinase (TYRO3), mRNA
Human Kinase Plate 24	VRK2	CAGAUUUAUGGUAAUGGAATT	UUCCAUUACCAUAAAUCUGTT	7444	Homo sapiens vaccinia related kinase 2 (VRK2), mRNA
Human Kinase Plate 24	CDC2L2_6	GCCCGCAGGGAAGUGUCUGTT	CAGACACUUCCCUGCGGGCTT	985	Homo sapiens cell division cycle 2-like 2 (PITSLRE proteins) (CDC2L2), transcript variant 8, mRNA
Human Kinase Plate 24	ADCK2	GUCAACUUCCGGAAUGUGATT	UCACAUUCCGGAAGUUGACTT	90956	Homo sapiens aarF domain containing kinase 2 (ADCK2), mRNA
Human Kinase Plate 24	DYRK1A	CUCUUUGAACCUAACACGATT	UCGUGUUAGGUUCAAAGAGTT	1859	Homo sapiens dual-specificity tyrosine-(Y)-phosphorylation regulated kinase 1A (DYRK1A), transcript variant 2, mRNA
Human Kinase Plate 24	NEK7	GUUGGUACGCCUUAUUACATT	UGUAAUAAGGCGUACCAACTT	140609	Homo sapiens NIMA (never in mitosis gene a)-related kinase 7 (NEK7), mRNA
Human Kinase Plate 24	GRK7	CCCUUUAAGGAUUUCGUGATT	UCACGAAAUCCUUAAAGGGTT	131890	Homo sapiens G protein-coupled receptor kinase 7 (GRK7), mRNA
Human Kinase Plate 24	FLJ25006	GCUAAAGGCUCCUUUGGAATT	UUCCAAAGGAGCCUUUAGCTT	124923	Homo sapiens hypothetical protein FLJ25006 (FLJ25006), mRNA
Human Kinase Plate 24	MAP3K7	CAGAUGAGCCAUUACAGUATT	UACUGUAAUGGCUCAUCUGTT	6885	Homo sapiens mitogen-activated protein kinase kinase kinase 7 (MAP3K7), transcript variant B, mRNA
Human Kinase Plate 24	CSNK1E	CGACUACUCUUACCUACGUTT	ACGUAGGUAAGAGUAGUCGTT	1454	Homo sapiens casein kinase 1, epsilon (CSNK1E), transcript variant 1, mRNA
Human Kinase Plate 24	C9orf96	GUAUGGAACUGACCUUGAUTT	AUCAAGGUCAGUUCCAUACTT	169436	Homo sapiens chromosome 9 open reading frame 96 (C9orf96), mRNA
Human Kinase Plate 24	TAF1L	CAUCUGUUACCAGACAAUUTT	AAUUGUCUGGUAACAGAUGTT	138474	Homo sapiens TAF1-like RNA polymerase II, TATA box binding protein (TBP)-associated factor, 210kDa (TAF1L), mRNA
Human Kinase Plate 24	FLJ40852	CCUUGCAUCUCAGGGCUGATT	UCAGCCCUGAGAUGCAAGGTT	285962	Homo sapiens hypothetical protein FLJ40852 (FLJ40852), mRNA
Human Kinase Plate 24	ADCK5	GACUACUGGUGGUGCACCATT	UGGUGCACCACCAGUAGUCTT	203054	Homo sapiens aarF domain containing kinase 5 (ADCK5), mRNA
Human Kinase Plate 24	SRPK2	CCACAUAGCCCACAUCAUATT	UAUGAUGUGGGCUAUGUGGTT	6733	Homo sapiens SFRS protein kinase 2 (SRPK2), transcript variant 1, mRNA
Human Kinase Plate 24	HIPK1	GAAUGUUGGUGUUGCCCAUTT	AUGGGCAACACCAACAUUCTT	204851	Homo sapiens homeodomain interacting protein kinase 1 (HIPK1), transcript variant 1, mRNA
Human Kinase Plate 24	BMX	GGAAUUCCCUGAGUCAAGUTT	ACUUGACUCAGGGAAUUCCTT	660	Homo sapiens BMX non-receptor tyrosine kinase (BMX), mRNA
Human Kinase Plate 24	AK3L1	CUAGUGAUCAGUUUGAAUATT	UAUUCAAACUGAUCACUAGTT	205	Homo sapiens adenylate kinase 3-like 1 (AK3L1), nuclear gene encoding mitochondrial protein, transcript variant 3, mRNA
Human Kinase Plate 24	PHKB	CCAUUAAUAUACGAACUGATT	UCAGUUCGUAUAUUAAUGGTT	5257	Homo sapiens phosphorylase kinase, beta (PHKB), transcript variant 1, mRNA
Human Kinase Plate 24	PIP5K3	GGCACAAGCUAUAGCAAUUTT	AAUUGCUAUAGCUUGUGCCTT	200576	Homo sapiens phosphatidylinositol-3-phosphate/phosphatidylinositol 5-kinase, type III (PIP5K3), transcript variant 1, mRNA
Human Kinase Plate 24	Control	GAGACCUACCUCCGGAUCATT	UGAUCCGGAGGUAGGUCUCTT	5347	Homo sapiens polo-like kinase 1 (Drosophila) (PLK1), mRNA
Human Kinase Plate 24	MAP3K2	GAGUAUAAUGAUGGUCGUATT	UACGACCAUCAUUAUACUCTT	10746	Homo sapiens mitogen-activated protein kinase kinase kinase 2 (MAP3K2), mRNA
Human Kinase Plate 24	WNK2	GAUGAAAUUGCCACGUAUATT	UAUACGUGGCAAUUUCAUCTT	65268	Homo sapiens WNK lysine deficient protein kinase 2 (WNK2), mRNA
Human Kinase Plate 24	RIPK3	CGUAAUGAUGUCAUGGUUUTT	AAACCAUGACAUCAUUACGTT	11035	Homo sapiens receptor-interacting serine-threonine kinase 3 (RIPK3), mRNA
Human Kinase Plate 24	RAPGEF4	CCUGUUUGCUUGCCCGCGATT	UCGCGGGCAAGCAAACAGGTT	11069	Homo sapiens Rap guanine nucleotide exchange factor (GEF) 4 (RAPGEF4), mRNA
Human Kinase Plate 24	ABL1	GUUGGUUCAUCAUCAUUCATT	UGAAUGAUGAUGAACCAACTT	25	Homo sapiens v-abl Abelson murine leukemia viral oncogene homolog 1 (ABL1), transcript variant b, mRNA
Human Kinase Plate 24	ABL2	CAAGCAUCCUAAUCUGGUATT	UACCAGAUUAGGAUGCUUGTT	27	Homo sapiens v-abl Abelson murine leukemia viral oncogene homolog 2 (arg, Abelson-related gene) (ABL2), transcript variant b, mRNA
Human Kinase Plate 24	STK39	CAGAGAAGCUUCUUCUUGUTT	ACAAGAAGAAGCUUCUCUGTT	27347	Homo sapiens serine threonine kinase 39 (STE20/SPS1 homolog, yeast) (STK39), mRNA
Human Kinase Plate 24	TBK1	CAAGUUCUAACACAUUAGUTT	ACUAAUGUGUUAGAACUUGTT	29110	Homo sapiens TANK-binding kinase 1 (TBK1), mRNA
Human Kinase Plate 24	DAPK2	CACAUCAAGCUGAUUGACUTT	AGUCAAUCAGCUUGAUGUGTT	23604	Homo sapiens death-associated protein kinase 2 (DAPK2), mRNA
Human Kinase Plate 24	STK23	GAGACCAUUGUCCAGCUCATT	UGAGCUGGACAAUGGUCUCTT	26576	Homo sapiens SFRS protein kinase 3 (SRPK3), mRNA
Human Kinase Plate 25	Control	GAGACCUACCUCCGGAUCATT	UGAUCCGGAGGUAGGUCUCTT	5347	Homo sapiens polo-like kinase 1 (Drosophila) (PLK1), mRNA
Human Kinase Plate 25	SLK	GAGCAAAUGCAGCGUUACATT	UGUAACGCUGCAUUUGCUCTT	9748	Homo sapiens STE20-like kinase (yeast) (SLK), mRNA
Human Kinase Plate 25	NUAK1	CUCAUACGGUGGAUGCUGATT	UCAGCAUCCACCGUAUGAGTT	9891	Homo sapiens NUAK family, SNF1-like kinase, 1 (NUAK1), mRNA
Human Kinase Plate 25	PASK	CCAGAAUAUUUGUACAAGUTT	ACUUGUACAAAUAUUCUGGTT	23178	Homo sapiens PAS domain containing serine/threonine kinase (PASK), mRNA
Human Kinase Plate 25	STK36	GAUAUACCUGGAGCCAUUUTT	AAAUGGCUCCAGGUAUAUCTT	27148	Homo sapiens serine/threonine kinase 36 (fused homolog, Drosophila) (STK36), mRNA
Human Kinase Plate 25	AK3	CUUUCAUUGACCAAGGGAATT	UUCCCUUGGUCAAUGAAAGTT	50808	Homo sapiens adenylate kinase 3 (AK3), mRNA
Human Kinase Plate 25	VRK3	CGGUGUUCACCAGGACAAATT	UUUGUCCUGGUGAACACCGTT	51231	Homo sapiens vaccinia related kinase 3 (VRK3), transcript variant 1, mRNA
Human Kinase Plate 25	PFKFB2	CCAUGAAGAUCCGCAAACATT	UGUUUGCGGAUCUUCAUGGTT	5208	Homo sapiens 6-phosphofructo-2-kinase/fructose-2,6-biphosphatase 2 (PFKFB2), transcript variant 2, mRNA
Human Kinase Plate 25	CHKA	CAAAUUGCUCAGUUACAAUTT	AUUGUAACUGAGCAAUUUGTT	1119	Homo sapiens choline kinase alpha (CHKA), transcript variant 1, mRNA
Human Kinase Plate 25	PFKFB4	CAAUGAAGAGGGCCUGAAATT	UUUCAGGCCCUCUUCAUUGTT	5210	Homo sapiens 6-phosphofructo-2-kinase/fructose-2,6-biphosphatase 4 (PFKFB4), mRNA
Human Kinase Plate 25	ITPK1	CUGAUCGGUGCAUGUGAGATT	UCUCACAUGCACCGAUCAGTT	3705	Homo sapiens inositol 1,3,4-triphosphate 5/6 kinase (ITPK1), mRNA
Human Kinase Plate 25	NAGK	GACCGAUUUCCCUACCUGATT	UCAGGUAGGGAAAUCGGUCTT	55577	Homo sapiens N-acetylglucosamine kinase (NAGK), mRNA
Human Kinase Plate 25	MULK	CCUCUUUGCCGAAAGUGGATT	UCCACUUUCGGCAAAGAGGTT	55750	Homo sapiens multiple substrate lipid kinase (MULK), mRNA
Human Kinase Plate 25	CKMT1B	CGGAUCUAGAUGCCAGUAATT	UUACUGGCAUCUAGAUCCGTT	1159	Homo sapiens creatine kinase, mitochondrial 1B (CKMT1B), nuclear gene encoding mitochondrial protein, mRNA
Human Kinase Plate 25	TPK1	CUUUGAUUCUAUUAGGCCUTT	AGGCCUAAUAGAAUCAAAGTT	27010	Homo sapiens thiamin pyrophosphokinase 1 (TPK1), transcript variant 1, mRNA
Human Kinase Plate 25	HKDC1	CCAUCAAGAGGAGAAACGATT	UCGUUUCUCCUCUUGAUGGTT	80201	Homo sapiens hexokinase domain containing 1 (HKDC1), mRNA
Human Kinase Plate 25	IPMK	CAAACGAUUUAUACCUAAATT	UUUAGGUAUAAAUCGUUUGTT	253430	Homo sapiens inositol polyphosphate multikinase (IPMK), mRNA
Human Kinase Plate 25	LOC390975	CUGACAACGUGCUGGUCUUTT	AAGACCAGCACGUUGUCAGTT	390975	PREDICTED: Homo sapiens similar to SH3-binding kinase (LOC390975), mRNA
Human Kinase Plate 25	MAST3	GUUUGACCCUGAGGAAUUUTT	AAAUUCCUCAGGGUCAAACTT	23031	PREDICTED: Homo sapiens microtubule associated serine/threonine kinase 3 (MAST3), mRNA
Human Kinase Plate 25	MAST4	CGAAAGAUCCUAAUUGUUATT	UAACAAUUAGGAUCUUUCGTT	23227	Homo sapiens cDNA FLJ16540 fis, clone OCBBF2034637, moderately similar to Mus musculus microtubule associated testis specific serine/threonine protein kinase (Mtssk)
Human Kinase Plate 25	ZAK	CACAUGUCCUUGGUUGGAATT	UUCCAACCAAGGACAUGUGTT	51776	Homo sapiens sterile alpha motif and leucine zipper containing kinase AZK (ZAK), transcript variant 1, mRNA
Human Kinase Plate 25	PRKAG3	CCUCUAUUCCCGCUUUGAUTT	AUCAAAGCGGGAAUAGAGGTT	53632	Homo sapiens protein kinase, AMP-activated, gamma 3 non-catalytic subunit (PRKAG3), mRNA
Human Kinase Plate 25	OXSM	CUUAGUGACUCCUCUUGGUTT	ACCAAGAGGAGUCACUAAGTT	54995	Homo sapiens 3-oxoacyl-ACP synthase, mitochondrial (OXSM), mRNA
Human Kinase Plate 25	Control	GAGACCUACCUCCGGAUCATT	UGAUCCGGAGGUAGGUCUCTT	5347	Homo sapiens polo-like kinase 1 (Drosophila) (PLK1), mRNA
Human Kinase Plate 25	SCYL2	GUGAUAGGACAAUCUGCUUTT	AAGCAGAUUGUCCUAUCACTT	55681	Homo sapiens SCY1-like 2 (S. cerevisiae) (SCYL2), mRNA
Human Kinase Plate 25	PAK6	CCUCUGACCACUUCGGAUATT	UAUCCGAAGUGGUCAGAGGTT	56924	Homo sapiens p21(CDKN1A)-activated kinase 6 (PAK6), mRNA
Human Kinase Plate 25	PAK7	GGGAUUACCACCAUGACAATT	UUGUCAUGGUGGUAAUCCCTT	57144	Homo sapiens p21(CDKN1A)-activated kinase 7 (PAK7), transcript variant 1, mRNA
Human Kinase Plate 25	SCYL1	CUGAGGAUUUCUGUCGGCATT	UGCCGACAGAAAUCCUCAGTT	57410	Homo sapiens SCY1-like 1 (S. cerevisiae) (SCYL1), transcript variant A, mRNA
Human Kinase Plate 25	ALPK3	CAGAUCUGAGGAGGCAGUATT	UACUGCCUCCUCAGAUCUGTT	57538	Homo sapiens alpha-kinase 3 (ALPK3), mRNA
Human Kinase Plate 25	CAMKV	CAAGCAACGUGGUACGGCATT	UGCCGUACCACGUUGCUUGTT	79012	Homo sapiens CaM kinase-like vesicle-associated (CAMKV), mRNA
Human Kinase Plate 25	LRRK1	GGAACUACACGGUGGUGAATT	UUCACCACCGUGUAGUUCCTT	79705	Homo sapiens leucine-rich repeat kinase 1 (LRRK1), mRNA
Human Kinase Plate 25	NUAK2	CUCUAUGCCUCGCCAGAGATT	UCUCUGGCGAGGCAUAGAGTT	81788	Homo sapiens NUAK family, SNF1-like kinase, 2 (NUAK2), mRNA
Human Kinase Plate 25	UCK1	CAGAGACCACGGUGGUCUATT	UAGACCACCGUGGUCUCUGTT	83549	Homo sapiens uridine-cytidine kinase 1 (UCK1), mRNA
Human Kinase Plate 25	MPP4	GACAAACUGGUAGAAGUGATT	UCACUUCUACCAGUUUGUCTT	58538	Homo sapiens membrane protein, palmitoylated 4 (MAGUK p55 subfamily member 4) (MPP4), mRNA
Human Kinase Plate 25	MGC16169	GAUCUAUUGAAGAAGUGUATT	UACACUUCUUCAAUAGAUCTT	93627	Homo sapiens hypothetical protein MGC16169 (MGC16169), mRNA
Human Kinase Plate 25	MAPKAPK2	GAAAGAGAAGCAUCCGAAATT	UUUCGGAUGCUUCUCUUUCTT	9261	Homo sapiens mitogen-activated protein kinase-activated protein kinase 2 (MAPKAPK2), transcript variant 2, mRNA
Human Kinase Plate 25	PSKH2	CGGGUUAGCCAUCGUUACATT	UGUAACGAUGGCUAACCCGTT	85481	Homo sapiens protein serine kinase H2 (PSKH2), mRNA
Human Kinase Plate 25	PIP5K1A	GAGACUUUGCAAAUGCUAATT	UUAGCAUUUGCAAAGUCUCTT	8394	Homo sapiens phosphatidylinositol-4-phosphate 5-kinase, type I, alpha (PIP5K1A), mRNA
Human Kinase Plate 25	PTK9	GAGACUAUUUAGAGUCCAUTT	AUGGACUCUAAAUAGUCUCTT	5756	Homo sapiens PTK9 protein tyrosine kinase 9 (PTK9), transcript variant 1, mRNA
Human Kinase Plate 25	RYK	CUGAAAGAUGGUUACCGAATT	UUCGGUAACCAUCUUUCAGTT	6259	Homo sapiens RYK receptor-like tyrosine kinase (RYK), transcript variant 2, mRNA
Human Kinase Plate 25	RPS6KB1	CUUUAAACCUCUGUUGCAATT	UUGCAACAGAGGUUUAAAGTT	6198	Homo sapiens ribosomal protein S6 kinase, 70kDa, polypeptide 1 (RPS6KB1), mRNA
Human Kinase Plate 25	DAPK3	CACGACAUCUUCGAGAACATT	UGUUCUCGAAGAUGUCGUGTT	1613	Homo sapiens death-associated protein kinase 3 (DAPK3), mRNA
Human Kinase Plate 25	IRAK2	GGACUUACUCCUCAGUGAUTT	AUCACUGAGGAGUAAGUCCTT	3656	Homo sapiens interleukin-1 receptor-associated kinase 2 (IRAK2), mRNA
Human Kinase Plate 25	BLK	CUGAUCAAGCACUAUAAGATT	UCUUAUAGUGCUUGAUCAGTT	640	Homo sapiens B lymphoid tyrosine kinase (BLK), mRNA
Human Kinase Plate 25	CKMT2	GGCAAUAUGAAACGAGUAUTT	AUACUCGUUUCAUAUUGCCTT	1160	Homo sapiens creatine kinase, mitochondrial 2 (sarcomeric) (CKMT2), nuclear gene encoding mitochondrial protein, mRNA
Human Kinase Plate 25	MPP3	CACGGUUGCCCAGAAGAAUTT	AUUCUUCUGGGCAACCGUGTT	4356	Homo sapiens membrane protein, palmitoylated 3 (MAGUK p55 subfamily member 3) (MPP3), mRNA
Human Kinase Plate 25	Control	GAGACCUACCUCCGGAUCATT	UGAUCCGGAGGUAGGUCUCTT	5347	Homo sapiens polo-like kinase 1 (Drosophila) (PLK1), mRNA
Human Kinase Plate 25	DMPK	CACCUAUCGUUGGUUCGCATT	UGCGAACCAACGAUAGGUGTT	1760	Homo sapiens dystrophia myotonica-protein kinase (DMPK), mRNA
Human Kinase Plate 25	EPHB3	CUCGUUAUGCGGCCGUGAATT	UUCACGGCCGCAUAACGAGTT	2049	Homo sapiens EPH receptor B3 (EPHB3), mRNA
Human Kinase Plate 25	ROR2	CAUUUAUGUGGACUCGCUUTT	AAGCGAGUCCACAUAAAUGTT	4920	Homo sapiens receptor tyrosine kinase-like orphan receptor 2 (ROR2), mRNA
Human Kinase Plate 25	TAF1	GCCAAUUGCUGCAAGCAUUTT	AAUGCUUGCAGCAAUUGGCTT	6872	Homo sapiens TAF1 RNA polymerase II, TATA box binding protein (TBP)-associated factor, 250kDa (TAF1), transcript variant 1, mRNA
Human Kinase Plate 25	LATS1	GCAAUUGAAUUCAUUAGUATT	UACUAAUGAAUUCAAUUGCTT	9113	Homo sapiens LATS, large tumor suppressor, homolog 1 (Drosophila) (LATS1), mRNA
Human Kinase Plate 25	BCKDK	CACAAUGGAGAGUCACCUATT	UAGGUGACUCUCCAUUGUGTT	10295	Homo sapiens branched chain ketoacid dehydrogenase kinase (BCKDK), mRNA
Human Kinase Plate 25	STK10	GUCAAUGGAUGCCAGAAUUTT	AAUUCUGGCAUCCAUUGACTT	6793	Homo sapiens serine/threonine kinase 10 (STK10), mRNA
Human Kinase Plate 25	PHKG1	CGCUGAAGGAGGUGGACAUTT	AUGUCCACCUCCUUCAGCGTT	5260	Homo sapiens phosphorylase kinase, gamma 1 (muscle) (PHKG1), mRNA
Human Kinase Plate 25	PRKCD	CUCUUUGAAAGGGAACCAATT	UUGGUUCCCUUUCAAAGAGTT	5580	Homo sapiens protein kinase C, delta (PRKCD), transcript variant 2, mRNA
Human Kinase Plate 25	STK3	GAAGAAGAUGGAACUAUGATT	UCAUAGUUCCAUCUUCUUCTT	6788	Homo sapiens serine/threonine kinase 3 (STE20 homolog, yeast) (STK3), mRNA
Human Kinase Plate 25	MERTK	CAAUCAGUGUACCUAAUAUTT	AUAUUAGGUACACUGAUUGTT	10461	Homo sapiens c-mer proto-oncogene tyrosine kinase (MERTK), mRNA
Human Kinase Plate 25	NEK8	CCUACAACCAGAAGAGUGATT	UCACUCUUCUGGUUGUAGGTT	284086	Homo sapiens NIMA (never in mitosis gene a)- related kinase 8 (NEK8), mRNA
Human Kinase Plate 25	GRK4	GUACUAGAGUUGCCCAUAATT	UUAUGGGCAACUCUAGUACTT	2868	Homo sapiens G protein-coupled receptor kinase 4 (GRK4), transcript variant 1, mRNA
Human Kinase Plate 25	BMP2K	GAAUGAUGGUGGGAACUAUTT	AUAGUUCCCACCAUCAUUCTT	55589	Homo sapiens BMP2 inducible kinase (BMP2K), transcript variant 1, mRNA
Human Kinase Plate 25	BRDT	CACUCAACAGAAUAUAGCUTT	AGCUAUAUUCUGUUGAGUGTT	676	Homo sapiens bromodomain, testis-specific (BRDT), transcript variant 1, mRNA
Human Kinase Plate 25	FLJ30698	GUGUGGAAGGCACCAGGAUTT	AUCCUGGUGCCUUCCACACTT	400687	PREDICTED: Homo sapiens hypothetical LOC400687 (LOC400687), mRNA
Human Kinase Plate 25	AK3L2	CGUCACUGGUGAACCGUUATT	UAACGGUUCACCAGUGACGTT	387851	adenylate kinase 3-like 2
Human Kinase Plate 25	MELK	GUGUGAAGAUGAUUUAUCATT	UGAUAAAUCAUCUUCACACTT	9833	Homo sapiens maternal embryonic leucine zipper kinase (MELK), mRNA
Human Kinase Plate 25	TNIK	CAGUUUCAGCGGCAGUAUUTT	AAUACUGCCGCUGAAACUGTT	23043	Homo sapiens TRAF2 and NCK interacting kinase (TNIK), mRNA
Human Kinase Plate 25	RIPK5	CUUAAUCAGGCAGUGGCUATT	UAGCCACUGCCUGAUUAAGTT	25778	Homo sapiens receptor interacting protein kinase 5 (RIPK5), transcript variant 1, mRNA
Human Kinase Plate 25	TNNI3K	GAAAUUCUCACUGGCGAAATT	UUUCGCCAGUGAGAAUUUCTT	51086	Homo sapiens TNNI3 interacting kinase (TNNI3K), mRNA
Human Kinase Plate 25	TAOK3	GCAGUAUGAACAGAGUAUATT	UAUACUCUGUUCAUACUGCTT	51347	Homo sapiens TAO kinase 3 (TAOK3), mRNA
Human Kinase Plate 25	Control	GAGACCUACCUCCGGAUCATT	UGAUCCGGAGGUAGGUCUCTT	5347	Homo sapiens polo-like kinase 1 (Drosophila) (PLK1), mRNA
Human Kinase Plate 25	TEX14	CAGACAAUAAUGCACGAGATT	UCUCGUGCAUUAUUGUCUGTT	56155	Homo sapiens testis expressed sequence 14 (TEX14), transcript variant 2, mRNA
Human Kinase Plate 25	GSG2	GCUUUGAGCACCGAGACUUTT	AAGUCUCGGUGCUCAAAGCTT	83903	Homo sapiens germ cell associated 2 (haspin) (GSG2), mRNA
Human Kinase Plate 25	WNK4	GAAUCUGAUGCUUUCUGAUTT	AUCAGAAAGCAUCAGAUUCTT	65266	Homo sapiens WNK lysine deficient protein kinase 4 (WNK4), mRNA
Human Kinase Plate 25	JAK1	CCAUCAAUAAAUUGCGGCATT	UGCCGCAAUUUAUUGAUGGTT	3716	Homo sapiens Janus kinase 1 (a protein tyrosine kinase) (JAK1), mRNA
Human Kinase Plate 25	PDK1	GCCAAUACAAGUGGUUUAUTT	AUAAACCACUUGUAUUGGCTT	5163	Homo sapiens pyruvate dehydrogenase kinase, isozyme 1 (PDK1), nuclear gene encoding mitochondrial protein, mRNA
Human Kinase Plate 25	PRKCI	CUUUCCAAGCCAAGCGUUUTT	AAACGCUUGGCUUGGAAAGTT	5584	Homo sapiens protein kinase C, iota (PRKCI), mRNA
Human Kinase Plate 25	RPS6KA1	CAUUGACUGGAAUAAGCUATT	UAGCUUAUUCCAGUCAAUGTT	6195	Homo sapiens ribosomal protein S6 kinase, 90kDa, polypeptide 1 (RPS6KA1), transcript variant 1, mRNA
Human Kinase Plate 25	GUCY2D	CACUCUUUGGCACCAUCUATT	UAGAUGGUGCCAAAGAGUGTT	3000	Homo sapiens guanylate cyclase 2D, membrane (retina-specific) (GUCY2D), mRNA
[truncated: 258 more rows]
