# Supplementary material for: Integrative analysis of high-throughput RNAi screen data identifies the FER and CRKL tyrosine kinases as new regulators of the mitogenic ERK-dependent pathways in transformed cells
Source: BMC Genomics. 2014 Dec 23;15(1):1169. doi: 10.1186/1471-2164-15-1169 (PMC4367906; doi:10.1186/1471-2164-15-1169)
Supplement: Supplementary file 1 — Additional file 1: The following additional data are available with the online version of this paper. Table S1. Lists protein kinases screened and their associated siRNA sequences. Table S2. Describes row data of MI for the 714 siRNAs. Table S3. Compares identified kinases with results from the literature. Table S4. Describes protein-protein interaction network from the low-MI group. Table S5. Describes protein-protein interaction network from the high-MI group. Table S6. Describes parameters of topological analyses from low and high MI graphs. Figure S1 and S2. Are expandable views of PPIs from high- and low-MI groups, respectively. Figure S3. Describes the effects of FER and CRKL silencing in HuH7 cells on ERK phosphorylation. Figure S4. Shows KI67 expression in HuH7 cells silenced for FER and CRKL. Figure S5 and Figure S6. Describes the effect of FER and CRKL silencing in HuH7 cells on Cdk2 expression and migration, respectively. (ZIP 910 KB) [file 12864_2014_6952_MOESM1_ESM.zip › 1533173142128948_add8.xls]

## Sheet: TABLE S2
Supplementary Table S2: Mitotic Index was calculated for all kinases as described in methods. Mediane was 4.89 and MAD was 0.6. Significant low and high MI were selected with cutoff 3.68 and 6.09.
SI02100 Sigma MISSION® siRNA Human Gene Family Set Kinase Panel, 719 targets				Replicate 1															Replicate 2
				si RNA 1					si RNA 2					si RNA 3					si RNA 1					si RNA 2					si RNA 3
plate number	plate position	Target		Plate number-plate position	median mitosis number on 4 pictures	median nucleus number on 4 pictures	Mitotic Index		Plate number-plate position	median mitosis number on 4 pictures	median nucleusnumber on 4 pictures	Mitotic Index		Plate number-plate position	median mitosis number on 4 pictures	median nucleusnumber on 4 pictures	Mitotic Index		Plate number-plate position	median mitosis number on 4 pictures	median nucleusnumber on 4 pictures	Mitotic Index		Plate number-plate position	median mitosis number on 4 pictures	median nucleusnumber on 4 pictures	Mitotic Index		Plate number-plate position	median mitosis number on 4 pictures	median nucleusnumber on 4 pictures	Mitotic Index
Human Kinase Plates 1 to 3	A2	Control		p1-A02	27.5	468	5.87607		p2-A02	14.5	517.5	2.80193		p3-A02	41	575.5	7.12424		p1-A02	12	303	3.9604		p2-A02	10	276.5	3.61664		p3-A02	13	312	4.16667
	A3	FYN		p1-A03	23	506.5	4.54097		p2-A03	26	413.5	6.28779		p3-A03	25.5	493	5.17241		p1-A03	16	315.5	5.07132		p2-A03	22	457.5	4.80874		p3-A03	32	448	7.14286
	A4	MATK		p1-A04	30.5	536	5.6903		p2-A04	31	453.5	6.83572		p3-A04	32	533	6.00375		p1-A04	19	402	4.72637		p2-A04	14	352.5	3.97163		p3-A04	21	406	5.17241
	A5	NTRK1		p1-A05	17	485.5	3.50154		p2-A05	24	568.5	4.22164		p3-A05	34	570.5	5.95968		p1-A05	21	441.5	4.75651		p2-A05	20	500.5	3.996		p3-A05	19	335	5.67164
	A6	PDPK1		p1-A06	21	518	4.05405		p2-A06	25	527.5	4.73934		p3-A06	29.5	547.5	5.38813		p1-A06	25	336.5	7.42942		p2-A06	27	493	5.47667		p3-A06	23	432	5.32407
	A7	PIK4CB		p1-A07	26	446.5	5.82307		p2-A07	33	349.5	9.44206		p3-A07	39	552	7.06522		p1-A07	24	280.5	8.55615		p2-A07	23	307.5	7.47967		p3-A07	12	287	4.18118
	A8	PRKCB1		p1-A08	25	458.5	5.45256		p2-A08	43	559	7.69231		p3-A08	25	543	4.60405		p1-A08	23	367	6.26703		p2-A08	45	445.5	10.101		p3-A08	21	336	6.25
	A9	MAPK9		p1-A09	24.5	475.5	5.15247		p2-A09	20	551	3.62976		p3-A09	23	542.5	4.23963		p1-A09	32	418.5	7.64636		p2-A09	32	521	6.14203		p3-A09	9	313	2.8754
	A10	RALB		p1-A10	20	526.5	3.79867		p2-A10	45	555	8.10811		p3-A10	18	528.5	3.40587		p1-A10	22	382	5.75916		p2-A10	18	455	3.95604		p3-A10	16	303.5	5.27183
	A11	SYK		p1-A11	34	492.5	6.90355		p2-A11	18	263	6.84411		p3-A11	16	526.5	3.03894		p1-A11	16	419.5	3.81406		p2-A11	4	349	1.14613		p3-A11	3	273.5	1.09689
	B2	KIAA1639		p1-B02	12	268.5	4.46927		p2-B02	46	316.5	14.534		p3-B02	29.5	592	4.98311		p1-B02	24	454	5.28634		p2-B02	17	365	4.65753		p3-B02	35	500	7
	B3	GRK6		p1-B03	31	313.5	9.88836		p2-B03	17	383.5	4.43286		p3-B03	27	526	5.13308		p1-B03	20	330.5	6.05144		p2-B03	19	432	4.39815		p3-B03	13	351	3.7037
	B4	MAP3K3		p1-B04	23.5	490.5	4.79103		p2-B04	29.5	598	4.93311		p3-B04	22	566	3.88693		p1-B04	8	362	2.20994		p2-B04	19	361	5.26316		p3-B04	10	355	2.8169
	B5	NTRK3		p1-B05	25	518.5	4.8216		p2-B05	25	581.5	4.29923		p3-B05	23	524.5	4.38513		p1-B05	20	485	4.12371		p2-B05	14	339	4.12979		p3-B05	22	372	5.91398
	B6	PFKFB1		p1-B06	29	275.5	10.5263		p2-B06	22.5	574	3.91986		p3-B06	19.5	579	3.36788		p1-B06	20	384.5	5.20156		p2-B06	18	474.5	3.79347		p3-B06	14	482.5	2.90155
	B7	PKM2		p1-B07	28.5	289.5	9.84456		p2-B07	23	550.5	4.17802		p3-B07	30	542	5.53506		p1-B07	13	324	4.01235		p2-B07	16	375.5	4.26099		p3-B07	10	311.5	3.21027
	B8	PRKCG		p1-B08	27	523	5.16252		p2-B08	22.5	581	3.87263		p3-B08	23	580	3.96552		p1-B08	7	253.5	2.76134		p2-B08	12	423.5	2.83353		p3-B08	12	261.5	4.58891
	B9	MAPK10		p1-B09	24	473	5.074		p2-B09	26.5	604	4.38742		p3-B09	26	550	4.72727		p1-B09	40	212	18.8679		p2-B09	20	323.5	6.18238		p3-B09	10	271	3.69004
	B10	GRK1		p1-B10	34.5	513	6.72515		p2-B10	28.5	315.5	9.03328		p3-B10	25.5	578	4.41176		p1-B10	14	196.5	7.12468		p2-B10	20	348	5.74713		p3-B10	22	351.5	6.25889
	B11	TEC		p1-B11	19.5	557	3.5009		p2-B11	23	602.5	3.81743		p3-B11	37	605.5	6.11065		p1-B11	14	263	5.32319		p2-B11	5	226.5	2.20751		p3-B11	29	363	7.98898
	C2	LOC442075		p1-C02	33	499.5	6.60661		p2-C02	18.5	591.5	3.12764		p3-C02	27.5	571.5	4.8119		p1-C02	24	530	4.5283		p2-C02	18	499	3.60721		p3-C02	20	477.5	4.18848
	C3	GSK3B		p1-C03	24	300.5	7.98669		p2-C03	15	397	3.77834		p3-C03	29.5	568.5	5.18909		p1-C03	16	319	5.01567		p2-C03	41	324	12.6543		p3-C03	9	318	2.83019
	C4	MAP3K10		p1-C04	27	309	8.73786		p2-C04	31	569.5	5.44337		p3-C04	21.5	527	4.0797		p1-C04	5	297	1.6835		p2-C04	10	266.5	3.75235		p3-C04	5	264.5	1.89036
	C5	PAK1		p1-C05	22.5	515.5	4.36469		p2-C05	47	588.5	7.98641		p3-C05	33	604	5.46358		p1-C05	6	312	1.92308		p2-C05	13	357	3.64146		p3-C05	9	361	2.49307
	C6	PHKA1		p1-C06	15	273	5.49451		p2-C06	19.5	561	3.47594		p3-C06	19	528	3.59848		p1-C06	3	246	1.21951		p2-C06	5	319.5	1.56495		p3-C06	21	308.5	6.80713
	C7	PRKACG		p1-C07	36	293.5	12.2658		p2-C07	17.5	518.5	3.37512		p3-C07	33.5	620	5.40323		p1-C07	16	323.5	4.9459		p2-C07	16	427.5	3.74269		p3-C07	11	222	4.95495
	C8	PKN1		p1-C08	26	275.5	9.43739		p2-C08	16	599	2.67112		p3-C08	18	528.5	3.40587		p1-C08	5	190.5	2.62467		p2-C08	14	424	3.30189		p3-C08	21	347.5	6.04317
	C9	MAP2K6		p1-C09	29.5	523.5	5.63515		p2-C09	23.5	524.5	4.48046		p3-C09	26	622.5	4.17671		p1-C09	24	299	8.02676		p2-C09	21	402.5	5.21739		p3-C09	5	186.5	2.68097
	C10	MAPK12		p1-C10	19	534.5	3.55472		p2-C10	33	603.5	5.4681		p3-C10	34	616	5.51948		p1-C10	11	348.5	3.15638		p2-C10	11	287.5	3.82609		p3-C10	25	414.5	6.03136
	C11	TGFBR2		p1-C11	22	489.5	4.49438		p2-C11	33	594.5	5.55088		p3-C11	21	547.5	3.83562		p1-C11	17	202	8.41584		p2-C11	6	192	3.125		p3-C11	7	183	3.82514
	D2	ACVRL1		p1-D02	20	502	3.98406		p2-D02	28	570.5	4.90798		p3-D02	17.5	576.5	3.03556		p1-D02	22	449	4.89978		p2-D02	23	306.5	7.50408		p3-D02	17	489	3.47648
	D3	HCK		p1-D03	21	500	4.2		p2-D03	31	468.5	6.61686		p3-D03	34.5	587	5.87734		p1-D03	13	285.5	4.55342		p2-D03	5	306.5	1.63132		p3-D03	16	289	5.53633
	D4	MST1R		p1-D04	31	551.5	5.62103		p2-D04	37	592.5	6.24473		p3-D04	20	589.5	3.39271		p1-D04	2	207	0.966184		p2-D04	7	316.5	2.21169		p3-D04	9	269	3.34572
	D5	PCK1		p1-D05	30	285	10.5263		p2-D05	27	604.5	4.4665		p3-D05	28	573	4.88656		p1-D05	17	366.5	4.63847		p2-D05	9	267.5	3.36449		p3-D05	9	356	2.52809
	D6	PIK3C2A		p1-D06	21.5	291.5	7.37564		p2-D06	33	577.5	5.71429		p3-D06	27	603	4.47761		p1-D06	14	298.5	4.69012		p2-D06	17	340	5		p3-D06	15	408.5	3.67197
	D7	PRKAG1		p1-D07	21	306.5	6.85155		p2-D07	17.5	499	3.50701		p3-D07	27	531	5.08475		p1-D07	6	270.5	2.21811		p2-D07	17	308.5	5.51053		p3-D07	9	389	2.31362
	D8	MAPK1		p1-D08	29.5	511	5.77299		p2-D08	33	565	5.84071		p3-D08	25	579.5	4.31406		p1-D08	4	341	1.17302		p2-D08	8	366.5	2.18281		p3-D08	21	373	5.63003
	D9	EIF2AK2		p1-D09	25	303	8.25083		p2-D09	24.5	588	4.16667		p3-D09	27.5	585	4.70085		p1-D09	27	240	11.25		p2-D09	20	479	4.17537		p3-D09	4	207.5	1.92771
	D10	MAP2K4		p1-D10	22	524	4.19847		p2-D10	27	581.5	4.64316		p3-D10	22	572.5	3.84279		p1-D10	20	268.5	7.44879		p2-D10	20	463	4.31965		p3-D10	13	505	2.57426
	D11	CDK4		p1-D11	21	529	3.96975		p2-D11	33	598.5	5.51378		p3-D11	28	601	4.6589		p1-D11	21	192	10.9375		p2-D11	13	322	4.03727		p3-D11	19	357.5	5.31469
	E2	ATM		p1-E02	22	519.5	4.23484		p2-E02	34.5	613.5	5.62347		p3-E02	23	573.5	4.01046		p1-E02	21	436	4.81651		p2-E02	9	309.5	2.90792		p3-E02	18	321	5.60748
	E3	LIMK1		p1-E03	28	517	5.41586		p2-E03	15	518.5	2.89296		p3-E03	34	590.5	5.75783		p1-E03	8	245	3.26531		p2-E03	14	318.5	4.3956		p3-E03	8	350.5	2.28245
	E4	NEK2		p1-E04	27	565.5	4.77454		p2-E04	28	600	4.66667		p3-E04	34	597.5	5.69038		p1-E04	18	252.5	7.12871		p2-E04	6	249	2.40964		p3-E04	14	387.5	3.6129
	E5	PCTK2		p1-E05	30.5	254	12.0079		p2-E05	21	613	3.42577		p3-E05	24.5	586.5	4.17732		p1-E05	18	381.5	4.71822		p2-E05	14	352	3.97727		p3-E05	5	107	4.6729
	E6	PIK3C2B		p1-E06	29	269.5	10.7607		p2-E06	37.5	591	6.34518		p3-E06	21	566	3.71025		p1-E06	15	349.5	4.29185		p2-E06	17	376	4.52128		p3-E06	12	405.5	2.95931
	E7	PRKAR1B		p1-E07	28	315.5	8.8748		p2-E07	33	606	5.44554		p3-E07	47	621	7.56844		p1-E07	10	267	3.74532		p2-E07	6	203.5	2.9484		p3-E07	14	460.5	3.04017
	E8	MAPK3		p1-E08	18	513.5	3.50536		p2-E08	27	576	4.6875		p3-E08	33	607	5.43657		p1-E08	9	241.5	3.72671		p2-E08	8	245	3.26531		p3-E08	8	179	4.46927
	E9	PRPS1		p1-E09	24	523	4.58891		p2-E09	38	624	6.08974		p3-E09	25	569	4.39367		p1-E09	17	295.5	5.75296		p2-E09	14	423.5	3.30579		p3-E09	7	230	3.04348
	E10	STC1		p1-E10	26	505	5.14851		p2-E10	17	573	2.96684		p3-E10	17.5	561	3.11943		p1-E10	20	345	5.7971		p2-E10	7	317	2.2082		p3-E10	14	509	2.75049
	E11	GALK1		p1-E11	18.5	515.5	3.58875		p2-E11	24.5	638	3.84013		p3-E11	17.5	552.5	3.16742		p1-E11	20	251.5	7.95229		p2-E11	16	355.5	4.5007		p3-E11	7	252	2.77778
	F2	BTK		p1-F02	17	520	3.26923		p2-F02	21	606	3.46535		p3-F02	31.5	545.5	5.77452		p1-F02	11	291	3.78007		p2-F02	18	389.5	4.62131		p3-F02	9	355	2.53521
	F3	LTK		p1-F03	29	552	5.25362		p2-F03	25	482.5	5.18135		p3-F03	44	607.5	7.2428		p1-F03	8	306.5	2.61011		p2-F03	10	338.5	2.95421		p3-F03	20	386	5.18135
	F4	NEK3		p1-F04	25	524.5	4.76644		p2-F04	27	623	4.33387		p3-F04	24	502.5	4.77612		p1-F04	7	233	3.00429		p2-F04	15	387.5	3.87097		p3-F04	21	317	6.62461
	F5	PDGFRB		p1-F05	21.5	529.5	4.06043		p2-F05	29	565	5.13274		p3-F05	29	573	5.06108		p1-F05	11	382	2.87958		p2-F05	18	386.5	4.65718		p3-F05	16	412	3.8835
	F6	PIK3C3		p1-F06	21	269.5	7.79221		p2-F06	27	541.5	4.98615		p3-F06	43	641	6.70827		p1-F06	14	251	5.57769		p2-F06	9	356.5	2.52454		p3-F06	16	436.5	3.66552
	F7	PRKAR2B		p1-F07	36	304.5	11.8227		p2-F07	41	542	7.56458		p3-F07	35	592.5	5.90717		p1-F07	11	382.5	2.87582		p2-F07	46	354	12.9944		p3-F07	8	363	2.20386
	F8	MAPK4		p1-F08	36	281.5	12.7886		p2-F08	24	612.5	3.91837		p3-F08	30	607.5	4.93827		p1-F08	23	352	6.53409		p2-F08	7	281	2.4911		p3-F08	24	477	5.03145
	F9	PRPS2		p1-F09	26	524	4.96183		p2-F09	27	612.5	4.40816		p3-F09	32	619.5	5.16546		p1-F09	22	278	7.91367		p2-F09	27	361	7.47922		p3-F09	17	335.5	5.06706
	F10	Control		p1-F10	24	478	5.02092		p2-F10	14.5	568	2.55282		p3-F10	26.5	572.5	4.62882		p1-F10	20	236	8.47458		p2-F10	11	282	3.90071		p3-F10	14	311	4.50161
	F11	GCK		p1-F11	18	539	3.33952		p2-F11	20	599	3.3389		p3-F11	26	534.5	4.86436		p1-F11	11	268	4.10448		p2-F11	8	299.5	2.67112		p3-F11	25	463	5.39957
	G2	FLT1		p1-G02	26	522.5	4.97608		p2-G02	12.5	541.5	2.3084		p3-G02	30.5	548.5	5.56062		p1-G02	15	331	4.53172		p2-G02	21	306.5	6.85155		p3-G02	19	298.5	6.36516
	G3	LYN		p1-G03	23	530	4.33962		p2-G03	16.5	467.5	3.52941		p3-G03	34	622	5.46624		p1-G03	16	293.5	5.45145		p2-G03	13	364	3.57143		p3-G03	15	361.5	4.14938
	G4	NME3		p1-G04	25	519	4.81696		p2-G04	34	639	5.32081		p3-G04	33.5	592	5.65878		p1-G04	4	47	8.51064		p2-G04	17	475	3.57895		p3-G04	8	339.5	2.35641
	G5	PDK2		p1-G05	23.5	306.5	7.66721		p2-G05	27	585.5	4.61144		p3-G05	31.5	631.5	4.98812		p1-G05	15	360.5	4.16089		p2-G05	9	290	3.10345		p3-G05	18	415.5	4.33213
	G6	PIM1		p1-G06	15.5	513	3.02144		p2-G06	27	594	4.54545		p3-G06	28	472	5.9322		p1-G06	6	250	2.4		p2-G06	10	371	2.69542		p3-G06	34	505	6.73267
	G7	Control		p1-G07	30	298	10.0671		p2-G07	14.5	519	2.79383		p3-G07	31	591	5.24535		p1-G07	4	194	2.06186		p2-G07	6	139.5	4.30108		p3-G07	4	221.5	1.80587
	G8	MAPK8		p1-G08	22	299	7.35786		p2-G08	24	585.5	4.09906		p3-G08	26	580	4.48276		p1-G08	4	205.5	1.94647		p2-G08	12	260.5	4.60653		p3-G08	7	140	5
	G9	PTK7		p1-G09	44	524	8.39695		p2-G09	34	585	5.81197		p3-G09	29	624.5	4.64371		p1-G09	5	200	2.5		p2-G09	18	360	5		p3-G09	10	245.5	4.07332
	G10	NEK4		p1-G10	16	294.5	5.43294		p2-G10	17	640	2.65625		p3-G10	23	596	3.85906		p1-G10	20	275	7.27273		p2-G10	12	446	2.69058		p3-G10	25	438	5.70776
	G11	GK		p1-G11	19.5	323	6.03715		p2-G11	31.5	619.5	5.08475		p3-G11	26	607	4.28336		p1-G11	11	228.5	4.814		p2-G11	19	319	5.95611		p3-G11	14	365	3.83562
	H2	FRK		p1-H02	18	545	3.30275		p2-H02	27	447	6.04027		p3-H02	23	490	4.69388		p1-H02	8	191	4.18848		p2-H02	7	142	4.92958		p3-H02	11	260	4.23077
	H3	MARK3		p1-H03	20	567.5	3.52423		p2-H03	49	536	9.14179		p3-H03	20.5	620.5	3.30379		p1-H03	9	179.5	5.01393		p2-H03	10	262.5	3.80952		p3-H03	12	247	4.8583
	H4	Control		p1-H04	27	512.5	5.26829		p2-H04	29	607.5	4.77366		p3-H04	24	586.5	4.09207		p1-H04	28	73	38.3562		p2-H04	6	158.5	3.78549		p3-H04	3	94	3.19149
	H5	PDK4		p1-H05	27	547.5	4.93151		p2-H05	24	614.5	3.90561		p3-H05	19	583	3.25901		p1-H05	72	199	36.1809		p2-H05	8	323.5	2.47295		p3-H05	11	284.5	3.86643
	H6	PIK3CG		p1-H06	23.5	290	8.10345		p2-H06	19.5	623.5	3.12751		p3-H06	31	589.5	5.25869		p1-H06	16	165	9.69697		p2-H06	5	256.5	1.94932		p3-H06	23	387.5	5.93548
	H7	PRKCA		p1-H07	26	70.5	36.8794		p2-H07	28	619.5	4.51977		p3-H07	31.5	614	5.13029		p1-H07	4	186.5	2.14477		p2-H07	11	259	4.2471		p3-H07	11	300	3.66667
	H8	MAPK11		p1-H08	32	293	10.9215		p2-H08	35.5	606	5.85809		p3-H08	30	620	4.83871		p1-H08	10	323	3.09598		p2-H08	20	398.5	5.01882		p3-H08	5	140	3.57143
	H9	RAF1		p1-H09	19.5	515.5	3.78274		p2-H09	23.5	644.5	3.64624		p3-H09	35	620.5	5.64061		p1-H09	48	181.5	26.4463		p2-H09	6	203.5	2.9484		p3-H09	13	214	6.07477
	H10	CDKL5		p1-H10	26	563.5	4.61402		p2-H10	39	620.5	6.28525		p3-H10	21	557.5	3.76682		p1-H10	32	277	11.5523		p2-H10	5	162	3.08642		p3-H10	11	414.5	2.6538
	H11	HK2		p1-H11	22.5	538	4.18216		p2-H11	35	633.5	5.52486		p3-H11	23	612	3.75817		p1-H11	112	158.5	70.6625		p2-H11	11	247	4.45344		p3-H11	12	377	3.18302
Human Kinase Plates 4 to 6	A2	Control		p4-A02	23	582.5	3.9485		p5-A02	35	68	51.4706		p6-A02	14	226	6.19469		p4-A02	20	381	5.24934		p5-A02	37	599.5	6.17181		p6-A02	8	499.5	1.6016
	A3	PHKG2		p4-A03	14	565.5	2.47569		p5-A03	18.5	604	3.06291		p6-A03	8.5	302	2.81457		p4-A03	12	494	2.42915		p5-A03	25	549.5	4.54959		p6-A03	6	436.5	1.37457
	A4	GALK2		p4-A04	21	515	4.07767		p5-A04	25	625	4		p6-A04	11	179.5	6.12813		p4-A04	44	288.5	15.2513		p5-A04	21	498	4.21687		p6-A04	18	535.5	3.36134
	A5	EIF2AK4		p4-A05	35	622	5.62701		p5-A05	32	648	4.93827		p6-A05	12.5	248.5	5.03018		p4-A05	20	561.5	3.56189		p5-A05	27	532.5	5.07042		p6-A05	13	526	2.47148
	A6	BMPR2		p4-A06	32	625.5	5.11591		p5-A06	28.5	601.5	4.73815		p6-A06	8	187	4.27807		p4-A06	20	513	3.89864		p5-A06	21	513	4.09357		p6-A06	19	537	3.53818
	A7	CSNK1G2		p4-A07	17	317	5.36278		p5-A07	22.5	597	3.76884		p6-A07	17	278	6.11511		p4-A07	22	528	4.16667		p5-A07	56	564.5	9.92028		p6-A07	15	568	2.64085
	A8	ACVR2A		p4-A08	21	621.5	3.37892		p5-A08	26.5	595	4.45378		p6-A08	7	174.5	4.01146		p4-A08	20	547	3.65631		p5-A08	13	309.5	4.20032		p6-A08	20	211.5	9.45626
	A9	CKM		p4-A09	25	638	3.9185		p5-A09	33	626.5	5.26736		p6-A09	12	312	3.84615		p4-A09	28	487.5	5.74359		p5-A09	21	306	6.86275		p6-A09	12	461.5	2.60022
	A10	TXK		p4-A10	20.5	528.5	3.8789		p5-A10	24.5	641	3.82215		p6-A10	21	451.5	4.65116		p4-A10	518	455.5	113.721		p5-A10	10	105.5	9.47867		p6-A10	15	490.5	3.0581
	A11	PIP5K1B		p4-A11	15.5	569	2.72408		p5-A11	23.5	581	4.04475		p6-A11	12.5	329	3.79939		p4-A11	15	446.5	3.35946		p5-A11	0	1.5	0		p6-A11	23	529	4.34783
	B2	INSR		p4-B02	26	560.5	4.63872		p5-B02	21.5	616.5	3.48743		p6-B02	26	467	5.56745		p4-B02	36	448.5	8.02676		p5-B02	24	560.5	4.28189		p6-B02	12	570	2.10526
	B3	PKLR		p4-B03	25	607	4.11862		p5-B03	20.5	673.5	3.0438		p6-B03	12	144.5	8.3045		p4-B03	27	497.5	5.42714		p5-B03	25	295.5	8.46024		p6-B03	15	252	5.95238
	B4	EPHA10		p4-B04	28	589.5	4.74979		p5-B04	30.5	611.5	4.98774		p6-B04	10	346.5	2.886		p4-B04	8	401	1.99501		p5-B04	27	598	4.51505		p6-B04	10	585.5	1.70794
	B5	ALDH18A1		p4-B05	28	618	4.53074		p5-B05	32	321.5	9.95334		p6-B05	24	437	5.49199		p4-B05	25	509	4.91159		p5-B05	19	515	3.68932		p6-B05	14	274	5.10949
	B6	BUB1B		p4-B06	20.5	533.5	3.84255		p5-B06	30.5	610.5	4.9959		p6-B06	16	229	6.9869		p4-B06	8	566.5	1.41218		p5-B06	25	578.5	4.32152		p6-B06	16	518	3.0888
	B7	DGKA		p4-B07	23.5	349	6.73352		p5-B07	24.5	636	3.8522		p6-B07	15.5	306.5	5.0571		p4-B07	50	497	10.0604		p5-B07	25	525.5	4.75737		p6-B07	12	545	2.20183
	B8	AKT2		p4-B08	17	350.5	4.85021		p5-B08	26	557.5	4.66368		p6-B08	16	508.5	3.14651		p4-B08	36	334	10.7784		p5-B08	17	320	5.3125		p6-B08	22	510	4.31373
	B9	CSNK1A1		p4-B09	31	651.5	4.75825		p5-B09	21	642.5	3.26848		p6-B09	10	220.5	4.53515		p4-B09	29	558	5.19713		p5-B09	34	355.5	9.56399		p6-B09	9	483.5	1.86143
	B10	TYK2		p4-B10	26	610	4.2623		p5-B10	28.5	584	4.88014		p6-B10	17	352.5	4.8227		p4-B10	13	538	2.41636		p5-B10	13	248.5	5.23139		p6-B10	21	271	7.74908
	B11	DYRK3		p4-B11	24.5	368	6.65761		p5-B11	16.5	513	3.21637		p6-B11	11	309	3.55987		p4-B11	34	553	6.14828		p5-B11	12	308.5	3.88979		p6-B11	25	559.5	4.46828
	C2	JAK3		p4-C02	36	634	5.67823		p5-C02	33	650.5	5.07302		p6-C02	6.5	91	7.14286		p4-C02	17	552	3.07971		p5-C02	24	620	3.87097		p6-C02	14	621.5	2.25261
	C3	MVK		p4-C03	24	623	3.85233		p5-C03	30	610.5	4.914		p6-C03	4	165.5	2.41692		p4-C03	27	481.5	5.60748		p5-C03	36	634	5.67823		p6-C03	22	555.5	3.9604
	C4	CHEK2		p4-C04	22	577.5	3.80952		p5-C04	16	629	2.54372		p6-C04	9.5	195.5	4.85934		p4-C04	18	407	4.4226		p5-C04	28	596	4.69799		p6-C04	13	583.5	2.22793
	C5	MARVELD3		p4-C05	25.5	594	4.29293		p5-C05	22	609.5	3.60952		p6-C05	14	243	5.76132		p4-C05	26	520	5		p5-C05	30	514.5	5.8309		p6-C05	17	500	3.4
	C6	CAMK2B		p4-C06	12.5	528.5	2.36518		p5-C06	23	595	3.86555		p6-C06	7.5	280	2.67857		p4-C06	20	557.5	3.58744		p5-C06	31	602	5.1495		p6-C06	20	523.5	3.82044
	C7	DGKG		p4-C07	33	623	5.29695		p5-C07	16	623	2.56822		p6-C07	7	238.5	2.93501		p4-C07	25	553.5	4.51671		p5-C07	36	528	6.81818		p6-C07	24	264	9.09091
	C8	ARAF		p4-C08	28	607	4.61285		p5-C08	28.5	621.5	4.58568		p6-C08	9	360.5	2.49653		p4-C08	33	585	5.64103		p5-C08	42	535	7.85047		p6-C08	18	559	3.22004
	C9	CSNK1D		p4-C09	27	653	4.13476		p5-C09	35	611.5	5.72363		p6-C09	18	270	6.66667		p4-C09	22	395.5	5.56258		p5-C09	11	260	4.23077		p6-C09	11	537	2.04842
	C10	VRK1		p4-C10	18	590	3.05085		p5-C10	32	635.5	5.03541		p6-C10	15	413	3.63196		p4-C10	20	491.5	4.06918		p5-C10	20	377.5	5.29801		p6-C10	23	561.5	4.09617
	C11	CDC42BPA		p4-C11	23	657	3.50076		p5-C11	31	569	5.44815		p6-C11	16.5	370	4.45946		p4-C11	39	558.5	6.98299		p5-C11	13	318	4.08805		p6-C11	18	585.5	3.0743
	D2	MET		p4-D02	23	621	3.7037		p5-D02	29.5	659.5	4.47309		p6-D02	11	248	4.43548		p4-D02	33	513	6.43275		p5-D02	23	565.5	4.0672		p6-D02	7	481.5	1.45379
	D3	AK1		p4-D03	35	345.5	10.1302		p5-D03	29	638	4.54545		p6-D03	16.5	408	4.04412		p4-D03	18	397	4.53401		p5-D03	27	562	4.80427		p6-D03	6	596	1.00671
	D4	RPS6KA2		p4-D04	20	625	3.2		p5-D04	23	631.5	3.64212		p6-D04	16	357.5	4.47552		p4-D04	12	389	3.08483		p5-D04	31	606	5.11551		p6-D04	32	268.5	11.9181
	D5	YSK4		p4-D05	12.5	560	2.23214		p5-D05	35	639	5.47731		p6-D05	16.5	363.5	4.5392		p4-D05	32	584	5.47945		p5-D05	18	528.5	3.40587		p6-D05	22	529.5	4.15486
	D6	CAMK2D		p4-D06	20.5	598	3.42809		p5-D06	33.5	631.5	5.30483		p6-D06	12.5	368	3.39674		p4-D06	21	512.5	4.09756		p5-D06	14	511.5	2.73705		p6-D06	12	45.5	26.3736
	D7	DGKQ		p4-D07	20	640	3.125		p5-D07	35	632	5.53797		p6-D07	41	505	8.11881		p4-D07	32	551.5	5.80236		p5-D07	24	510.5	4.70127		p6-D07	23	550.5	4.17802
	D8	AXL		p4-D08	35	608.5	5.75185		p5-D08	29.5	637.5	4.62745		p6-D08	49	593.5	8.25611		p4-D08	36	363	9.91736		p5-D08	25	549	4.55373		p6-D08	27	583	4.63122
	D9	CSNK2A1		p4-D09	24	599	4.00668		p5-D09	12	648	1.85185		p6-D09	27	562.5	4.8		p4-D09	25	501.5	4.98504		p5-D09	26	504.5	5.15362		p6-D09	26	558.5	4.65533
	D10	WEE1		p4-D10	21	606	3.46535		p5-D10	24.5	326	7.51534		p6-D10	29	429.5	6.75204		p4-D10	41	498	8.23293		p5-D10	401	314	127.707		p6-D10	25	608.5	4.10846
	D11	MAP4K3		p4-D11	21.5	586	3.66894		p5-D11	28	616	4.54545		p6-D11	20	457.5	4.37158		p4-D11	17	460	3.69565		p5-D11	22	400.5	5.49313		p6-D11	18	606.5	2.96785
	E2	NME1		p4-E02	31	600.5	5.16236		p5-E02	28	635	4.40945		p6-E02	14	236	5.9322		p4-E02	26	548.5	4.7402		p5-E02	19	585	3.24786		p6-E02	11	210	5.2381
	E3	FGFR1		p4-E03	24	605	3.96694		p5-E03	29	632	4.58861		p6-E03	15	239.5	6.26305		p4-E03	31	480	6.45833		p5-E03	23	557	4.12926		p6-E03	20	575	3.47826
	E4	CDKL4		p4-E04	32	614	5.21173		p5-E04	23.5	629	3.73609		p6-E04	24	548	4.37956		p4-E04	34	424.5	8.00942		p5-E04	37	558	6.63082		p6-E04	39	592.5	6.58228
	E5	NME1-NME2		p4-E05	26.5	645	4.10853		p5-E05	31	629.5	4.92454		p6-E05	19.5	387.5	5.03226		p4-E05	9	510	1.76471		p5-E05	25	505	4.9505		p6-E05	11	538	2.04461
	E6	CDK3		p4-E06	31.5	559	5.63506		p5-E06	28	626.5	4.46927		p6-E06	24	562	4.27046		p4-E06	19	478	3.9749		p5-E06	26	479.5	5.42231		p6-E06	23	534	4.30712
	E7	DLG2		p4-E07	25	652.5	3.83142		p5-E07	29	622.5	4.65863		p6-E07	36	588	6.12245		p4-E07	40	591	6.76819		p5-E07	31	513.5	6.037		p6-E07	22	601	3.66057
	E8	CAMK4		p4-E08	24.5	646	3.79257		p5-E08	29.5	608	4.85197		p6-E08	16	623	2.56822		p4-E08	33	343.5	9.60699		p5-E08	21	550.5	3.81471		p6-E08	13	547.5	2.37443
	E9	CSNK2A2		p4-E09	25.5	614.5	4.14972		p5-E09	27	636	4.24528		p6-E09	31	617	5.02431		p4-E09	34	577.5	5.88745		p5-E09	24	629	3.81558		p6-E09	18	602	2.99003
	E10	TRRAP		p4-E10	18	616	2.92208		p5-E10	35	646	5.41796		p6-E10	15.5	473.5	3.2735		p4-E10	24	572	4.1958		p5-E10	23	510	4.5098		p6-E10	27	577.5	4.67532
	E11	PIK3R3		p4-E11	28	524	5.34351		p5-E11	18	627	2.87081		p6-E11	26	528	4.92424		p4-E11	27	322.5	8.37209		p5-E11	26	457	5.68928		p6-E11	38	537.5	7.06977
	F2	PFKM		p4-F02	29	631	4.59588		p5-F02	34.5	315	10.9524		p6-F02	10	213	4.69484		p4-F02	24	541	4.43623		p5-F02	26	556.5	4.67206		p6-F02	12	531.5	2.25776
	F3	DCK		p4-F03	28	646.5	4.33101		p5-F03	18	627	2.87081		p6-F03	22	399.5	5.50688		p4-F03	26	470	5.53191		p5-F03	28	630.5	4.44092		p6-F03	15	580.5	2.58398
	F4	CSNK1G1		p4-F04	25	616.5	4.05515		p5-F04	44	22.5	195.556		p6-F04	20.5	514.5	3.98445		p4-F04	27	456	5.92105		p5-F04	28	615	4.55285		p6-F04	35	584	5.99315
	F5	ZAP70		p4-F05	19	556	3.41727		p5-F05	39.5	326.5	12.098		p6-F05	18	445.5	4.0404		p4-F05	26	547.5	4.74886		p5-F05	20	454.5	4.40044		p6-F05	18	553.5	3.25203
	F6	CDK6		p4-F06	20	572.5	3.49345		p5-F06	34.5	66.5	51.8797		p6-F06	33	564	5.85106		p4-F06	19	532.5	3.56808		p5-F06	23	468	4.91453		p6-F06	20	572	3.4965
	F7	ERN1		p4-F07	22	645.5	3.40821		p5-F07	22	633.5	3.47277		p6-F07	31.5	620	5.08065		p4-F07	34	319	10.6583		p5-F07	19	460.5	4.12595		p6-F07	21	533	3.93996
	F8	CDC2		p4-F08	19	540.5	3.51526		p5-F08	19	612	3.10458		p6-F08	32	569	5.6239		p4-F08	49	350.5	13.98		p5-F08	55	535	10.2804		p6-F08	40	575.5	6.95048
	F9	DGUOK		p4-F09	31	626	4.95208		p5-F09	35	59.5	58.8235		p6-F09	26	577.5	4.50216		p4-F09	30	532.5	5.6338		p5-F09	15	493	3.0426		p6-F09	27	594.5	4.54163
	F10	Control		p4-F10	16	588	2.72109		p5-F10	23.5	652.5	3.60153		p6-F10	19.5	527	3.70019		p4-F10	28	394	7.1066		p5-F10	17	374	4.54545		p6-F10	28	546	5.12821
	F11	DGKE		p4-F11	19	473.5	4.01267		p5-F11	54	42	128.571		p6-F11	13	522	2.49042		p4-F11	21	551.5	3.8078		p5-F11	19	464	4.09483		p6-F11	16	538.5	2.97122
	G2	PGK1		p4-G02	28	575.5	4.86533		p5-G02	30.5	17	179.412		p6-G02	19	350.5	5.42083		p4-G02	18	603	2.98507		p5-G02	48	597.5	8.03347		p6-G02	20	287	6.96864
	G3	IGF1R		p4-G03	20.5	305	6.72131		p5-G03	45.5	303.5	14.9918		p6-G03	30.5	459.5	6.63765		p4-G03	13	543.5	2.3919		p5-G03	40	595	6.72269		p6-G03	19	544	3.49265
	G4	RP11-145H9.1		p4-G04	20	574.5	3.48129		p5-G04	28	639	4.38185		p6-G04	27	543.5	4.9678		p4-G04	13	378	3.43915		p5-G04	42	603	6.96517		p6-G04	29	565	5.13274
	G5	ACVR1		p4-G05	19.5	609	3.20197		p5-G05	53.5	618	8.65696		p6-G05	34	566	6.00707		p4-G05	17	476	3.57143		p5-G05	32	595	5.37815		p6-G05	16	552	2.89855
	G6	CHEK1		p4-G06	20.5	587.5	3.48936		p5-G06	33	638	5.17241		p6-G06	28	584.5	4.79042		p4-G06	32	445	7.19101		p5-G06	33	611	5.40098		p6-G06	25	576	4.34028
	G7	Control		p4-G07	16	591.5	2.70499		p5-G07	21.5	630	3.4127		p6-G07	26	610.5	4.2588		p4-G07	42	610	6.88525		p5-G07	33	446	7.3991		p6-G07	12	356.5	3.36606
	G8	CDK7		p4-G08	15.5	435.5	3.55913		p5-G08	21.5	615.5	3.4931		p6-G08	17.5	569	3.07557		p4-G08	23	541.5	4.24746		p5-G08	28	561	4.99109		p6-G08	17	497.5	3.41709
	G9	FES		p4-G09	22	592	3.71622		p5-G09	23	664	3.46386		p6-G09	26	561.5	4.63045		p4-G09	22	506	4.34783		p5-G09	25	495.5	5.04541		p6-G09	11	430.5	2.55517
	G10	CDC7		p4-G10	17	584.5	2.90847		p5-G10	36	626	5.7508		p6-G10	53.5	473	11.3108		p4-G10	29	521.5	5.56088		p5-G10	19	491	3.86965		p6-G10	19	478	3.9749
	G11	CAMK1		p4-G11	14.5	491	2.95316		p5-G11	28	51.5	54.3689		p6-G11	25	460	5.43478		p4-G11	31	474	6.54008		p5-G11	24	494.5	4.85339		p6-G11	23	302	7.61589
	H2	PHKA2		p4-H02	23	537.5	4.27907		p5-H02	24.5	594.5	4.12111		p6-H02	24	370.5	6.47773		p4-H02	17	574	2.96167		p5-H02	56	40	140		p6-H02	27	517.5	5.21739
	H3	NPR1		p4-H03	23	546	4.21245		p5-H03	48	628	7.64331		p6-H03	20	542	3.69004		p4-H03	15	539.5	2.78035		p5-H03	32	640.5	4.9961		p6-H03	14	433	3.23326
	H4	Control		p4-H04	21.5	197.5	10.8861		p5-H04	28	9	311.111		p6-H04	31	527.5	5.87678		p4-H04	7	252	2.77778		p5-H04	22	631.5	3.48377		p6-H04	9	409.5	2.1978
	H5	BMPR1B		p4-H05	11	439	2.50569		p5-H05	31.5	655	4.80916		p6-H05	29	458.5	6.32497		p4-H05	14	412	3.39806		p5-H05	24	595	4.03361		p6-H05	27	556.5	4.85175
	H6	MAPK14		p4-H06	11.5	351.5	3.27169		p5-H06	31	637	4.86656		p6-H06	30	566	5.30035		p4-H06	7	452.5	1.54696		p5-H06	26	542.5	4.79263		p6-H06	10	556.5	1.79695
	H7	GUCY2F		p4-H07	21	576.5	3.64267		p5-H07	22	618.5	3.55699		p6-H07	25	613.5	4.07498		p4-H07	14	456	3.07018		p5-H07	43	551	7.80399		p6-H07	14	559.5	2.50223
	H8	CKB		p4-H08	13	465.5	2.7927		p5-H08	24	591.5	4.05748		p6-H08	21	599	3.50584		p4-H08	12	516	2.32558		p5-H08	27	55	49.0909		p6-H08	13	504	2.57937
	H9	TTN		p4-H09	19	650.5	2.92083		p5-H09	22	633	3.47551		p6-H09	34	597.5	5.69038		p4-H09	16	381	4.19948		p5-H09	27	580.5	4.65116		p6-H09	7	528	1.32576
	H10	NME5		p4-H10	14	475.5	2.94427		p5-H10	28	655	4.27481		p6-H10	24.5	532	4.60526		p4-H10	18	302	5.96026		p5-H10	33	511	6.45793		p6-H10	21	572.5	3.66812
	H11	MAPKAPK5		p4-H11	12.5	505.5	2.4728		p5-H11	12.5	497	2.51509		p6-H11	28	429.5	6.51921		p4-H11	20	373.5	5.35475		p5-H11	18	526	3.42205		p6-H11	6	507.5	1.18227
Human Kinase Plates 7 to 9	A2	Control		p7-A02	23	523	4.39771		p8-A02	9	438	2.05479		p9-A02	12.5	307	4.07166		p7-A02	9	150	6		p8-A02	10	264.5	3.78072		p9-A02	15	458	3.27511
	A3	PRPF4B		p7-A03	22.5	521	4.31862		p8-A03	24	486.5	4.9332		p9-A03	24	480	5		p7-A03	15	347	4.32277		p8-A03	8	326	2.45399		p9-A03	22	500	4.4
	A4	NPR2		p7-A04	30.5	487	6.26283		p8-A04	20	503	3.97614		p9-A04	24	491.5	4.88301		p7-A04	26	293	8.87372		p8-A04	19	371.5	5.1144		p9-A04	33	452.5	7.29282
	A5	AURKB		p7-A05	24	483.5	4.96381		p8-A05	11	470.5	2.33794		p9-A05	17	474	3.5865		p7-A05	20	465	4.30108		p8-A05	6	339.5	1.7673		p9-A05	13	431.5	3.01275
	A6	EPHA4		p7-A06	26	485.5	5.3553		p8-A06	25	522	4.78927		p9-A06	23	496	4.6371		p7-A06	7	245.5	2.85132		p8-A06	13	366.5	3.54707		p9-A06	20	342.5	5.83942
	A7	NDUFA10		p7-A07	19	471.5	4.02969		p8-A07	22.5	513	4.38596		p9-A07	42	462.5	9.08108		p7-A07	14	299.5	4.67446		p8-A07	8	346	2.31214		p9-A07	13	354	3.67232
	A8	MAP3K6		p7-A08	21.5	522.5	4.11483		p8-A08	37.5	533.5	7.02905		p9-A08	32	494.5	6.47118		p7-A08	3	208	1.44231		p8-A08	11	385	2.85714		p9-A08	35	455	7.69231
	A9	AATK		p7-A09	28	559.5	5.00447		p8-A09	23	502	4.58167		p9-A09	15	497	3.01811		p7-A09	3	40	7.5		p8-A09	19	402.5	4.7205		p9-A09	15	348	4.31034
	A10	PIP5K2A		p7-A10	32.5	475.5	6.83491		p8-A10	26	445	5.8427		p9-A10	16.5	473.5	3.48469		p7-A10	12	137	8.75912		p8-A10	30	535.5	5.60224		p9-A10	7	362.5	1.93103
	A11	MAP3K8		p7-A11	24	229.5	10.4575		p8-A11	22.5	476	4.72689		p9-A11	14.5	514.5	2.81827		p7-A11	3	125	2.4		p8-A11	8	331	2.41692		p9-A11	12	200	6
	B2	CDK10		p7-B02	33	531.5	6.20884		p8-B02	16	530.5	3.01602		p9-B02	13	496	2.62097		p7-B02	9	140.5	6.40569		p8-B02	25	229	10.917		p9-B02	25	523	4.78011
	B3	RPS6KA4		p7-B03	25	517.5	4.83092		p8-B03	15	466.5	3.21543		p9-B03	24.5	482.5	5.07772		p7-B03	29	401.5	7.22291		p8-B03	9	127.5	7.05882		p9-B03	13	431.5	3.01275
	B4	CLK1		p7-B04	29	521	5.56622		p8-B04	20.5	538	3.81041		p9-B04	34	492.5	6.90355		p7-B04	10	415	2.40964		p8-B04	15	176.5	8.49858		p9-B04	13	438.5	2.96465
	B5	STK17B		p7-B05	21	525.5	3.99619		p8-B05	24	503	4.77137		p9-B05	24	512.5	4.68293		p7-B05	24	370.5	6.47773		p8-B05	28	377.5	7.41722		p9-B05	15	476	3.15126
	B6	EPHA5		p7-B06	35	512.5	6.82927		p8-B06	25	515	4.85437		p9-B06	14.5	499.5	2.9029		p7-B06	13	209.5	6.20525		p8-B06	8	266	3.00752		p9-B06	4	95	4.21053
	B7	PIK3C2G		p7-B07	22.5	541.5	4.15512		p8-B07	31	500	6.2		p9-B07	13	419.5	3.09893		p7-B07	25	442.5	5.64972		p8-B07	15	304	4.93421		p9-B07	14	216.5	6.46651
	B8	DYRK1B		p7-B08	29	525.5	5.51855		p8-B08	26	549.5	4.73157		p9-B08	21.5	506	4.24901		p7-B08	11	179	6.14525		p8-B08	12	311.5	3.85233		p9-B08	14	392.5	3.56688
	B9	CDK5		p7-B09	31.5	541	5.82255		p8-B09	21	519	4.04624		p9-B09	21	420	5		p7-B09	7	122.5	5.71429		p8-B09	16	386	4.14508		p9-B09	19	365	5.20548
	B10	Control		p7-B10	25.5	496.5	5.13595		p8-B10	16	472.5	3.38624		p9-B10	17.5	445	3.93258		p7-B10	4	150.5	2.65781		p8-B10	34	258	13.1783		p9-B10	9	39	23.0769
	B11	CRKL		p7-B11	32	483	6.62526		p8-B11	34	491.5	6.9176		p9-B11	9.5	356.5	2.6648		p7-B11	3	71	4.22535		p8-B11	14	250.5	5.58882		p9-B11	5	205	2.43902
	C2	PDXK		p7-C02	38	574.5	6.61445		p8-C02	20.5	482	4.25311		p9-C02	12.5	411.5	3.03767		p7-C02	9	176	5.11364		p8-C02	1	111.5	0.896861		p9-C02	20	460	4.34783
	C3	KALRN		p7-C03	26	553	4.70163		p8-C03	30.5	511.5	5.96285		p9-C03	13	407.5	3.19018		p7-C03	7	169.5	4.12979		p8-C03	12	202.5	5.92593		p9-C03	22	494	4.45344
	C4	PLK3		p7-C04	19.5	495	3.93939		p8-C04	13.5	479.5	2.81543		p9-C04	25.5	506.5	5.03455		p7-C04	16	347	4.61095		p8-C04	15	182.5	8.21918		p9-C04	16	413	3.87409
	C5	ACVR1B		p7-C05	31	570	5.4386		p8-C05	16	518	3.0888		p9-C05	22.5	491.5	4.57782		p7-C05	9	280.5	3.20856		p8-C05	5	251	1.99203		p9-C05	9	290	3.10345
	C6	EPHA7		p7-C06	22	533	4.12758		p8-C06	26	548.5	4.7402		p9-C06	23	506	4.54545		p7-C06	9	147.5	6.10169		p8-C06	13	236.5	5.49683		p9-C06	1	250.5	0.399202
	C7	MAP4K2		p7-C07	40.5	549	7.37705		p8-C07	27	506	5.33597		p9-C07	22	480	4.58333		p7-C07	6	265.5	2.25989		p8-C07	10	214	4.6729		p9-C07	22	374.5	5.8745
	C8	DCAMKL1		p7-C08	23	505.5	4.54995		p8-C08	14.5	460	3.15217		p9-C08	20	546.5	3.65965		p7-C08	28	105	26.6667		p8-C08	2	214	0.934579		p9-C08	13	335.5	3.87481
	C9	DAPK1		p7-C09	14	541.5	2.58541		p8-C09	23	542	4.24354		p9-C09	21	499.5	4.2042		p7-C09	5	82.5	6.06061		p8-C09	8	223	3.58744		p9-C09	12	348	3.44828
	C10	POLR2K		p7-C10	23.5	512.5	4.58537		p8-C10	28	538	5.20446		p9-C10	12	405.5	2.95931		p7-C10	0	32.5	0		p8-C10	12	447.5	2.68156		p9-C10	11	209.5	5.2506
	C11	CSF1R		p7-C11	33	524.5	6.29171		p8-C11	33.5	554.5	6.04148		p9-C11	18	460.5	3.90879		p7-C11	4	111.5	3.58744		p8-C11	21	208.5	10.0719		p9-C11	17	236.5	7.18816
	D2	MKNK1		p7-D02	24	582	4.12371		p8-D02	15	527	2.8463		p9-D02	23	520	4.42308		p7-D02	0	15	0		p8-D02	26	197	13.198		p9-D02	19	454.5	4.18042
	D3	CDKL2		p7-D03	34	529.5	6.42115		p8-D03	13.5	466	2.897		p9-D03	19	483.5	3.92968		p7-D03	13	299.5	4.34057		p8-D03	3	172	1.74419		p9-D03	18	438	4.10959
	D4	DGKB		p7-D04	23.5	583	4.03087		p8-D04	21	496	4.23387		p9-D04	32	518	6.17761		p7-D04	9	373.5	2.40964		p8-D04	2	138.5	1.44404		p9-D04	26	470.5	5.52604
	D5	ALK		p7-D05	30	588	5.10204		p8-D05	26	538	4.83271		p9-D05	25.5	515	4.95146		p7-D05	10	245.5	4.07332		p8-D05	18	320.5	5.61622		p9-D05	13	445	2.92135
	D6	EPHB1		p7-D06	38	545	6.97248		p8-D06	22.5	544	4.13603		p9-D06	29.5	488	6.04508		p7-D06	4	141	2.83688		p8-D06	112	176	63.6364		p9-D06	12	255	4.70588
	D7	RPS6KA3		p7-D07	23.5	478	4.91632		p8-D07	30	559	5.36673		p9-D07	17.5	515.5	3.39476		p7-D07	16	301.5	5.3068		p8-D07	7	153.5	4.56026		p9-D07	16	410	3.90244
	D8	DLG5		p7-D08	33.5	545	6.14679		p8-D08	33	560	5.89286		p9-D08	25.5	519.5	4.90857		p7-D08	5	128.5	3.89105		p8-D08	1	99	1.0101		p9-D08	7	430.5	1.62602
	D9	FRAP1		p7-D09	28	541.5	5.17082		p8-D09	19.5	554	3.51986		p9-D09	25.5	518	4.92278		p7-D09	4	69.5	5.7554		p8-D09	24	176.5	13.5977		p9-D09	8	291	2.74914
	D10	PRKX		p7-D10	33	534.5	6.17399		p8-D10	27	521	5.18234		p9-D10	17	504.5	3.36967		p7-D10	6	129	4.65116		p8-D10	17	308	5.51948		p9-D10	16	267	5.99251
	D11	EGFR		p7-D11	33	547.5	6.0274		p8-D11	19	540	3.51852		p9-D11	21	518	4.05405		p7-D11	3	69.5	4.31655		p8-D11	12	133	9.02256		p9-D11	5	221	2.26244
	E2	CDC2L5		p7-E02	23	510	4.5098		p8-E02	32	552.5	5.79186		p9-E02	34	511	6.65362		p7-E02	4	88.5	4.51977		p8-E02	11	290	3.7931		p9-E02	16	452.5	3.53591
	E3	BRSK2		p7-E03	35	563.5	6.21118		p8-E03	21	508.5	4.12979		p9-E03	44.5	550.5	8.08356		p7-E03	12	254.5	4.71513		p8-E03	5	184.5	2.71003		p9-E03	18	389	4.62725
	E4	PRKAR2A		p7-E04	21	532	3.94737		p8-E04	27	563.5	4.79148		p9-E04	27.5	43.5	63.2184		p7-E04	12	270	4.44444		p8-E04	10	132.5	7.54717		p9-E04	21	369.5	5.68336
	E5	BCR		p7-E05	30	571	5.25394		p8-E05	30	546.5	5.48948		p9-E05	28	52	53.8462		p7-E05	23	336.5	6.83507		p8-E05	9	235.5	3.82166		p9-E05	25	437.5	5.71429
	E6	EPHB4		p7-E06	35	323.5	10.8192		p8-E06	37	546	6.77656		p9-E06	26.5	58	45.6897		p7-E06	5	232	2.15517		p8-E06	9	253	3.55731		p9-E06	8	244.5	3.27198
	E7	TGFBR1		p7-E07	18.5	541	3.41959		p8-E07	37	268	13.806		p9-E07	18	517	3.48162		p7-E07	12	340	3.52941		p8-E07	9	146.5	6.14334		p9-E07	7	367.5	1.90476
	E8	RPS6KA5		p7-E08	24.5	526.5	4.65337		p8-E08	36	569.5	6.32133		p9-E08	43.5	520.5	8.35735		p7-E08	15	269.5	5.56586		p8-E08	12	264.5	4.53686		p9-E08	11	309.5	3.55412
	E9	GUCY2C		p7-E09	26	562.5	4.62222		p8-E09	33.5	309	10.8414		p9-E09	26.5	499	5.31062		p7-E09	16	106.5	15.0235		p8-E09	17	497	3.42052		p9-E09	14	327	4.28135
	E10	BRD2		p7-E10	30	557	5.386		p8-E10	25	532.5	4.69484		p9-E10	20.5	523	3.91969		p7-E10	7	118	5.9322		p8-E10	18	397.5	4.5283		p9-E10	4	224.5	1.78174
	E11	EPHA1		p7-E11	27	550.5	4.90463		p8-E11	28	530.5	5.27804		p9-E11	20	535	3.73832		p7-E11	5	241.5	2.07039		p8-E11	16	310	5.16129		p9-E11	5	239.5	2.08768
	F2	RIPK2		p7-F02	28	538	5.20446		p8-F02	19.5	525.5	3.71075		p9-F02	18	538	3.34572		p7-F02	11	210	5.2381		p8-F02	0	77.5	0		p9-F02	9	396	2.27273
	F3	TNK1		p7-F03	14.5	522	2.77778		p8-F03	21.5	564	3.81206		p9-F03	28	520.5	5.37944		p7-F03	7	280	2.5		p8-F03	20	268	7.46269		p9-F03	7	336.5	2.08024
	F4	CDKL1		p7-F04	21	553	3.79747		p8-F04	20.5	569.5	3.59965		p9-F04	21	313	6.70927		p7-F04	15	319.5	4.69484		p8-F04	17	153	11.1111		p9-F04	15	291	5.15464
	F5	BMPR1A		p7-F05	31	547.5	5.6621		p8-F05	32.5	528	6.1553		p9-F05	29	502.5	5.77114		p7-F05	21	321.5	6.53188		p8-F05	9	239.5	3.75783		p9-F05	14	426	3.28638
	F6	EPHB6		p7-F06	27	546	4.94505		p8-F06	28.5	567	5.02646		p9-F06	28	556	5.03597		p7-F06	4	238	1.68067		p8-F06	16	263	6.08365		p9-F06	21	348.5	6.02582
	F7	MAPKAPK3		p7-F07	15.5	560.5	2.76539		p8-F07	38.5	545.5	7.05775		p9-F07	26	547	4.7532		p7-F07	3	209	1.43541		p8-F07	5	152.5	3.27869		p9-F07	4	428.5	0.933489
	F8	STK17A		p7-F08	42.5	569.5	7.46269		p8-F08	19	604	3.1457		p9-F08	24	505.5	4.74777		p7-F08	11	128	8.59375		p8-F08	13	256	5.07812		p9-F08	17	390.5	4.35339
	F9	JAK2		p7-F09	26	586	4.43686		p8-F09	18	627	2.87081		p9-F09	19.5	504.5	3.86521		p7-F09	17	152.5	11.1475		p8-F09	31	408.5	7.58874		p9-F09	19	379.5	5.00659
	F10	Control		p7-F10	35	527	6.64137		p8-F10	27	521	5.18234		p9-F10	22.5	470.5	4.78215		p7-F10	3	120	2.5		p8-F10	26	372	6.98925		p9-F10	3	61	4.91803
	F11	FER		p7-F11	31	566	5.47703		p8-F11	20	580.5	3.44531		p9-F11	25	518.5	4.8216		p7-F11	7	159	4.40252		p8-F11	9	311.5	2.88925		p9-F11	4	252.5	1.58416
	G2	RIOK3		p7-G02	23	528.5	4.35194		p8-G02	19	535	3.5514		p9-G02	24.5	454.5	5.39054		p7-G02	7	212	3.30189		p8-G02	1	37	2.7027		p9-G02	16	438	3.65297
	G3	CLK3		p7-G03	12.5	488	2.56148		p8-G03	31.5	577.5	5.45455		p9-G03	16.5	522.5	3.15789		p7-G03	9	251.5	3.57853		p8-G03	9	214.5	4.1958		p9-G03	9	300	3
	G4	PKMYT1		p7-G04	36	416	8.65385		p8-G04	17	539.5	3.15107		p9-G04	27.5	568.5	4.83729		p7-G04	20	317.5	6.29921		p8-G04	5	179.5	2.78552		p9-G04	14	394.5	3.5488
	G5	BUB1		p7-G05	39	592.5	6.58228		p8-G05	31	536.5	5.77819		p9-G05	23.5	571	4.11559		p7-G05	28	294	9.52381		p8-G05	10	121	8.26446		p9-G05	23	363.5	6.32737
	G6	ERBB2		p7-G06	22	590	3.72881		p8-G06	34	562	6.04982		p9-G06	28.5	570	5		p7-G06	12	213	5.6338		p8-G06	6	146	4.10959		p9-G06	17	370	4.59459
	G7	Control		p7-G07	37.5	580.5	6.45995		p8-G07	25.5	506	5.03953		p9-G07	30.5	533.5	5.71696		p7-G07	13	54.5	23.8532		p8-G07	24	115	20.8696		p9-G07	12	365.5	3.28317
	G8	TAOK2		p7-G08	20	553.5	3.61337		p8-G08	27	583	4.63122		p9-G08	38	545.5	6.96609		p7-G08	3	83.5	3.59281		p8-G08	2	182.5	1.09589		p9-G08	15	416.5	3.60144
	G9	ROR1		p7-G09	29	550.5	5.26794		p8-G09	37	559	6.61896		p9-G09	31	564	5.49645		p7-G09	2	91.5	2.18579		p8-G09	18	465	3.87097		p9-G09	28	288.5	9.70537
	G10	ADRBK2		p7-G10	42.5	545.5	7.79102		p8-G10	41	597.5	6.86192		p9-G10	19	559	3.39893		p7-G10	12	274.5	4.37158		p8-G10	16	470.5	3.40064		p9-G10	7	353.5	1.9802
	G11	FGR		p7-G11	24	494.5	4.85339		p8-G11	37	562	6.58363		p9-G11	20.5	546	3.75458		p7-G11	6	176	3.40909		p8-G11	26	452.5	5.74586		p9-G11	9	324.5	2.7735
	H2	DYRK4		p7-H02	38	492	7.72358		p8-H02	26	527.5	4.92891		p9-H02	23	469	4.90405		p7-H02	4	129	3.10078		p8-H02	3	73.5	4.08163		p9-H02	15	282.5	5.30973
	H3	CLK2		p7-H03	22	528	4.16667		p8-H03	14.5	434	3.34101		p9-H03	23	544	4.22794		p7-H03	0	55	0		p8-H03	6	239.5	2.50522		p9-H03	7	236.5	2.95983
	H4	Control		p7-H04	14.5	446.5	3.24748		p8-H04	26	477	5.45073		p9-H04	22.5	565.5	3.97878		p7-H04	19	133.5	14.2322		p8-H04	7	73	9.58904		p9-H04	15	144.5	10.3806
	H5	CSNK1G3		p7-H05	25	507	4.93097		p8-H05	20	474	4.21941		p9-H05	28	580.5	4.82343		p7-H05	9	87.5	10.2857		p8-H05	15	260.5	5.75816		p9-H05	11	302.5	3.63636
	H6	ILK		p7-H06	23	569	4.04218		p8-H06	27.5	574	4.79094		p9-H06	28	543	5.15654		p7-H06	2	115	1.73913		p8-H06	7	189	3.7037		p9-H06	11	202	5.44554
	H7	HERC2		p7-H07	26.5	525	5.04762		p8-H07	20	481.5	4.15369		p9-H07	25.5	530	4.81132		p7-H07	4	123	3.25203		p8-H07	0	74	0		p9-H07	13	346	3.75723
	H8	EIF2AK3		p7-H08	22	506.5	4.34353		p8-H08	31	569	5.44815		p9-H08	29	567.5	5.11013		p7-H08	2	66.5	3.00752		p8-H08	15	273	5.49451		p9-H08	18	324.5	5.547
	H9	PIK3CD		p7-H09	33	563.5	5.85626		p8-H09	24	534	4.49438		p9-H09	23	518.5	4.43587		p7-H09	4	52.5	7.61905		p8-H09	19	420	4.52381		p9-H09	19	319	5.95611
	H10	AKT1		p7-H10	33	530.5	6.22055		p8-H10	30	589	5.09338		p9-H10	24	510.5	4.70127		p7-H10	12	293.5	4.08859		p8-H10	14	381	3.67454		p9-H10	3	205	1.46341
	H11	GAK		p7-H11	26	466	5.5794		p8-H11	34	519.5	6.54475		p9-H11	20	505	3.9604		p7-H11	5	170	2.94118		p8-H11	28	405	6.91358		p9-H11	5	173.5	2.88184
Human Kinase Plates 10 to 12	A2	Control		p10-A02	17.5	473.5	3.69588		p11-A02	18	491	3.66599		p12-A02	13.5	375	3.6		p10-A02	27	92	29.3478		p11-A02	34	525.5	6.47003		p12-A02	9	218.5	4.11899
	A3	SRC		p10-A03	17	499	3.40681		p11-A03	30.5	542.5	5.62212		p12-A03	9.5	375	2.53333		p10-A03	21	403.5	5.20446		p11-A03	28	504	5.55556		p12-A03	33	437.5	7.54286
	A4	HIPK3		p10-A04	21	507	4.14201		p11-A04	18	351.5	5.12091		p12-A04	17	411.5	4.13123		p10-A04	22	475	4.63158		p11-A04	28	470.5	5.95112		p12-A04	18	432	4.16667
	A5	MAP3K4		p10-A05	22	533	4.12758		p11-A05	15.5	453	3.42163		p12-A05	20.5	436.5	4.69645		p10-A05	40	27	148.148		p11-A05	38	493.5	7.7001		p12-A05	12	436.5	2.74914
	A6	PRKAA2		p10-A06	29	495.5	5.85267		p11-A06	14.5	360.5	4.02219		p12-A06	13	369	3.52304		p10-A06	22	542	4.05904		p11-A06	19	506	3.75494		p12-A06	11	347.5	3.16547
	A7	STK25		p10-A07	21	502.5	4.1791		p11-A07	23.5	516	4.55426		p12-A07	16	360.5	4.43828		p10-A07	30	479.5	6.25652		p11-A07	17	448.5	3.79041		p12-A07	10	279	3.58423
	A8	IHPK3		p10-A08	26	444.5	5.84927		p11-A08	26	452.5	5.74586		p12-A08	63	238.5	26.4151		p10-A08	41	425	9.64706		p11-A08	21	499	4.20842		p12-A08	22	337	6.52819
	A9	MAPK7		p10-A09	24	465.5	5.15575		p11-A09	17	458	3.71179		p12-A09	20	415	4.81928		p10-A09	18	451	3.99113		p11-A09	20	538	3.71747		p12-A09	15	512.5	2.92683
	A10	ACVR1C		p10-A10	16.5	364.5	4.52675		p11-A10	6	302.5	1.98347		p12-A10	19	494	3.84615		p10-A10	16	503	3.18091		p11-A10	24	437.5	5.48571		p12-A10	8	231.5	3.45572
	A11	DGKD		p10-A11	10	213	4.69484		p11-A11	8.5	193	4.40415		p12-A11	21	480.5	4.37045		p10-A11	21	401.5	5.23039		p11-A11	18	506.5	3.5538		p12-A11	12	263.5	4.55408
	B2	GRK5		p10-B02	38.5	504.5	7.63132		p11-B02	21	484	4.33884		p12-B02	24	386	6.21762		p10-B02	18	249	7.22892		p11-B02	46	504.5	9.11794		p12-B02	13	367	3.54223
	B3	TIE1		p10-B03	21.5	529	4.06427		p11-B03	13.5	517.5	2.6087		p12-B03	16	365	4.38356		p10-B03	17	456	3.72807		p11-B03	21	494	4.25101		p12-B03	16	383	4.17755
	B4	TRIM28		p10-B04	21.5	543.5	3.95584		p11-B04	28	495.5	5.65086		p12-B04	13	367	3.54223		p10-B04	37	28	132.143		p11-B04	26	486	5.34979		p12-B04	33	486.5	6.78314
	B5	CDC42BPB		p10-B05	19	545.5	3.48304		p11-B05	17.5	497.5	3.51759		p12-B05	24	461	5.20607		p10-B05	41	543	7.55064		p11-B05	23	511.5	4.49658		p12-B05	18	423.5	4.2503
	B6	PRKCH		p10-B06	20	500	4		p11-B06	14	463.5	3.0205		p12-B06	16	386.5	4.13972		p10-B06	22	514.5	4.276		p11-B06	24	525	4.57143		p12-B06	10	366.5	2.72851
	B7	CDC2L2		p10-B07	9	474.5	1.89673		p11-B07	25	470	5.31915		p12-B07	10.5	221.5	4.74041		p10-B07	26	496.5	5.23666		p11-B07	45	258	17.4419		p12-B07	29	214.5	13.5198
	B8	PIK4CA		p10-B08	16	474	3.37553		p11-B08	26.5	533	4.97186		p12-B08	37.5	104	36.0577		p10-B08	24	490.5	4.89297		p11-B08	25	494.5	5.05561		p12-B08	15	360.5	4.16089
	B9	ALS2CR7		p10-B09	14	510.5	2.74241		p11-B09	31	497.5	6.23116		p12-B09	25.5	478	5.33473		p10-B09	27	457.5	5.90164		p11-B09	27	484	5.57851		p12-B09	20	408.5	4.89596
	B10	GPR125		p10-B10	16	343	4.66472		p11-B10	15.5	338.5	4.57903		p12-B10	25	465	5.37634		p10-B10	9	461	1.95228		p11-B10	19	397.5	4.77987		p12-B10	15	362	4.14365
	B11	DGKH		p10-B11	14	376	3.7234		p11-B11	17	364	4.67033		p12-B11	20	464.5	4.30571		p10-B11	29	448	6.47321		p11-B11	23	533	4.3152		p12-B11	16	362	4.41989
	C2	LCK		p10-C02	15.5	491.5	3.15361		p11-C02	19.5	467	4.17559		p12-C02	18.5	475.5	3.89064		p10-C02	30	475	6.31579		p11-C02	32	540	5.92593		p12-C02	22	400	5.5
	C3	AKT3		p10-C03	28.5	462	6.16883		p11-C03	33	518	6.37066		p12-C03	18.5	356.5	5.18934		p10-C03	19	438	4.3379		p11-C03	32	500.5	6.39361		p12-C03	40	451	8.86918
	C4	NME6		p10-C04	25	462	5.41126		p11-C04	21	513.5	4.08958		p12-C04	6.5	290.5	2.23752		p10-C04	30	538.5	5.57103		p11-C04	20	493.5	4.05268		p12-C04	34	280	12.1429
	C5	RAPGEF3		p10-C05	22.5	535	4.20561		p11-C05	20.5	513.5	3.99221		p12-C05	13	267	4.86891		p10-C05	28	524	5.34351		p11-C05	41	540.5	7.58557		p12-C05	25	369.5	6.7659
	C6	PKN2		p10-C06	20	530	3.77358		p11-C06	25	450.5	5.54939		p12-C06	4.5	126	3.57143		p10-C06	20	539	3.71058		p11-C06	29	539	5.38033		p12-C06	28	421.5	6.64294
	C7	TP53RK		p10-C07	9.5	468.5	2.02775		p11-C07	19	533	3.56473		p12-C07	6.5	107	6.07477		p10-C07	19	500.5	3.7962		p11-C07	41	433	9.46882		p12-C07	26	364	7.14286
	C8	BRD4		p10-C08	8	381	2.09974		p11-C08	23	508.5	4.52311		p12-C08	18.5	92	20.1087		p10-C08	16	443	3.61174		p11-C08	44	517	8.51064		p12-C08	7	390	1.79487
	C9	HIPK4		p10-C09	32	544	5.88235		p11-C09	20	390	5.12821		p12-C09	22	486.5	4.5221		p10-C09	23	489.5	4.69867		p11-C09	17	526.5	3.22887		p12-C09	36	446.5	8.06271
	C10	TCEB3C		p10-C10	18	387	4.65116		p11-C10	12.5	385	3.24675		p12-C10	26.5	480.5	5.51509		p10-C10	17	373	4.55764		p11-C10	20	489	4.08998		p12-C10	15	379.5	3.95257
	C11	MGC42105		p10-C11	16	216.5	7.3903		p11-C11	11	342.5	3.21168		p12-C11	18	407	4.4226		p10-C11	31	504.5	6.1447		p11-C11	34	506	6.71937		p12-C11	15	344	4.36047
	D2	MPP2		p10-D02	12	540.5	2.22017		p11-D02	11.5	332	3.46386		p12-D02	28.5	419	6.80191		p10-D02	38	502	7.56972		p11-D02	25	507.5	4.92611		p12-D02	12	430	2.7907
	D3	NAALADL1		p10-D03	21.5	518.5	4.14658		p11-D03	31.5	545	5.77982		p12-D03	17	196.5	8.6514		p10-D03	27	544	4.96324		p11-D03	29	515	5.63107		p12-D03	16	336	4.7619
	D4	PRKD3		p10-D04	23.5	480	4.89583		p11-D04	30	416	7.21154		p12-D04	10	245.5	4.07332		p10-D04	30	542.5	5.52995		p11-D04	42	553.5	7.58808		p12-D04	18	438	4.10959
	D5	NTRK2		p10-D05	22	533	4.12758		p11-D05	22.5	512	4.39453		p12-D05	22	324	6.79012		p10-D05	23	507.5	4.53202		p11-D05	28	529.5	5.28801		p12-D05	25	445	5.61798
	D6	PRKCQ		p10-D06	10.5	412	2.54854		p11-D06	18.5	506.5	3.65252		p12-D06	14.5	199	7.28643		p10-D06	35	528	6.62879		p11-D06	41	513.5	7.98442		p12-D06	15	361.5	4.14938
	D7	TSSK3		p10-D07	28	494.5	5.66229		p11-D07	41	493.5	8.308		p12-D07	11	200	5.5		p10-D07	33	15.5	212.903		p11-D07	17	518.5	3.27869		p12-D07	14	309	4.53074
	D8	SRMS		p10-D08	18	494	3.64372		p11-D08	32.5	536.5	6.05778		p12-D08	16	543	2.94659		p10-D08	24	512	4.6875		p11-D08	41	546	7.50916		p12-D08	13	247	5.26316
	D9	STK32A		p10-D09	31	527	5.88235		p11-D09	32	500.5	6.39361		p12-D09	21.5	406.5	5.28905		p10-D09	29	20	145		p11-D09	28	549.5	5.09554		p12-D09	26	484.5	5.36636
	D10	MAP4K4		p10-D10	21.5	493	4.36105		p11-D10	22	427.5	5.1462		p12-D10	27	478.5	5.64263		p10-D10	22	423	5.20095		p11-D10	33	549	6.01093		p12-D10	26	373	6.97051
	D11	CAMK1D		p10-D11	8	342	2.33918		p11-D11	7	408.5	1.71359		p12-D11	18	384.5	4.6814		p10-D11	17	519.5	3.27238		p11-D11	25	527	4.74383		p12-D11	16	374.5	4.27236
	E2	PDK3		p10-E02	23	448.5	5.12821		p11-E02	14.5	472.5	3.06878		p12-E02	25	377.5	6.62252		p10-E02	25	524	4.77099		p11-E02	21	516.5	4.06583		p12-E02	21	450	4.66667
	E3	GNE		p10-E03	20.5	512.5	4		p11-E03	22	550.5	3.99637		p12-E03	8.5	254.5	3.33988		p10-E03	30	391	7.67263		p11-E03	30	533.5	5.62324		p12-E03	19	413	4.60048
	E4	SPEG		p10-E04	20.5	505.5	4.05539		p11-E04	28	475.5	5.88854		p12-E04	15	290	5.17241		p10-E04	18	521.5	3.45158		p11-E04	26	497	5.23139		p12-E04	37	531.5	6.96143
	E5	DDR2		p10-E05	19	447	4.25056		p11-E05	21	473	4.43975		p12-E05	20	276.5	7.23327		p10-E05	49	538.5	9.09935		p11-E05	31	552	5.61594		p12-E05	33	383	8.61619
	E6	PRKG1		p10-E06	14	430.5	3.25203		p11-E06	14.5	492.5	2.94416		p12-E06	8	281.5	2.84192		p10-E06	28	512	5.46875		p11-E06	23	28	82.1429		p12-E06	20	365	5.47945
	E7	ALPK2		p10-E07	34	490.5	6.9317		p11-E07	16	468	3.4188		p12-E07	7	96	7.29167		p10-E07	28	19	147.368		p11-E07	14	419	3.34129		p12-E07	22	334	6.58683
	E8	LOC91461		p10-E08	28	504	5.55556		p11-E08	22.5	490	4.59184		p12-E08	34	51	66.6667		p10-E08	24	561	4.27807		p11-E08	23	528	4.35606		p12-E08	31	397	7.80856
	E9	MAP2K3		p10-E09	18	526.5	3.4188		p11-E09	12	456	2.63158		p12-E09	26	304.5	8.53859		p10-E09	32	272	11.7647		p11-E09	36	542.5	6.63594		p12-E09	19	407.5	4.66258
	E10	NEK10		p10-E10	17	402	4.22886		p11-E10	23.5	499	4.70942		p12-E10	24	370	6.48649		p10-E10	29	22.5	128.889		p11-E10	44	535	8.2243		p12-E10	20	295.5	6.76819
	E11	SKP1A		p10-E11	16.5	491	3.36049		p11-E11	11.5	354	3.24859		p12-E11	15.5	456	3.39912		p10-E11	36	517	6.96325		p11-E11	32	527	6.07211		p12-E11	12	337	3.56083
	F2	PRKAB2		p10-F02	20	522.5	3.82775		p11-F02	28	499.5	5.60561		p12-F02	10.5	316.5	3.31754		p10-F02	21	502.5	4.1791		p11-F02	32	541.5	5.90951		p12-F02	29	278	10.4317
	F3	ITK		p10-F03	16	521.5	3.06807		p11-F03	19	456	4.16667		p12-F03	8.5	196.5	4.3257		p10-F03	31	361.5	8.57538		p11-F03	24	486	4.93827		p12-F03	15	416	3.60577
	F4	PAK4		p10-F04	19	462.5	4.10811		p11-F04	23	427.5	5.38012		p12-F04	23	253.5	9.07298		p10-F04	44	544.5	8.08081		p11-F04	31	544	5.69853		p12-F04	19	454.5	4.18042
	F5	PDGFRA		p10-F05	24.5	444.5	5.51181		p11-F05	13.5	419	3.22196		p12-F05	10	180.5	5.54017		p10-F05	29	22	131.818		p11-F05	31	579.5	5.34944		p12-F05	27	405	6.66667
	F6	PRKG2		p10-F06	20	464	4.31034		p11-F06	19.5	503	3.87674		p12-F06	17.5	286	6.11888		p10-F06	24	570.5	4.20684		p11-F06	39	16	243.75		p12-F06	21	460.5	4.56026
	F7	TSSK2		p10-F07	16	457	3.50109		p11-F07	25	524.5	4.76644		p12-F07	9.5	214	4.43925		p10-F07	48	281	17.0819		p11-F07	30	532.5	5.6338		p12-F07	19	283.5	6.70194
	F8	PGK2		p10-F08	14.5	489.5	2.96221		p11-F08	14	459	3.05011		p12-F08	36.5	62	58.871		p10-F08	18	514	3.50195		p11-F08	22	537.5	4.09302		p12-F08	23	406.5	5.65806
	F9	MAP2K7		p10-F09	31	500.5	6.19381		p11-F09	20.5	437.5	4.68571		p12-F09	7.5	217	3.45622		p10-F09	33	26	126.923		p11-F09	26	544	4.77941		p12-F09	21	463	4.53564
	F10	Control		p10-F10	20	467.5	4.27807		p11-F10	22	377.5	5.82781		p12-F10	38	277	13.7184		p10-F10	44	550.5	7.99273		p11-F10	39	534	7.30337		p12-F10	26	296.5	8.76897
	F11	SGK2		p10-F11	14.5	510	2.84314		p11-F11	13.5	428.5	3.15053		p12-F11	18.5	382	4.84293		p10-F11	21	35.5	59.1549		p11-F11	21	513.5	4.08958		p12-F11	7	417.5	1.67665
	G2	PRKCE		p10-G02	31	460	6.73913		p11-G02	15	411	3.64964		p12-G02	19.5	325.5	5.99078		p10-G02	25	536.5	4.65983		p11-G02	22	467.5	4.70588		p12-G02	13	402.5	3.22981
	G3	LIMK2		p10-G03	9	420	2.14286		p11-G03	22	378	5.82011		p12-G03	13.5	243	5.55556		p10-G03	10	356	2.80899		p11-G03	21	487	4.31211		p12-G03	14	333.5	4.1979
	G4	MAK		p10-G04	17.5	496	3.52823		p11-G04	16.5	423.5	3.8961		p12-G04	11.5	261.5	4.39771		p10-G04	32	549	5.82878		p11-G04	30	520	5.76923		p12-G04	18	420	4.28571
	G5	PIK3CA		p10-G05	21	488.5	4.29887		p11-G05	19	404	4.70297		p12-G05	13.5	152.5	8.85246		p10-G05	32	533	6.00375		p11-G05	20	540	3.7037		p12-G05	26	416.5	6.2425
	G6	TESK1		p10-G06	17.5	453	3.86313		p11-G06	9.5	365.5	2.59918		p12-G06	12	336	3.57143		p10-G06	39	21.5	181.395		p11-G06	42	499.5	8.40841		p12-G06	12	313	3.83387
	G7	Control		p10-G07	21.5	513.5	4.18695		p11-G07	27	447	6.04027		p12-G07	11	227	4.84581		p10-G07	45	554.5	8.11542		p11-G07	30	448.5	6.68896		p12-G07	14	289	4.84429
	G8	MYO3B		p10-G08	21	501	4.19162		p11-G08	22	515.5	4.2677		p12-G08	30.5	488	6.25		p10-G08	24	24.5	97.9592		p11-G08	45	553	8.13743		p12-G08	15	410	3.65854
	G9	CSNK1A1L		p10-G09	24	492	4.87805		p11-G09	9	489	1.84049		p12-G09	9.5	272.5	3.48624		p10-G09	39	542.5	7.18894		p11-G09	40	581	6.88468		p12-G09	31	456	6.79825
	G10	MLKL		p10-G10	30.5	505.5	6.03363		p11-G10	27	412.5	6.54545		p12-G10	10	251	3.98406		p10-G10	33	24.5	134.694		p11-G10	23	434	5.29954		p12-G10	18	326	5.52147
	G11	CAMK2A		p10-G11	19.5	492.5	3.95939		p11-G11	20.5	418	4.90431		p12-G11	20.5	355	5.77465		p10-G11	51	28.5	178.947		p11-G11	15	447.5	3.35196		p12-G11	22	403	5.45906
	H2	ROCK1		p10-H02	25.5	429.5	5.93714		p11-H02	16	280.5	5.7041		p12-H02	11	270.5	4.06654		p10-H02	20	345	5.7971		p11-H02	23	435	5.28736		p12-H02	3	145	2.06897
	H3	PTK2		p10-H03	21	436	4.81651		p11-H03	15	355	4.22535		p12-H03	4	91.5	4.37158		p10-H03	13	335	3.8806		p11-H03	13	395.5	3.28698		p12-H03	12	225	5.33333
	H4	Control		p10-H04	22.5	460	4.8913		p11-H04	16	314.5	5.08744		p12-H04	7	113	6.19469		p10-H04	28	524.5	5.33842		p11-H04	30	436.5	6.87285		p12-H04	23	492	4.6748
	H5	PIK3CB		p10-H05	25.5	486	5.24691		p11-H05	7	404.5	1.73053		p12-H05	7.5	77.5	9.67742		p10-H05	22	28	78.5714		p11-H05	18	513.5	3.50536		p12-H05	20	356.5	5.6101
	H6	MAP3K12		p10-H06	15	517	2.90135		p11-H06	13	446	2.9148		p12-H06	10	181	5.52486		p10-H06	39	555	7.02703		p11-H06	22	539	4.08163		p12-H06	16	346	4.62428
	H7	MYLK		p10-H07	18	465	3.87097		p11-H07	20.5	506.5	4.04738		p12-H07	8	81	9.87654		p10-H07	34	29.5	115.254		p11-H07	23	447.5	5.13966		p12-H07	19	368	5.16304
	H8	MAPK15		p10-H08	14.5	449.5	3.22581		p11-H08	18	440	4.09091		p12-H08	24	508.5	4.71976		p10-H08	51	30	170		p11-H08	27	544.5	4.95868		p12-H08	6	295.5	2.03046
	H9	EVI5L		p10-H09	11.5	529	2.17391		p11-H09	18.5	548	3.37591		p12-H09	3	202.5	1.48148		p10-H09	36	22	163.636		p11-H09	22	467	4.71092		p12-H09	21	302	6.95364
	H10	PDIK1L		p10-H10	20.5	504.5	4.06343		p11-H10	12.5	446	2.80269		p12-H10	14	199	7.03518		p10-H10	28	301	9.30233		p11-H10	14	428.5	3.26721		p12-H10	11	257	4.28016
	H11	CAMK2G		p10-H11	23	509.5	4.51423		p11-H11	24	447.5	5.36313		p12-H11	24	415.5	5.77617		p10-H11	34	52.5	64.7619		p11-H11	24	490	4.89796		p12-H11	14	224	6.25
Human Kinase Plates 13 to 15	A2	Control		p13-A02	15	318.5	4.70958		p14-A02	25	362.5	6.89655		p15-A02	11	252.5	4.35644		p13-A02	45	272.5	16.5138		p14-A02	16	327.5	4.8855		p15-A02	48	370	12.973
	A3	PRPS1L1		p13-A03	23	359	6.40669		p14-A03	21.5	448.5	4.79376		p15-A03	25	300	8.33333		p13-A03	40	347.5	11.5108		p14-A03	33	361.5	9.12863		p15-A03	19	283.5	6.70194
	A4	NRK		p13-A04	23.5	376	6.25		p14-A04	24	341.5	7.02782		p15-A04	10.5	232.5	4.51613		p13-A04	21	376	5.58511		p14-A04	26	341.5	7.61347		p15-A04	31	424	7.31132
	A5	FGFR4		p13-A05	23.5	345.5	6.80174		p14-A05	31	419.5	7.38975		p15-A05	16	288	5.55556		p13-A05	33	323	10.2167		p14-A05	46	400	11.5		p15-A05	24	356.5	6.73212
	A6	PMVK		p13-A06	22.5	443	5.07901		p14-A06	8.5	327	2.59939		p15-A06	15	325.5	4.60829		p13-A06	29	316	9.17722		p14-A06	35	196.5	17.8117		p15-A06	29	143	20.2797
	A7	PIM2		p13-A07	11	372.5	2.95302		p14-A07	18.5	324	5.70988		p15-A07	25.5	179	14.2458		p13-A07	34	368	9.23913		p14-A07	11	262.5	4.19048		p15-A07	36	420	8.57143
	A8	STK38		p13-A08	10.5	305.5	3.43699		p14-A08	23	386	5.95855		p15-A08	12	245.5	4.88798		p13-A08	32	333.5	9.5952		p14-A08	21	306	6.86275		p15-A08	41	386.5	10.608
	A9	PIP5K1C		p13-A09	12	402.5	2.98137		p14-A09	19	460.5	4.12595		p15-A09	4	58	6.89655		p13-A09	26	558.5	4.65533		p14-A09	35	464	7.5431		p15-A09	42	414.5	10.1327
	A10	IKBKE		p13-A10	14	390	3.58974		p14-A10	18	405.5	4.43896		p15-A10	14	205.5	6.81265		p13-A10	21	395	5.31646		p14-A10	26	381	6.82415		p15-A10	22	377.5	5.82781
	A11	EIF2AK1		p13-A11	19	424.5	4.47585		p14-A11	7	260.5	2.68714		p15-A11	17	217.5	7.81609		p13-A11	26	487.5	5.33333		p14-A11	18	317.5	5.66929		p15-A11	25	386	6.47668
	B2	SNF1LK		p13-B02	17.5	400.5	4.36954		p14-B02	30.5	372	8.19892		p15-B02	18	309.5	5.81583		p13-B02	19	351	5.41311		p14-B02	24	499	4.80962		p15-B02	25	381.5	6.55308
	B3	TXNDC6		p13-B03	21	411	5.10949		p14-B03	15	337	4.45104		p15-B03	16	339	4.71976		p13-B03	27	336	8.03571		p14-B03	23	397	5.79345		p15-B03	13	349	3.72493
	B4	LRRK2		p13-B04	23	424.5	5.41814		p14-B04	23	429.5	5.35506		p15-B04	12	201	5.97015		p13-B04	38	483.5	7.85936		p14-B04	25	450.5	5.54939		p15-B04	17	333	5.10511
	B5	LOC126520		p13-B05	18	379	4.74934		p14-B05	12	372	3.22581		p15-B05	17.5	358	4.88827		p13-B05	28	375.5	7.45672		p14-B05	6	368.5	1.62822		p15-B05	17	321	5.29595
	B6	PLK2		p13-B06	24	421	5.70071		p14-B06	14.5	408	3.55392		p15-B06	15	366.5	4.09277		p13-B06	37	388.5	9.52381		p14-B06	23	415.5	5.5355		p15-B06	15	275.5	5.44465
	B7	PRKDC		p13-B07	16	300.5	5.32446		p14-B07	15	299.5	5.00835		p15-B07	17	341	4.98534		p13-B07	45	206	21.8447		p14-B07	19	406.5	4.67405		p15-B07	17	330	5.15152
	B8	BRD3		p13-B08	21.5	420.5	5.11296		p14-B08	7.5	317.5	2.3622		p15-B08	11	273.5	4.02194		p13-B08	22	460	4.78261		p14-B08	33	403.5	8.17844		p15-B08	14	381	3.67454
	B9	RPS6KC1		p13-B09	10.5	378	2.77778		p14-B09	32.5	454	7.15859		p15-B09	9.5	163	5.82822		p13-B09	22	470	4.68085		p14-B09	20	446.5	4.47928		p15-B09	17	369.5	4.60081
	B10	RAGE		p13-B10	19	393	4.83461		p14-B10	26	346	7.51445		p15-B10	18	350.5	5.13552		p13-B10	38	457.5	8.30601		p14-B10	16	469	3.41151		p15-B10	29	482.5	6.01036
	B11	TJP3		p13-B11	19	322.5	5.89147		p14-B11	29	331	8.76133		p15-B11	9.5	130	7.30769		p13-B11	23	434.5	5.29344		p14-B11	20	405	4.93827		p15-B11	14	483.5	2.89555
	C2	TTBK2		p13-C02	21.5	318.5	6.75039		p14-C02	24.5	393.5	6.22618		p15-C02	14.5	304	4.76974		p13-C02	15	370	4.05405		p14-C02	11	424	2.59434		p15-C02	31	373.5	8.29987
	C3	PDZD2		p13-C03	17	394.5	4.30925		p14-C03	27.5	418	6.57895		p15-C03	10	253	3.95257		p13-C03	34	382	8.90052		p14-C03	14	429	3.2634		p15-C03	20	403	4.96278
	C4	MAP4K5		p13-C04	15	351	4.2735		p14-C04	19	395.5	4.80405		p15-C04	14.5	346	4.19075		p13-C04	18	411	4.37956		p14-C04	18	392.5	4.58599		p15-C04	15	325.5	4.60829
	C5	LOC400301		p13-C05	11	377	2.91777		p14-C05	29	427	6.79157		p15-C05	13	339	3.83481		p13-C05	34	382.5	8.88889		p14-C05	21	366.5	5.72988		p15-C05	24	376.5	6.3745
	C6	FASTK		p13-C06	15.5	446	3.47534		p14-C06	14	353	3.96601		p15-C06	15	314	4.77707		p13-C06	23	356.5	6.45161		p14-C06	10	396	2.52525		p15-C06	5	184	2.71739
	C7	TRIO		p13-C07	10.5	328.5	3.19635		p14-C07	17	378	4.49735		p15-C07	12.5	296	4.22297		p13-C07	21	405	5.18519		p14-C07	19	426	4.46009		p15-C07	20	404.5	4.94438
	C8	MIP		p13-C08	29	420.5	6.89655		p14-C08	9	329	2.73556		p15-C08	12	328.5	3.65297		p13-C08	30	485	6.18557		p14-C08	20	338	5.91716		p15-C08	15	302	4.96689
	C9	SGK3		p13-C09	24	423	5.67376		p14-C09	15.5	452	3.4292		p15-C09	6	140	4.28571		p13-C09	17	389.5	4.36457		p14-C09	18	440.5	4.08627		p15-C09	25	383	6.52742
	C10	KSR1		p13-C10	9	344.5	2.61248		p14-C10	20	357.5	5.59441		p15-C10	22	341.5	6.44217		p13-C10	21	151.5	13.8614		p14-C10	15	461.5	3.25027		p15-C10	32	456.5	7.00986
	C11	RPS6KA6		p13-C11	10	323.5	3.09119		p14-C11	10	310	3.22581		p15-C11	16.5	150.5	10.9635		p13-C11	31	388.5	7.97941		p14-C11	19	458.5	4.14395		p15-C11	18	439	4.10023
	D2	STK32C		p13-D02	14	403.5	3.46964		p14-D02	27	384	7.03125		p15-D02	13	359.5	3.61613		p13-D02	33	377	8.75332		p14-D02	21	423	4.96454		p15-D02	16	451.5	3.54374
	D3	ANKK1		p13-D03	24.5	403	6.0794		p14-D03	15.5	384.5	4.03121		p15-D03	24	350	6.85714		p13-D03	28	430.5	6.50407		p14-D03	26	454	5.72687		p15-D03	17	398	4.27136
	D4	NEK5		p13-D04	19.5	447.5	4.35754		p14-D04	24	402	5.97015		p15-D04	16	334	4.79042		p13-D04	24	378	6.34921		p14-D04	20	484	4.13223		p15-D04	10	373.5	2.67738
	D5	PRKXP1		p13-D05	7.5	363	2.06612		p14-D05	21	397.5	5.28302		p15-D05	25.5	412	6.18932		p13-D05	21	402	5.22388		p14-D05	19	428.5	4.43407		p15-D05	9	385	2.33766
	D6	ADK		p13-D06	34	538.5	6.31383		p14-D06	20	389	5.14139		p15-D06	18	427.5	4.21053		p13-D06	21	447.5	4.69274		p14-D06	11	340	3.23529		p15-D06	10	341.5	2.92826
	D7	TESK2		p13-D07	21.5	434	4.95392		p14-D07	20.5	316	6.48734		p15-D07	21.5	382.5	5.62092		p13-D07	21	355.5	5.90717		p14-D07	28	462	6.06061		p15-D07	13	423	3.07329
	D8	CCRK		p13-D08	26	492	5.28455		p14-D08	25.5	389	6.55527		p15-D08	16	387.5	4.12903		p13-D08	38	453	8.38852		p14-D08	27	458	5.8952		p15-D08	29	475	6.10526
	D9	CARKL		p13-D09	16	474.5	3.37197		p14-D09	13.5	382.5	3.52941		p15-D09	4.5	166.5	2.7027		p13-D09	33	331	9.96979		p14-D09	15	416.5	3.60144		p15-D09	25	486.5	5.13875
	D10	PLK4		p13-D10	17.5	423.5	4.13223		p14-D10	14	388	3.60825		p15-D10	24	397	6.04534		p13-D10	19	402	4.72637		p14-D10	17	459	3.7037		p15-D10	11	483	2.27743
	D11	LATS2		p13-D11	29	416.5	6.96279		p14-D11	20	396	5.05051		p15-D11	9	282.5	3.18584		p13-D11	29	336.5	8.61813		p14-D11	24	507	4.73373		p15-D11	48	441	10.8844
	E2	KSR2		p13-E02	14	407	3.4398		p14-E02	18.5	365	5.06849		p15-E02	20	378	5.29101		p13-E02	21	394	5.32995		p14-E02	25	398.5	6.27353		p15-E02	30	445.5	6.73401
	E3	NRBP2		p13-E03	23	514.5	4.47036		p14-E03	7	240	2.91667		p15-E03	14	342	4.09357		p13-E03	22	342.5	6.42336		p14-E03	8	341.5	2.34261		p15-E03	20	506.5	3.94867
	E4	DGKZ		p13-E04	25	517.5	4.83092		p14-E04	17.5	374	4.67914		p15-E04	14.5	378	3.83598		p13-E04	42	210	20		p14-E04	16	354.5	4.5134		p15-E04	17	369.5	4.60081
	E5	WEE2		p13-E05	11	488.5	2.25179		p14-E05	20	462	4.329		p15-E05	11.5	288	3.99306		p13-E05	27	377	7.1618		p14-E05	39	499	7.81563		p15-E05	13	368	3.53261
	E6	AKAP13		p13-E06	15.5	512.5	3.02439		p14-E06	24	412	5.82524		p15-E06	21	394.5	5.32319		p13-E06	16	388	4.12371		p14-E06	6	264.5	2.26843		p15-E06	10	356.5	2.80505
	E7	CIT		p13-E07	21.5	485.5	4.42842		p14-E07	10.5	394	2.66497		p15-E07	26.5	324.5	8.16641		p13-E07	43	363.5	11.8294		p14-E07	38	222.5	17.0787		p15-E07	19	211.5	8.98345
	E8	DTYMK		p13-E08	20	525.5	3.8059		p14-E08	29	342	8.47953		p15-E08	17	323.5	5.25502		p13-E08	26	538	4.83271		p14-E08	23	397	5.79345		p15-E08	16	436	3.66972
	E9	NME7		p13-E09	39.5	485.5	8.13594		p14-E09	14	393	3.56234		p15-E09	23.5	230.5	10.1952		p13-E09	19	373	5.09383		p14-E09	15	348	4.31034		p15-E09	24	472	5.08475
	E10	HSPB8		p13-E10	20	428	4.6729		p14-E10	20	391.5	5.10856		p15-E10	13	302	4.30464		p13-E10	18	433.5	4.15225		p14-E10	21	384.5	5.46164		p15-E10	21	448	4.6875
	E11	HUNK		p13-E11	17	395.5	4.29836		p14-E11	18.5	285	6.49123		p15-E11	9	234.5	3.83795		p13-E11	16	421	3.80048		p14-E11	9	354	2.54237		p15-E11	20	439.5	4.55063
	F2	EPHA6		p13-F02	10	413	2.42131		p14-F02	20	445.5	4.48934		p15-F02	29.5	308	9.57792		p13-F02	35	319.5	10.9546		p14-F02	17	475	3.57895		p15-F02	31	488.5	6.34596
	F3	MLCK		p13-F03	22	389.5	5.64827		p14-F03	14	360	3.88889		p15-F03	10	344.5	2.90276		p13-F03	18	383.5	4.69361		p14-F03	22	421.5	5.21945		p15-F03	26	451	5.76497
	F4	PRKAR1A		p13-F04	15	480.5	3.12175		p14-F04	12.5	421	2.96912		p15-F04	17	280.5	6.06061		p13-F04	29	458.5	6.32497		p14-F04	17	381.5	4.45609		p15-F04	13	387	3.35917
	F5	GUK1		p13-F05	22.5	437.5	5.14286		p14-F05	8	387.5	2.06452		p15-F05	17	315.5	5.38827		p13-F05	38	143.5	26.4808		p14-F05	40	260	15.3846		p15-F05	16	334	4.79042
	F6	PSKH1		p13-F06	28	484.5	5.77915		p14-F06	27	498	5.42169		p15-F06	24.5	350	7		p13-F06	27	459	5.88235		p14-F06	26	404.5	6.42769		p15-F06	9	317.5	2.83465
	F7	MAP4K1		p13-F07	16.5	428.5	3.85064		p14-F07	19	441	4.30839		p15-F07	26.5	354	7.48588		p13-F07	33	161.5	20.4334		p14-F07	31	480	6.45833		p15-F07	19	449	4.23163
	F8	NEK1		p13-F08	24	468.5	5.12273		p14-F08	18	439.5	4.09556		p15-F08	15	441.5	3.39751		p13-F08	22	463.5	4.74649		p14-F08	19	402	4.72637		p15-F08	37	338.5	10.9306
	F9	PKN3		p13-F09	16	411.5	3.88821		p14-F09	23.5	387.5	6.06452		p15-F09	5.5	208	2.64423		p13-F09	19	87	21.8391		p14-F09	18	424.5	4.24028		p15-F09	25	453.5	5.51268
	F10	Control		p13-F10	20	462.5	4.32432		p14-F10	23	388.5	5.92021		p15-F10	17	339	5.01475		p13-F10	32	448.5	7.13489		p14-F10	23	411	5.59611		p15-F10	17	409	4.15648
	F11	PIK3R4		p13-F11	19	382.5	4.96732		p14-F11	17	329	5.16717		p15-F11	10	196.5	5.08906		p13-F11	33	508.5	6.48968		p14-F11	22	459	4.79303		p15-F11	17	455.5	3.73216
	G2	TSSK4		p13-G02	13	447	2.90828		p14-G02	26	464.5	5.59742		p15-G02	12	394	3.04569		p13-G02	26	480.5	5.41103		p14-G02	35	515	6.79612		p15-G02	8	370	2.16216
	G3	FLT4		p13-G03	16.5	464.5	3.55221		p14-G03	19	375	5.06667		p15-G03	16	389	4.11311		p13-G03	22	436	5.04587		p14-G03	48	434.5	11.0472		p15-G03	16	426.5	3.75147
	G4	PCTK3		p13-G04	22	448	4.91071		p14-G04	1.5	377.5	0.397351		p15-G04	14	342.5	4.08759		p13-G04	38	202	18.8119		p14-G04	34	462.5	7.35135		p15-G04	11	329	3.34347
	G5	DYRK2		p13-G05	14.5	488.5	2.96827		p14-G05	17.5	404	4.33168		p15-G05	11.5	329	3.49544		p13-G05	51	457	11.1597		p14-G05	32	504	6.34921		p15-G05	15	390.5	3.84123
	G6	RAB32		p13-G06	18.5	500.5	3.6963		p14-G06	15	404.5	3.70828		p15-G06	20	389	5.14139		p13-G06	17	456	3.72807		p14-G06	11	383.5	2.86832		p15-G06	14	324	4.32099
	G7	Control		p13-G07	26	421	6.17577		p14-G07	19	432	4.39815		p15-G07	14.5	311	4.66238		p13-G07	32	47.5	67.3684		p14-G07	23	417.5	5.50898		p15-G07	14	348.5	4.01722
	G8	TLK1		p13-G08	12	361.5	3.3195		p14-G08	14.5	395	3.67089		p15-G08	10	287	3.48432		p13-G08	45	479	9.39457		p14-G08	21	444.5	4.72441		p15-G08	24	465.5	5.15575
	G9	NRBP1		p13-G09	16	427	3.74707		p14-G09	27	371	7.27763		p15-G09	9.5	240	3.95833		p13-G09	27	503.5	5.36246		p14-G09	11	448.5	2.45262		p15-G09	19	412	4.61165
	G10	PKD2L2		p13-G10	18	441	4.08163		p14-G10	37	462.5	8		p15-G10	6.5	317.5	2.04724		p13-G10	21	423.5	4.95868		p14-G10	19	452.5	4.1989		p15-G10	25	258	9.68992
	G11	ULK2		p13-G11	17.5	429.5	4.07451		p14-G11	28	381.5	7.33945		p15-G11	11	183.5	5.99455		p13-G11	17	433.5	3.92157		p14-G11	18	425.5	4.23032		p15-G11	26	474	5.48523
	H2	PAN3		p13-H02	13	379.5	3.42556		p14-H02	13	463.5	2.80475		p15-H02	6	329.5	1.82094		p13-H02	45	490	9.18367		p14-H02	18	501	3.59281		p15-H02	17	348.5	4.87805
	H3	AURKA		p13-H03	15	398.5	3.76412		p14-H03	9	359	2.50696		p15-H03	11	376.5	2.92165		p13-H03	33	97.5	33.8462		p14-H03	37	433.5	8.53518		p15-H03	26	418	6.2201
	H4	Control		p13-H04	14	386	3.62694		p14-H04	9.5	347.5	2.73381		p15-H04	15	291.5	5.1458		p13-H04	38	469	8.10235		p14-H04	19	382.5	4.96732		p15-H04	9	346	2.60116
	H5	CAMKK2		p13-H05	24	459	5.22876		p14-H05	7	362.5	1.93103		p15-H05	11	325.5	3.37942		p13-H05	22	388	5.6701		p14-H05	11	344.5	3.19303		p15-H05	34	413	8.23245
	H6	TLK2		p13-H06	32.5	459	7.08061		p14-H06	17	453.5	3.74862		p15-H06	11	419.5	2.62217		p13-H06	22	502	4.38247		p14-H06	12	439.5	2.73038		p15-H06	7	291	2.4055
	H7	IRAK3		p13-H07	7	402	1.74129		p14-H07	19.5	415	4.6988		p15-H07	8	252.5	3.16832		p13-H07	36	377	9.54907		p14-H07	14	265.5	5.27307		p15-H07	5	353.5	1.41443
	H8	PFTK1		p13-H08	19.5	440	4.43182		p14-H08	11.5	405.5	2.836		p15-H08	9.5	254.5	3.73281		p13-H08	22	462.5	4.75676		p14-H08	27	359.5	7.51043		p15-H08	21	325	6.46154
	H9	AK2		p13-H09	10	377.5	2.64901		p14-H09	14	378	3.7037		p15-H09	5.5	261	2.10728		p13-H09	27	507	5.32544		p14-H09	23	424	5.42453		p15-H09	18	429.5	4.19092
	H10	NEK6		p13-H10	15	420	3.57143		p14-H10	10	320.5	3.12012		p15-H10	15	342.5	4.37956		p13-H10	17	458	3.71179		p14-H10	21	440.5	4.76731		p15-H10	22	476	4.62185
	H11	AAK1		p13-H11	25	447	5.59284		p14-H11	13	417	3.11751		p15-H11	10.5	272	3.86029		p13-H11	30	410	7.31707		p14-H11	12	375.5	3.19574		p15-H11	18	372.5	4.83221
Human Kinase Plates 16 to 18	A2	Control		p16-A02	21.5	337.5	6.37037		p17-A02	30	397	7.55668		p18-A02	32.5	289	11.2457		p16-A02	13	495.5	2.62361		p17-A02	7	400.5	1.74782		p18-A02	25	283.5	8.81834
	A3	MINK1		p16-A03	14	309	4.53074		p17-A03	27	337.5	8		p18-A03	16	366	4.37158		p16-A03	23	510	4.5098		p17-A03	16	416	3.84615		p18-A03	54	296.5	18.2125
	A4	MPP6		p16-A04	27.5	340.5	8.07636		p17-A04	22	486	4.52675		p18-A04	20	413	4.84262		p16-A04	15	475	3.15789		p17-A04	17	496	3.42742		p18-A04	14	290	4.82759
	A5	ITPKB		p16-A05	26.5	375.5	7.05726		p17-A05	8	386.5	2.06986		p18-A05	22	293.5	7.49574		p16-A05	23	460	5		p17-A05	30	420.5	7.13436		p18-A05	285	312	91.3462
	A6	UCKL1		p16-A06	20.5	385.5	5.31777		p17-A06	17	261.5	6.50096		p18-A06	25	384	6.51042		p16-A06	16	395.5	4.04551		p17-A06	21	397.5	5.28302		p18-A06	28	315	8.88889
	A7	SPHK1		p16-A07	65	427.5	15.2047		p17-A07	13	386.5	3.36352		p18-A07	17	384.5	4.42133		p16-A07	16	328.5	4.87062		p17-A07	6	359.5	1.66898		p18-A07	19	353	5.38244
	A8	COASY		p16-A08	24.5	329.5	7.43551		p17-A08	30.5	182	16.7582		p18-A08	21	284.5	7.38137		p16-A08	16	389	4.11311		p17-A08	15	397.5	3.77358		p18-A08	22	320.5	6.86427
	A9	LOC122134		p16-A09	23	313	7.34824		p17-A09	15.5	408	3.79902		p18-A09	20	415.5	4.81348		p16-A09	32	421	7.60095		p17-A09	12	330.5	3.63086		p18-A09	25	317	7.88644
	A10	LMTK3		p16-A10	35	463	7.5594		p17-A10	20	378	5.29101		p18-A10	17	359.5	4.72879		p16-A10	21	401.5	5.23039		p17-A10	20	294	6.80272		p18-A10	22	245	8.97959
	A11	MYO3A		p16-A11	99	263	37.6426		p17-A11	22	205.5	10.7056		p18-A11	23	378	6.08466		p16-A11	17	349	4.87106		p17-A11	24	326	7.36196		p18-A11	15	328	4.57317
	B2	LMTK2		p16-B02	29.5	420.5	7.01546		p17-B02	32	424.5	7.53828		p18-B02	16	492	3.25203		p16-B02	29	549	5.28233		p17-B02	13	285	4.5614		p18-B02	17	483.5	3.51603
	B3	TRIM24		p16-B03	29.5	431	6.84455		p17-B03	26.5	484	5.47521		p18-B03	24	462	5.19481		p16-B03	67	517.5	12.9469		p17-B03	14	54.5	25.6881		p18-B03	66	467.5	14.1176
	B4	PRKD2		p16-B04	42.5	283.5	14.9912		p17-B04	19	413	4.60048		p18-B04	27	534	5.05618		p16-B04	18	502	3.58566		p17-B04	29	202.5	14.321		p18-B04	245	463.5	52.8587
	B5	DLG1		p16-B05	27	407	6.63391		p17-B05	26	416	6.25		p18-B05	21.5	515	4.17476		p16-B05	24	519	4.62428		p17-B05	34	492.5	6.90355		p18-B05	21	491.5	4.27263
	B6	ULK4		p16-B06	17	333	5.10511		p17-B06	24	343.5	6.9869		p18-B06	23	421	5.46318		p16-B06	23	490.5	4.68909		p17-B06	17	511	3.32681		p18-B06	24	449.5	5.33927
	B7	RBKS		p16-B07	75	366	20.4918		p17-B07	20	461	4.33839		p18-B07	23	404	5.69307		p16-B07	17	485.5	3.50154		p17-B07	38	444.5	8.54893		p18-B07	21	479	4.38413
	B8	C1orf57		p16-B08	16	425	3.76471		p17-B08	21	376.5	5.57769		p18-B08	29	457	6.34573		p16-B08	16	504	3.1746		p17-B08	36	449.5	8.0089		p18-B08	70	457	15.3173
	B9	PIM3		p16-B09	42.5	288	14.7569		p17-B09	21	495	4.24242		p18-B09	24	520	4.61538		p16-B09	32	280.5	11.4082		p17-B09	21	425	4.94118		p18-B09	33	286.5	11.5183
	B10	MAP3K1		p16-B10	30.5	526	5.79848		p17-B10	21	452.5	4.64088		p18-B10	25	427.5	5.84795		p16-B10	21	428.5	4.90082		p17-B10	38	460.5	8.2519		p18-B10	27	508	5.31496
	B11	EPHB2		p16-B11	27	320	8.4375		p17-B11	23.5	240.5	9.77131		p18-B11	20	465	4.30108		p16-B11	10	433.5	2.30681		p17-B11	21	422	4.9763		p18-B11	94	519	18.1118
	C2	MAST1		p16-C02	37.5	225	16.6667		p17-C02	23.5	458.5	5.12541		p18-C02	20.5	320	6.40625		p16-C02	40	521.5	7.67018		p17-C02	27	23	117.391		p18-C02	32	466.5	6.85959
	C3	TRIM33		p16-C03	22	429.5	5.12224		p17-C03	23	395.5	5.81542		p18-C03	27.5	487.5	5.64103		p16-C03	34	547.5	6.21005		p17-C03	22	211	10.4265		p18-C03	17	494.5	3.43782
	C4	CRKRS		p16-C04	28	362.5	7.72414		p17-C04	17.5	413.5	4.23216		p18-C04	21.5	523.5	4.10697		p16-C04	22	480	4.58333		p17-C04	42	182	23.0769		p18-C04	23	435	5.28736
	C5	MAGI1		p16-C05	13	290	4.48276		p17-C05	26.5	386.5	6.8564		p18-C05	25.5	395.5	6.44753		p16-C05	32	535.5	5.97572		p17-C05	32	52	61.5385		p18-C05	13	451.5	2.87929
	C6	ETNK2		p16-C06	23.5	338	6.95266		p17-C06	31	451	6.87361		p18-C06	21.5	471	4.56476		p16-C06	37	503	7.35586		p17-C06	28	187	14.9733		p18-C06	26	487	5.33881
	C7	CERK		p16-C07	10	287.5	3.47826		p17-C07	26	487	5.33881		p18-C07	22.5	454.5	4.9505		p16-C07	26	496.5	5.23666		p17-C07	21	219	9.58904		p18-C07	19	508	3.74016
	C8	FLJ32786		p16-C08	22	344	6.39535		p17-C08	22	411	5.3528		p18-C08	25	443.5	5.63698		p16-C08	22	525	4.19048		p17-C08	16	486	3.29218		p18-C08	28	499	5.61122
	C9	SBK1		p16-C09	21.5	362	5.93923		p17-C09	35	511.5	6.84262		p18-C09	30	478	6.27615		p16-C09	26	474	5.48523		p17-C09	23	428.5	5.36756		p18-C09	20	400.5	4.99376
	C10	MAPK6		p16-C10	25	481.5	5.19211		p17-C10	25	484.5	5.15996		p18-C10	31.5	493.5	6.38298		p16-C10	16	465	3.44086		p17-C10	31	520	5.96154		p18-C10	32	494	6.47773
	C11	BAIAP2		p16-C11	31	365.5	8.48153		p17-C11	22.5	300.5	7.48752		p18-C11	25	466.5	5.35906		p16-C11	23	433.5	5.30565		p17-C11	33	479.5	6.88217		p18-C11	24	437	5.49199
	D2	STK38L		p16-D02	34	337	10.089		p17-D02	122.5	518	23.6486		p18-D02	30.5	483.5	6.30817		p16-D02	30	523.5	5.73066		p17-D02	27	538	5.01859		p18-D02	22	468.5	4.69584
	D3	PKD2L1		p16-D03	32	463.5	6.90399		p17-D03	48	505	9.50495		p18-D03	28	533	5.25328		p16-D03	31	493.5	6.28166		p17-D03	23	25	92		p18-D03	30	491.5	6.10376
	D4	IHPK1		p16-D04	33.5	434	7.71889		p17-D04	27	429	6.29371		p18-D04	25	555	4.5045		p16-D04	30	525	5.71429		p17-D04	30	248	12.0968		p18-D04	20	507.5	3.94089
	D5	MAGI2		p16-D05	17	386	4.40415		p17-D05	23	482	4.77178		p18-D05	29	509.5	5.69185		p16-D05	19	536	3.54478		p17-D05	37	181.5	20.3857		p18-D05	25	527.5	4.73934
	D6	FLJ10986		p16-D06	23	330	6.9697		p17-D06	30	481	6.23701		p18-D06	31	497	6.23742		p16-D06	35	520.5	6.7243		p17-D06	27	498.5	5.41625		p18-D06	15	454	3.30396
	D7	NADK		p16-D07	70.5	334	21.1078		p17-D07	29	527.5	5.49763		p18-D07	26.5	468.5	5.65635		p16-D07	31	454.5	6.82068		p17-D07	41	453	9.05077		p18-D07	43	578.5	7.43302
	D8	FUK		p16-D08	185.5	390.5	47.5032		p17-D08	25	451.5	5.5371		p18-D08	24	531	4.51977		p16-D08	48	488.5	9.826		p17-D08	26	479	5.42797		p18-D08	19	245.5	7.73931
	D9	CDK2		p16-D09	33	315.5	10.4596		p17-D09	32.5	518	6.27413		p18-D09	27	536	5.03731		p16-D09	25	514.5	4.85909		p17-D09	31	505	6.13861		p18-D09	25	484.5	5.15996
	D10	MAP2K5		p16-D10	30	430.5	6.96864		p17-D10	28.5	490.5	5.8104		p18-D10	23	521.5	4.41035		p16-D10	18	312	5.76923		p17-D10	27	222.5	12.1348		p18-D10	27	507	5.32544
	D11	MARK2		p16-D11	164	282.5	58.0531		p17-D11	24.5	369.5	6.63058		p18-D11	28	513	5.45809		p16-D11	19	431	4.40835		p17-D11	24	442.5	5.42373		p18-D11	31	492	6.30081
	E2	SMG1		p16-E02	30.5	346	8.81503		p17-E02	29	490.5	5.91233		p18-E02	15.5	457.5	3.38798		p16-E02	31	498.5	6.21866		p17-E02	34	492	6.91057		p18-E02	23	460.5	4.99457
	E3	IRAK4		p16-E03	26	417.5	6.22754		p17-E03	32.5	519	6.26204		p18-E03	21	449.5	4.67186		p16-E03	55	529.5	10.3872		p17-E03	31	514	6.03113		p18-E03	29	500.5	5.79421
	E4	TAF9		p16-E04	25.5	434.5	5.86881		p17-E04	21	484	4.33884		p18-E04	35.5	327	10.8563		p16-E04	22	552.5	3.9819		p17-E04	41	270	15.1852		p18-E04	11	495.5	2.21998
	E5	UCK2		p16-E05	29.5	399	7.39348		p17-E05	28	450.5	6.21532		p18-E05	35.5	539	6.58627		p16-E05	38	513	7.40741		p17-E05	17	531	3.20151		p18-E05	50	511	9.78474
	E6	RFK		p16-E06	30.5	390.5	7.8105		p17-E06	23.5	441.5	5.32276		p18-E06	21.5	513.5	4.18695		p16-E06	19	522.5	3.63636		p17-E06	34	60	56.6667		p18-E06	21	517.5	4.05797
	E7	CARD14		p16-E07	22.5	336.5	6.68648		p17-E07	26	534	4.86891		p18-E07	16	491	3.25866		p16-E07	32	512.5	6.2439		p17-E07	33	184	17.9348		p18-E07	29	445	6.51685
	E8	AK7		p16-E08	42.5	423.5	10.0354		p17-E08	21	511	4.10959		p18-E08	24	457	5.25164		p16-E08	34	518.5	6.55738		p17-E08	17	539	3.15399		p18-E08	23	272	8.45588
	E9	PANK1		p16-E09	120.5	321.5	37.4806		p17-E09	26	483	5.38302		p18-E09	23.5	512	4.58984		p16-E09	40	281.5	14.2096		p17-E09	14	425	3.29412		p18-E09	22	446.5	4.92721
	E10	CDKL3		p16-E10	25	463.5	5.39374		p17-E10	21.5	505.5	4.25321		p18-E10	23.5	544.5	4.31589		p16-E10	35	505.5	6.92384		p17-E10	28	230	12.1739		p18-E10	19	501.5	3.78863
	E11	CDC42BPG		p16-E11	182	291	62.543		p17-E11	27.5	384.5	7.15215		p18-E11	20.5	533.5	3.84255		p16-E11	23	507.5	4.53202		p17-E11	22	496.5	4.43102		p18-E11	22	519	4.23892
	F2	MAST2		p16-F02	30.5	397	7.68262		p17-F02	25	491.5	5.08647		p18-F02	33	477.5	6.91099		p16-F02	20	495	4.0404		p17-F02	34	511	6.65362		p18-F02	16	476	3.36134
	F3	PRKAG2		p16-F03	31	395	7.8481		p17-F03	26.5	567.5	4.6696		p18-F03	25	559	4.47227		p16-F03	28	533	5.25328		p17-F03	20	549.5	3.63967		p18-F03	24	518.5	4.62874
	F4	DLG4		p16-F04	29	309	9.38511		p17-F04	29.5	569	5.18453		p18-F04	23.5	609.5	3.85562		p16-F04	39	573	6.80628		p17-F04	32	135.5	23.6162		p18-F04	30	558.5	5.37153
	F5	DAK		p16-F05	23	378	6.08466		p17-F05	31	516.5	6.00194		p18-F05	24	533.5	4.49859		p16-F05	47	528.5	8.89309		p17-F05	35	532.5	6.57277		p18-F05	32	524.5	6.10105
	F6	ETNK1		p16-F06	43.5	356	12.2191		p17-F06	18	536.5	3.35508		p18-F06	25	529.5	4.72144		p16-F06	32	511.5	6.25611		p17-F06	25	277.5	9.00901		p18-F06	13	532	2.44361
	F7	PANK3		p16-F07	15	287	5.22648		p17-F07	24	544.5	4.40771		p18-F07	19	512.5	3.70732		p16-F07	30	517	5.80271		p17-F07	23	530.5	4.33553		p18-F07	21	520	4.03846
	F8	MGC26597		p16-F08	22	403	5.45906		p17-F08	28	494.5	5.66229		p18-F08	29	487.5	5.94872		p16-F08	34	563	6.03908		p17-F08	16	551.5	2.90118		p18-F08	21	516	4.06977
	F9	PNCK		p16-F09	116.5	284	41.0211		p17-F09	30	540.5	5.55042		p18-F09	16	519	3.08285		p16-F09	28	494.5	5.66229		p17-F09	26	484.5	5.36636		p18-F09	23	527.5	4.36019
	F10	Control		p16-F10	86	448	19.1964		p17-F10	23	498	4.61847		p18-F10	36	522.5	6.88995		p16-F10	39	212.5	18.3529		p17-F10	46	521.5	8.82071		p18-F10	23	503	4.57256
	F11	TRPM6		p16-F11	148.5	248.5	59.7586		p17-F11	18	306.5	5.87276		p18-F11	19	521	3.64683		p16-F11	32	495	6.46465		p17-F11	57	174.5	32.6648		p18-F11	22	448.5	4.90524
	G2	SNF1LK2		p16-G02	23	411.5	5.58931		p17-G02	50.5	527	9.58254		p18-G02	30	414	7.24638		p16-G02	39	376.5	10.3586		p17-G02	36	528.5	6.81173		p18-G02	21	459	4.57516
	G3	POLK		p16-G03	36.5	500.5	7.29271		p17-G03	84.5	517.5	16.3285		p18-G03	9	487.5	1.84615		p16-G03	23	499.5	4.6046		p17-G03	28	554	5.05415		p18-G03	67	513	13.0604
	G4	ITPKA		p16-G04	29	340	8.52941		p17-G04	19	493.5	3.85005		p18-G04	20	515.5	3.87973		p16-G04	40	526.5	7.59734		p17-G04	37	501	7.38523		p18-G04	23	514	4.47471
	G5	IHPK2		p16-G05	29	393.5	7.36976		p17-G05	23.5	510	4.60784		p18-G05	16	541	2.95749		p16-G05	42	527.5	7.96209		p17-G05	34	443	7.67494		p18-G05	19	471.5	4.02969
	G6	SPHK2		p16-G06	34.5	432.5	7.97688		p17-G06	18	532.5	3.38028		p18-G06	37.5	504.5	7.4331		p16-G06	25	548	4.56204		p17-G06	26	534.5	4.86436		p18-G06	38	483.5	7.85936
	G7	Control		p16-G07	137	349.5	39.1989		p17-G07	21.5	456.5	4.70975		p18-G07	22	486	4.52675		p16-G07	38	512.5	7.41463		p17-G07	20	502.5	3.9801		p18-G07	28	511.5	5.4741
	G8	AK5		p16-G08	110	440.5	24.9716		p17-G08	24.5	452.5	5.41436		p18-G08	35.5	464	7.65086		p16-G08	40	514	7.7821		p17-G08	23	480.5	4.78668		p18-G08	21	474.5	4.42571
	G9	CHKB		p16-G09	168.5	328.5	51.2938		p17-G09	31	520.5	5.95581		p18-G09	27.5	513	5.36062		p16-G09	33	457.5	7.21311		p17-G09	34	489.5	6.94586		p18-G09	19	475.5	3.99579
	G10	RP6-213H19.1		p16-G10	50	479.5	10.4275		p17-G10	23	488.5	4.70829		p18-G10	25	512	4.88281		p16-G10	38	293	12.9693		p17-G10	30	237.5	12.6316		p18-G10	17	521.5	3.25983
	G11	TRPM7		p16-G11	56	251.5	22.2664		p17-G11	25.5	340.5	7.48899		p18-G11	25	478	5.23013		p16-G11	47	232.5	20.2151		p17-G11	43	252	17.0635		p18-G11	19	531.5	3.57479
	H2	ULK3		p16-H02	27.5	391	7.03325		p17-H02	23	528	4.35606		p18-H02	25	423.5	5.90319		p16-H02	19	492.5	3.85787		p17-H02	35	517	6.76983		p18-H02	16	475	3.36842
	H3	NLK		p16-H03	31.5	467.5	6.73797		p17-H03	22	553	3.9783		p18-H03	14	393	3.56234		p16-H03	31	545	5.68807		p17-H03	17	527	3.22581		p18-H03	26	459	5.66449
	H4	Control		p16-H04	23	313.5	7.33652		p17-H04	24	478.5	5.01567		p18-H04	12	425.5	2.82021		p16-H04	35	534	6.55431		p17-H04	21	551.5	3.8078		p18-H04	25	400	6.25
	H5	CMPK		p16-H05	35	449.5	7.78643		p17-H05	25.5	466.5	5.46624		p18-H05	22	442	4.97738		p16-H05	37	536.5	6.89655		p17-H05	25	497	5.03018		p18-H05	23	505.5	4.54995
	H6	DLG3		p16-H06	30	460.5	6.51466		p17-H06	25	472	5.29661		p18-H06	12	406	2.95567		p16-H06	33	412.5	8		p17-H06	20	558.5	3.58102		p18-H06	37	423.5	8.73672
	H7	ITPKC		p16-H07	71	343.5	20.6696		p17-H07	25.5	464	5.49569		p18-H07	21	419	5.01193		p16-H07	28	557	5.02693		p17-H07	20	546.5	3.65965		p18-H07	20	455	4.3956
	H8	CERKL		p16-H08	101	371	27.2237		p17-H08	26	446	5.8296		p18-H08	21.5	430	5		p16-H08	36	467	7.70878		p17-H08	29	514	5.64202		p18-H08	17	438	3.88128
	H9	DCAMKL3		p16-H09	160.5	353	45.4674		p17-H09	33.5	539	6.21521		p18-H09	20	403.5	4.95663		p16-H09	48	460	10.4348		p17-H09	46	446.5	10.3024		p18-H09	10	378	2.6455
	H10	TXNDC3		p16-H10	53	430	12.3256		p17-H10	31	475.5	6.51945		p18-H10	23	431	5.33643		p16-H10	52	459.5	11.3166		p17-H10	25	539	4.63822		p18-H10	27	439	6.15034
	H11	SNRK		p16-H11	121.5	248	48.9919		p17-H11	44	352	12.5		p18-H11	32.5	409.5	7.93651		p16-H11	89	486.5	18.2939		p17-H11	22	471	4.67091		p18-H11	27	386.5	6.98577
Human Kinase Plates 19 to 21	A2	Control		p19-A02	23.5	330.5	7.11044		p20-A02	29	280.5	10.3387		p21-A02	16	332	4.81928		p19-A02	10	186.5	5.36193		p20-A02	17	440	3.86364		p21-A02	17	379	4.48549
	A3	MARK1		p19-A03	18	361.5	4.97925		p20-A03	35	391.5	8.93997		p21-A03	21	398	5.27638		p19-A03	10	121	8.26446		p20-A03	27	273	9.89011		p21-A03	24	201.5	11.9107
	A4	AMHR2		p19-A04	19	396.5	4.79193		p20-A04	22	369	5.96206		p21-A04	40	433	9.23788		p19-A04	11	273	4.0293		p20-A04	44	383	11.4883		p21-A04	29	386	7.51295
	A5	TRIB2		p19-A05	27	454.5	5.94059		p20-A05	39.5	381	10.3675		p21-A05	11	353.5	3.11174		p19-A05	22	294	7.48299		p20-A05	20	265.5	7.53296		p21-A05	24	237	10.1266
	A6	ADCK4		p19-A06	48.5	450.5	10.7658		p20-A06	12	282	4.25532		p21-A06	14	294.5	4.75382		p19-A06	24	324	7.40741		p20-A06	24	333	7.20721		p21-A06	8	193.5	4.13437
	A7	RIOK1		p19-A07	33.5	474	7.06751		p20-A07	31	430	7.2093		p21-A07	30.5	349.5	8.72675		p19-A07	23	356.5	6.45161		p20-A07	21	420	5		p21-A07	23	363.5	6.32737
	A8	KIAA1804		p19-A08	29.5	552.5	5.33937		p20-A08	43.5	401	10.8479		p21-A08	23.5	191.5	12.2715		p19-A08	28	407.5	6.87117		p20-A08	37	435	8.50575		p21-A08	22	168.5	13.0564
	A9	ERN2		p19-A09	30.5	451.5	6.75526		p20-A09	46	254.5	18.0747		p21-A09	21.5	357	6.02241		p19-A09	31	464.5	6.67384		p20-A09	22	322.5	6.82171		p21-A09	20	207	9.66184
	A10	PAK3		p19-A10	41.5	495.5	8.37538		p20-A10	34.5	475	7.26316		p21-A10	15	319	4.70219		p19-A10	20	428.5	4.66744		p20-A10	26	454.5	5.72057		p21-A10	3	148.5	2.0202
	A11	MAPK13		p19-A11	29.5	595	4.95798		p20-A11	24	460	5.21739		p21-A11	20.5	322.5	6.35659		p19-A11	12	288.5	4.15945		p20-A11	22	435.5	5.05166		p21-A11	2	63.5	3.14961
	B2	PXK		p19-B02	39.5	300	13.1667		p20-B02	15	309	4.85437		p21-B02	21.5	297	7.23906		p19-B02	6	135	4.44444		p20-B02	29	166	17.4699		p21-B02	36	241.5	14.9068
	B3	WNK1		p19-B03	24.5	536	4.5709		p20-B03	32.5	467	6.95931		p21-B03	25	429	5.82751		p19-B03	5	155	3.22581		p20-B03	23	412.5	5.57576		p21-B03	27	464.5	5.8127
	B4	RIPK4		p19-B04	37.5	505	7.42574		p20-B04	22	455.5	4.82986		p21-B04	30	381.5	7.8637		p19-B04	16	302.5	5.28926		p20-B04	10	366.5	2.72851		p21-B04	19	398	4.77387
	B5	FN3K		p19-B05	41	591.5	6.93153		p20-B05	17	415.5	4.09146		p21-B05	17.5	429	4.07925		p19-B05	28	420.5	6.65874		p20-B05	18	416	4.32692		p21-B05	19	370.5	5.12821
	B6	ALPK1		p19-B06	43	585.5	7.34415		p20-B06	17	510	3.33333		p21-B06	21	391	5.37084		p19-B06	22	405	5.4321		p20-B06	27	343	7.87172		p21-B06	13	195.5	6.64962
	B7	STK40		p19-B07	106	562.5	18.8444		p20-B07	18.5	474.5	3.89884		p21-B07	12	417.5	2.87425		p19-B07	21	509	4.12574		p20-B07	29	455	6.37363		p21-B07	8	278.5	2.87253
	B8	STK19		p19-B08	33.5	585.5	5.72161		p20-B08	26	532	4.88722		p21-B08	15	328	4.57317		p19-B08	34	458.5	7.41549		p20-B08	25	438.5	5.70125		p21-B08	19	356	5.33708
	B9	CDC14B		p19-B09	39.5	528	7.48106		p20-B09	29.5	289	10.2076		p21-B09	11	353	3.11615		p19-B09	26	473	5.49683		p20-B09	17	460.5	3.69164		p21-B09	12	265	4.5283
	B10	PFKL		p19-B10	35.5	594.5	5.9714		p20-B10	34.5	446	7.73543		p21-B10	20.5	239	8.57741		p19-B10	21	518	4.05405		p20-B10	23	477	4.8218		p21-B10	11	230.5	4.77223
	B11	MAP2K1		p19-B11	33.5	405	8.2716		p20-B11	33.5	267	12.5468		p21-B11	13	342.5	3.79562		p19-B11	37	517	7.15667		p20-B11	21	480	4.375		p21-B11	4	169.5	2.35988
	C2	PI4K2B		p19-C02	23.5	431.5	5.44612		p20-C02	22	451	4.87805		p21-C02	16	448.5	3.56745		p19-C02	16	344.5	4.64441		p20-C02	34	462.5	7.35135		p21-C02	31	424	7.31132
	C3	GSK3A		p19-C03	20.5	509.5	4.02355		p20-C03	56	474.5	11.8019		p21-C03	27	495.5	5.44904		p19-C03	6	192.5	3.11688		p20-C03	27	402.5	6.70807		p21-C03	14	484	2.89256
	C4	CLK4		p19-C04	29.5	520	5.67308		p20-C04	25	541.5	4.61681		p21-C04	25.5	352.5	7.23404		p19-C04	29	433	6.69746		p20-C04	36	441.5	8.15402		p21-C04	16	437.5	3.65714
	C5	RAB38		p19-C05	23	538.5	4.27112		p20-C05	20	454.5	4.40044		p21-C05	21	443.5	4.73506		p19-C05	25	364	6.86813		p20-C05	14	277.5	5.04505		p21-C05	18	258.5	6.96325
	C6	KIAA0999		p19-C06	39.5	510	7.7451		p20-C06	30	438.5	6.84151		p21-C06	27.5	459	5.99129		p19-C06	20	424	4.71698		p20-C06	27	399	6.76692		p21-C06	7	243	2.88066
	C7	TSSK1		p19-C07	48	496.5	9.66767		p20-C07	28	532.5	5.25822		p21-C07	22.5	264	8.52273		p19-C07	12	441	2.72109		p20-C07	31	413.5	7.49698		p21-C07	20	264.5	7.56144
	C8	TTBK1		p19-C08	36.5	568	6.42606		p20-C08	29	522.5	5.55024		p21-C08	28	422	6.63507		p19-C08	20	491	4.07332		p20-C08	41	174	23.5632		p21-C08	10	297.5	3.36134
	C9	HK1		p19-C09	40	520	7.69231		p20-C09	23	507.5	4.53202		p21-C09	28.5	436.5	6.52921		p19-C09	33	483.5	6.82523		p20-C09	21	435.5	4.82204		p21-C09	4	202	1.9802
	C10	PFKP		p19-C10	26.5	606.5	4.36933		p20-C10	22	481.5	4.56906		p21-C10	22	444	4.95495		p19-C10	34	505	6.73267		p20-C10	20	485.5	4.11946		p21-C10	13	274.5	4.73588
	C11	ROS1		p19-C11	40	590	6.77966		p20-C11	23.5	563	4.17407		p21-C11	18	376	4.78723		p19-C11	29	436.5	6.64376		p20-C11	19	392.5	4.84076		p21-C11	15	233.5	6.42398
	D2	STK32B		p19-D02	30	450.5	6.65927		p20-D02	26	427	6.08899		p21-D02	10	295	3.38983		p19-D02	12	297.5	4.03361		p20-D02	27	171	15.7895		p21-D02	34	274.5	12.3862
	D3	CABC1		p19-D03	34.5	543	6.35359		p20-D03	30.5	493.5	6.18034		p21-D03	12	486	2.46914		p19-D03	17	294.5	5.7725		p20-D03	25	386	6.47668		p21-D03	20	505.5	3.95648
	D4	TAOK1		p19-D04	27	631.5	4.27553		p20-D04	15	480.5	3.12175		p21-D04	18	436.5	4.12371		p19-D04	26	458	5.67686		p20-D04	29	474	6.11814		p21-D04	26	454	5.72687
	D5	MPP5		p19-D05	28	582	4.811		p20-D05	34.5	266	12.9699		p21-D05	32.5	439.5	7.39477		p19-D05	47	478	9.83264		p20-D05	26	382	6.80628		p21-D05	17	329	5.16717
	D6	TRIB1		p19-D06	41.5	574.5	7.22367		p20-D06	28.5	477	5.97484		p21-D06	21	441	4.7619		p19-D06	24	473.5	5.06864		p20-D06	19	392.5	4.84076		p21-D06	15	246	6.09756
	D7	TSSK6		p19-D07	27.5	553.5	4.96838		p20-D07	29	526	5.51331		p21-D07	26	386	6.73575		p19-D07	25	493.5	5.06586		p20-D07	13	304	4.27632		p21-D07	26	361	7.20222
	D8	MASTL		p19-D08	26	605	4.29752		p20-D08	36	510	7.05882		p21-D08	22.5	411	5.47445		p19-D08	25	564	4.43262		p20-D08	17	469.5	3.62087		p21-D08	6	376.5	1.59363
	D9	HK3		p19-D09	41	545	7.52294		p20-D09	25	442.5	5.64972		p21-D09	19	416.5	4.56182		p19-D09	37	511.5	7.23363		p20-D09	15	370.5	4.04858		p21-D09	44	294	14.966
	D10	PRKACA		p19-D10	45.5	588	7.7381		p20-D10	37.5	529.5	7.08215		p21-D10	10	256	3.90625		p19-D10	28	520.5	5.37944		p20-D10	12	457	2.62582		p21-D10	11	230	4.78261
	D11	SRPK1		p19-D11	30.5	533.5	5.71696		p20-D11	18	517.5	3.47826		p21-D11	20	422	4.73934		p19-D11	37	487	7.59754		p20-D11	18	399	4.51128		p21-D11	13	261	4.98084
	E2	STYK1		p19-E02	34.5	403	8.56079		p20-E02	26.5	470.5	5.63231		p21-E02	25.5	139	18.3453		p19-E02	27	401	6.73317		p20-E02	36	251	14.3426		p21-E02	27	262	10.3053
	E3	ADCK1		p19-E03	22.5	647	3.47759		p20-E03	17	588	2.89116		p21-E03	35.5	501.5	7.07876		p19-E03	11	243	4.52675		p20-E03	35	431.5	8.11124		p21-E03	29	482.5	6.01036
	E4	WNK3		p19-E04	36.5	563	6.48313		p20-E04	23	469.5	4.89883		p21-E04	21	454.5	4.62046		p19-E04	47	409.5	11.4774		p20-E04	37	419	8.83055		p21-E04	26	435.5	5.97015
	E5	HIPK2		p19-E05	27	607	4.44811		p20-E05	30	430.5	6.96864		p21-E05	18	495.5	3.63269		p19-E05	58	493	11.7647		p20-E05	10	440.5	2.27015		p21-E05	31	432.5	7.16763
	E6	MAP2K2		p19-E06	46	608.5	7.55957		p20-E06	28	218	12.844		p21-E06	20	406.5	4.92005		p19-E06	25	381	6.56168		p20-E06	30	454	6.60793		p21-E06	16	323.5	4.9459
	E7	CAMKK1		p19-E07	25	604	4.13907		p20-E07	32	478.5	6.68757		p21-E07	18.5	449.5	4.11568		p19-E07	33	549	6.01093		p20-E07	18	405	4.44444		p21-E07	22	349.5	6.29471
	E8	NEK9		p19-E08	32	637	5.02355		p20-E08	22.5	469	4.79744		p21-E08	12	296.5	4.04722		p19-E08	32	539.5	5.93142		p20-E08	31	421.5	7.35469		p21-E08	20	378.5	5.28402
	E9	KDR		p19-E09	38	556	6.83453		p20-E09	28	450.5	6.21532		p21-E09	15	424	3.53774		p19-E09	25	509	4.91159		p20-E09	32	459	6.97168		p21-E09	9	457	1.96937
	E10	PRKACB		p19-E10	32	600.5	5.32889		p20-E10	35.5	524.5	6.76835		p21-E10	10.5	379.5	2.7668		p19-E10	29	507.5	5.71429		p20-E10	17	461.5	3.68364		p21-E10	16	282.5	5.66372
	E11	FGFR2		p19-E11	29	606	4.78548		p20-E11	32.5	469	6.92964		p21-E11	12	360	3.33333		p19-E11	32	541	5.91497		p20-E11	16	461.5	3.46696		p21-E11	5	277	1.80505
	F2	PI4KII		p19-F02	36	491	7.33198		p20-F02	30.5	468.5	6.51014		p21-F02	28	370.5	7.55735		p19-F02	26	392.5	6.6242		p20-F02	32	289.5	11.0535		p21-F02	29	279	10.3943
	F3	SCYL3		p19-F03	34	531	6.40301		p20-F03	27	488.5	5.52712		p21-F03	32	420.5	7.60999		p19-F03	22	296.5	7.4199		p20-F03	20	310	6.45161		p21-F03	33	85	38.8235
	F4	RET		p19-F04	33	574	5.74913		p20-F04	26	454.5	5.72057		p21-F04	22.5	279	8.06452		p19-F04	41	454	9.03084		p20-F04	27	366	7.37705		p21-F04	29	340	8.52941
	F5	KIAA2002		p19-F05	27	529.5	5.09915		p20-F05	32.5	445.5	7.29517		p21-F05	18	338	5.32544		p19-F05	29	424	6.83962		p20-F05	34	357	9.52381		p21-F05	23	370.5	6.20783
	F6	STK31		p19-F06	33	590	5.59322		p20-F06	17.5	390.5	4.48143		p21-F06	17	277.5	6.12613		p19-F06	30	533.5	5.62324		p20-F06	33	303.5	10.8731		p21-F06	7	250	2.8
	F7	PINK1		p19-F07	36	609.5	5.90648		p20-F07	24	481.5	4.98442		p21-F07	21	251.5	8.3499		p19-F07	35	504.5	6.93756		p20-F07	28	248.5	11.2676		p21-F07	15	345	4.34783
	F8	MYLK2		p19-F08	22.5	508	4.42913		p20-F08	23	555.5	4.14041		p21-F08	17.5	410	4.26829		p19-F08	25	474	5.27426		p20-F08	24	430	5.5814		p21-F08	23	363	6.33609
	F9	MAP3K11		p19-F09	34	499.5	6.80681		p20-F09	43.5	444	9.7973		p21-F09	21	316	6.64557		p19-F09	17	421.5	4.03321		p20-F09	23	478	4.81172		p21-F09	13	374	3.47594
	F10	Control		p19-F10	41.5	568	7.30634		p20-F10	22	551	3.99274		p21-F10	19	393	4.83461		p19-F10	30	486	6.17284		p20-F10	19	282.5	6.72566		p21-F10	21	242	8.67769
	F11	FGFR3		p19-F11	24	471.5	5.09014		p20-F11	39	475.5	8.20189		p21-F11	21	324.5	6.47149		p19-F11	17	507	3.35306		p20-F11	20	420	4.7619		p21-F11	10	287.5	3.47826
	G2	PBK		p19-G02	22	518	4.2471		p20-G02	32	461.5	6.93391		p21-G02	14	273.5	5.11883		p19-G02	41	343	11.9534		p20-G02	33	234	14.1026		p21-G02	38	59.5	63.8655
	G3	CAMK1G		p19-G03	32.5	493.5	6.58561		p20-G03	27	557.5	4.84305		p21-G03	25.5	461	5.53145		p19-G03	16	339.5	4.71281		p20-G03	19	440.5	4.31328		p21-G03	21	417	5.03597
	G4	RNASEL		p19-G04	32	509.5	6.28067		p20-G04	29	500.5	5.79421		p21-G04	22	509.5	4.31796		p19-G04	32	232.5	13.7634		p20-G04	33	455.5	7.24479		p21-G04	26	498.5	5.21565
	G5	PIP5K2C		p19-G05	23.5	546	4.30403		p20-G05	23.5	446	5.26906		p21-G05	27	473.5	5.70222		p19-G05	34	501	6.78643		p20-G05	23	437	5.26316		p21-G05	16	412.5	3.87879
	G6	MARK4		p19-G06	29	592	4.89865		p20-G06	34.5	445.5	7.74411		p21-G06	20	414	4.83092		p19-G06	31	468	6.62393		p20-G06	34	441	7.70975		p21-G06	13	324	4.01235
	G7	Control		p19-G07	30	528.5	5.67644		p20-G07	18	492.5	3.65482		p21-G07	25	389.5	6.41849		p19-G07	9	392.5	2.29299		p20-G07	24	435.5	5.51091		p21-G07	16	300.5	5.32446
	G8	MAP3K9		p19-G08	36.5	563.5	6.47737		p20-G08	26.5	506.5	5.23198		p21-G08	27	444	6.08108		p19-G08	36	500	7.2		p20-G08	18	452	3.9823		p21-G08	28	420.5	6.65874
	G9	MPP1		p19-G09	35.5	544	6.52574		p20-G09	19	485.5	3.91349		p21-G09	12	372.5	3.22148		p19-G09	26	439.5	5.91581		p20-G09	26	386.5	6.72704		p21-G09	18	348.5	5.16499
	G10	PRKD1		p19-G10	37	556	6.65468		p20-G10	36.5	456.5	7.99562		p21-G10	20	436	4.58716		p19-G10	23	498.5	4.61384		p20-G10	20	400.5	4.99376		p21-G10	15	324.5	4.6225
	G11	KHK		p19-G11	23	443	5.19187		p20-G11	29	496.5	5.84089		p21-G11	26.5	439.5	6.02958		p19-G11	34	428.5	7.93466		p20-G11	9	346	2.60116		p21-G11	17	366.5	4.63847
	H2	ALS2CR2		p19-H02	30.5	457.5	6.66667		p20-H02	34.5	404.5	8.52905		p21-H02	26	231	11.2554		p19-H02	49	473.5	10.3485		p20-H02	45	256	17.5781		p21-H02	35	342	10.2339
	H3	EPHA8		p19-H03	19	527	3.60531		p20-H03	20.5	518	3.95753		p21-H03	29.5	495.5	5.95358		p19-H03	25	316.5	7.89889		p20-H03	22	226.5	9.71302		p21-H03	28	298	9.39597
	H4	Control		p19-H04	29.5	534	5.52434		p20-H04	33.5	479	6.99374		p21-H04	13	323.5	4.01855		p19-H04	37	445.5	8.30527		p20-H04	27	497	5.4326		p21-H04	24	492	4.87805
	H5	NEK11		p19-H05	28.5	516.5	5.51791		p20-H05	23.5	436	5.38991		p21-H05	25.5	370.5	6.88259		p19-H05	20	453.5	4.41014		p20-H05	27	297.5	9.07563		p21-H05	14	340	4.11765
	H6	RPS6KL1		p19-H06	40	480.5	8.32466		p20-H06	31	463.5	6.68824		p21-H06	17	400	4.25		p19-H06	11	398.5	2.76035		p20-H06	24	417.5	5.7485		p21-H06	16	268.5	5.95903
	H7	BRSK1		p19-H07	31.5	542	5.81181		p20-H07	20.5	423	4.84634		p21-H07	31	438.5	7.06956		p19-H07	19	425	4.47059		p20-H07	18	390	4.61538		p21-H07	13	436.5	2.97824
	H8	GK2		p19-H08	29	520	5.57692		p20-H08	24.5	460	5.32609		p21-H08	15.5	344.5	4.49927		p19-H08	19	433	4.38799		p20-H08	6	167	3.59281		p21-H08	23	321	7.16511
	H9	PAK2		p19-H09	31.5	482	6.53527		p20-H09	29.5	437	6.75057		p21-H09	18	385	4.67532		p19-H09	17	309	5.50162		p20-H09	20	281	7.11744		p21-H09	13	311	4.18006
	H10	PRKCZ		p19-H10	28	531.5	5.26811		p20-H10	40	465	8.60215		p21-H10	18	438	4.10959		p19-H10	19	419.5	4.5292		p20-H10	18	326.5	5.51302		p21-H10	16	291.5	5.48885
	H11	KIT		p19-H11	24	509	4.71513		p20-H11	25	498	5.02008		p21-H11	31	423	7.32861		p19-H11	19	370.5	5.12821		p20-H11	23	254	9.05512		p21-H11	15	174	8.62069
Human Kinase Plates 22 to 24	A2	Control		p22-A02	27	509.5	5.29931		p23-A02	28	507.5	5.51724		p24-A02	15	494.5	3.03337		p22-A02	27	480.5	5.61915		p23-A02	19	515	3.68932		p24-A02	28	439	6.37813
	A3	ATR		p22-A03	24	527.5	4.54976		p23-A03	18.5	521.5	3.54746		p24-A03	23	563.5	4.08163		p22-A03	27	463.5	5.82524		p23-A03	26	534	4.86891		p24-A03	27	432	6.25
	A4	TTK		p22-A04	40.5	557	7.2711		p23-A04	18.5	502.5	3.68159		p24-A04	28	504	5.55556		p22-A04	30	479	6.26305		p23-A04	5	461.5	1.08342		p24-A04	17	471	3.60934
	A5	PTK2B		p22-A05	19	552.5	3.43891		p23-A05	20	447.5	4.46927		p24-A05	19	543.5	3.49586		p22-A05	20	467.5	4.27807		p23-A05	10	471	2.12314		p24-A05	26	468.5	5.54963
	A6	TJP2		p22-A06	24	546.5	4.39158		p23-A06	22	457	4.814		p24-A06	20	453	4.41501		p22-A06	21	506.5	4.1461		p23-A06	15	508	2.95276		p24-A06	16	429	3.7296
	A7	YES1		p22-A07	20	522	3.83142		p23-A07	21	550	3.81818		p24-A07	18	477	3.77358		p22-A07	25	505.5	4.9456		p23-A07	21	461.5	4.55038		p24-A07	22	406	5.41872
	A8	PRKAA1		p22-A08	24	565	4.24779		p23-A08	31	498	6.2249		p24-A08	14	432.5	3.23699		p22-A08	22	515	4.27184		p23-A08	21	525.5	3.99619		p24-A08	24	479.5	5.00521
	A9	FLJ25006		p22-A09	24	535	4.48598		p23-A09	14	490.5	2.85423		p24-A09	13	420.5	3.09156		p22-A09	20	473	4.22833		p23-A09	11	459.5	2.39391		p24-A09	22	349.5	6.29471
	A10	HIPK1		p22-A10	25.5	545.5	4.67461		p23-A10	14.5	475.5	3.04942		p24-A10	15.5	498	3.11245		p22-A10	27	448	6.02679		p23-A10	28	377	7.42706		p24-A10	27	505.5	5.34125
	A11	RIPK3		p22-A11	17	566.5	3.00088		p23-A11	29	551	5.26316		p24-A11	14	417	3.35731		p22-A11	27	508.5	5.30973		p23-A11	15	498.5	3.00903		p24-A11	23	465	4.94624
	B2	STK11		p22-B02	156.5	601.5	26.0183		p23-B02	19	516	3.68217		p24-B02	21.5	521	4.12668		p22-B02	29	495	5.85859		p23-B02	21	529.5	3.96601		p24-B02	18	543.5	3.31187
	B3	CDK8		p22-B03	23	439.5	5.23322		p23-B03	23	483	4.7619		p24-B03	18	569.5	3.16067		p22-B03	21	493.5	4.25532		p23-B03	33	520.5	6.34006		p24-B03	20	421.5	4.74496
	B4	PIP5K2B		p22-B04	26	477	5.45073		p23-B04	19.5	553	3.52622		p24-B04	21	567.5	3.70044		p22-B04	28	528.5	5.29801		p23-B04	31	560.5	5.53078		p24-B04	21	443.5	4.73506
	B5	FLT3		p22-B05	14.5	545	2.66055		p23-B05	21	544.5	3.85675		p24-B05	25	560.5	4.4603		p22-B05	36	484.5	7.43034		p23-B05	25	517	4.83559		p24-B05	17	510.5	3.33007
	B6	ROCK2		p22-B06	17.5	548.5	3.19052		p23-B06	16.5	544	3.03309		p24-B06	19.5	508	3.83858		p22-B06	26	528.5	4.91958		p23-B06	26	532.5	4.88263		p24-B06	21	504	4.16667
	B7	PAPSS1		p22-B07	19.5	413	4.72155		p23-B07	19.5	519	3.75723		p24-B07	17	521.5	3.25983		p22-B07	30	491	6.10998		p23-B07	31	520.5	5.95581		p24-B07	27	477	5.66038
	B8	TYRO3		p22-B08	17.5	531.5	3.29257		p23-B08	26.5	526.5	5.03324		p24-B08	12	286	4.1958		p22-B08	60	519.5	11.5496		p23-B08	31	537	5.77281		p24-B08	21	505	4.15842
	B9	MAP3K7		p22-B09	23	538	4.27509		p23-B09	24.5	533.5	4.59231		p24-B09	20	438	4.56621		p22-B09	27	519.5	5.19731		p23-B09	27	567.5	4.75771		p24-B09	28	493.5	5.67376
	B10	BMX		p22-B10	18	429.5	4.19092		p23-B10	21.5	506.5	4.24482		p24-B10	14	435	3.21839		p22-B10	32	476	6.72269		p23-B10	33	488.5	6.75537		p24-B10	27	234	11.5385
	B11	RAPGEF4		p22-B11	17	457.5	3.71585		p23-B11	18	533.5	3.37395		p24-B11	12.5	418.5	2.98686		p22-B11	17	504	3.37302		p23-B11	16	340.5	4.69897		p24-B11	20	216.5	9.23788
	C2	TEK		p22-C02	19	557	3.41113		p23-C02	16.5	163	10.1227		p24-C02	28	524.5	5.33842		p22-C02	31	522	5.9387		p23-C02	21	477.5	4.39791		p24-C02	29	544.5	5.32599
	C3	CHUK		p22-C03	23.5	548.5	4.28441		p23-C03	23	526.5	4.36847		p24-C03	18.5	589.5	3.13825		p22-C03	28	501.5	5.58325		p23-C03	24	479	5.01044		p24-C03	17	466	3.64807
	C4	STK24		p22-C04	30	565	5.30973		p23-C04	22.5	583.5	3.85604		p24-C04	14	511	2.73973		p22-C04	19	514	3.6965		p23-C04	20	508	3.93701		p24-C04	19	480.5	3.95421
	C5	BRAF		p22-C05	33	290.5	11.3597		p23-C05	15	508	2.95276		p24-C05	11.5	522.5	2.20096		p22-C05	27	473	5.70825		p23-C05	16	500	3.2		p24-C05	31	464	6.68103
	C6	ABCC1		p22-C06	37	460	8.04348		p23-C06	9.5	496.5	1.91339		p24-C06	17.5	583	3.00172		p22-C06	38	541	7.02403		p23-C06	29	520.5	5.57157		p24-C06	14	467	2.99786
	C7	SGK		p22-C07	29	551.5	5.25839		p23-C07	18	499.5	3.6036		p24-C07	18	551	3.26679		p22-C07	21	481.5	4.36137		p23-C07	17	480	3.54167		p24-C07	26	417.5	6.22754
	C8	VRK2		p22-C08	22	513.5	4.28432		p23-C08	14.5	546	2.65568		p24-C08	10	375	2.66667		p22-C08	21	491.5	4.27263		p23-C08	24	509	4.71513		p24-C08	29	515.5	5.62561
	C9	CSNK1E		p22-C09	22	534	4.11985		p23-C09	19	572.5	3.31878		p24-C09	10.5	370.5	2.83401		p22-C09	37	527.5	7.01422		p23-C09	37	554.5	6.67268		p24-C09	32	511	6.26223
	C10	AK3L1		p22-C10	22	501.5	4.38684		p23-C10	38	564.5	6.73162		p24-C10	13.5	465.5	2.90011		p22-C10	31	489.5	6.33299		p23-C10	27	457	5.9081		p24-C10	32	498.5	6.41926
	C11	ABL1		p22-C11	25.5	553	4.61121		p23-C11	21.5	526.5	4.08357		p24-C11	13	466	2.7897		p22-C11	26	525.5	4.94767		p23-C11	21	548	3.83212		p24-C11	14	415	3.37349
	D2	MAP3K15		p22-D02	23	572	4.02098		p23-D02	30.5	563	5.41741		p24-D02	14.5	562	2.58007		p22-D02	30	495	6.06061		p23-D02	28	422.5	6.62722		p24-D02	28	500	5.6
	D3	IRAK1		p22-D03	25	518.5	4.8216		p23-D03	19	541.5	3.50877		p24-D03	17.5	516.5	3.38819		p22-D03	16	480	3.33333		p23-D03	20	433	4.61894		p24-D03	17	415.5	4.09146
	D4	CASK		p22-D04	31.5	286	11.014		p23-D04	23	527	4.36433		p24-D04	20	483	4.14079		p22-D04	34	495.5	6.86176		p23-D04	25	527	4.74383		p24-D04	17	469	3.62473
	D5	CSK		p22-D05	17.5	302	5.7947		p23-D05	20.5	525.5	3.90105		p24-D05	21.5	545.5	3.94134		p22-D05	29	545.5	5.31622		p23-D05	23	545	4.22018		p24-D05	20	520	3.84615
	D6	NME4		p22-D06	22.5	260	8.65385		p23-D06	15.5	538	2.88104		p24-D06	15	538	2.7881		p22-D06	32	505.5	6.33037		p23-D06	25	478	5.23013		p24-D06	29	468.5	6.18997
	D7	TNK2		p22-D07	30.5	312	9.77564		p23-D07	21.5	489.5	4.39224		p24-D07	19	469.5	4.04686		p22-D07	40	473.5	8.44773		p23-D07	25	387.5	6.45161		p24-D07	21	482	4.35685
	D8	CDC2L2_4		p22-D08	23	512.5	4.4878		p23-D08	26	492	5.28455		p24-D08	13	352	3.69318		p22-D08	30	484	6.19835		p23-D08	50	370.5	13.4953		p24-D08	17	497.5	3.41709
	D9	C9orf96		p22-D09	19.5	391.5	4.98084		p23-D09	16	550.5	2.90645		p24-D09	14	526.5	2.65907		p22-D09	24	548.5	4.37557		p23-D09	20	504	3.96825		p24-D09	15	529.5	2.83286
	D10	PHKB		p22-D10	28	103	27.1845		p23-D10	15.5	527	2.94118		p24-D10	12.5	450.5	2.77469		p22-D10	35	505.5	6.92384		p23-D10	9	516	1.74419		p24-D10	26	466.5	5.57342
	D11	ABL2		p22-D11	32	293	10.9215		p23-D11	16	545	2.93578		p24-D11	27	511	5.28376		p22-D11	17	484.5	3.50877		p23-D11	21	568.5	3.69393		p24-D11	17	487	3.49076
	E2	LYK5		p22-E02	27.5	568	4.84155		p23-E02	22.5	572.5	3.93013		p24-E02	13	556.5	2.33603		p22-E02	36	528	6.81818		p23-E02	14	501	2.79441		p24-E02	21	478	4.39331
	E3	ADRBK1		p22-E03	30	544.5	5.50964		p23-E03	26	565.5	4.5977		p24-E03	18	545.5	3.29973		p22-E03	27	478.5	5.64263		p23-E03	47	537	8.75233		p24-E03	20	443	4.51467
	E4	STK16		p22-E04	38	572.5	6.63755		p23-E04	26	565.5	4.5977		p24-E04	24	544	4.41176		p22-E04	21	253.5	8.28402		p23-E04	41	549.5	7.46133		p24-E04	17	541.5	3.13943
	E5	PCK2		p22-E05	19.5	329.5	5.91806		p23-E05	28.5	550.5	5.17711		p24-E05	27	547.5	4.93151		p22-E05	42	255	16.4706		p23-E05	24	548.5	4.37557		p24-E05	15	494.5	3.03337
	E6	XYLB		p22-E06	25	543.5	4.59982		p23-E06	18.5	588	3.14626		p24-E06	16.5	564.5	2.92294		p22-E06	20	269.5	7.42115		p23-E06	29	515.5	5.62561		p24-E06	29	504.5	5.74827
	E7	MAP3K5		p22-E07	26	51	50.9804		p23-E07	29.5	587.5	5.02128		p24-E07	27	532	5.07519		p22-E07	31	268	11.5672		p23-E07	18	531.5	3.38664		p24-E07	32	491	6.51731
	E8	ADCK2		p22-E08	28.5	51	55.8824		p23-E08	20	571.5	3.49956		p24-E08	18	308.5	5.83468		p22-E08	24	283	8.48057		p23-E08	35	256.5	13.6452		p24-E08	28	551	5.08167
	E9	TAF1L		p22-E09	24	518	4.6332		p23-E09	20	553.5	3.61337		p24-E09	15	496.5	3.02115		p22-E09	22	552	3.98551		p23-E09	17	548	3.10219		p24-E09	28	556.5	5.03145
	E10	PIP5K3		p22-E10	22	526.5	4.17854		p23-E10	21	557.5	3.76682		p24-E10	14	333	4.2042		p22-E10	24	518	4.6332		p23-E10	8	464	1.72414		p24-E10	18	500.5	3.5964
	E11	STK39		p22-E11	24	444	5.40541		p23-E11	32	566	5.65371		p24-E11	17	486.5	3.49435		p22-E11	13	464.5	2.79871		p23-E11	22	579.5	3.79638		p24-E11	37	542.5	6.82028
	F2	AURKC		p22-F02	19	537.5	3.53488		p23-F02	28	557	5.02693		p24-F02	18	558	3.22581		p22-F02	27	482	5.60166		p23-F02	29	566.5	5.11915		p24-F02	34	550	6.18182
	F3	DDR1		p22-F03	27	543.5	4.9678		p23-F03	27	552	4.8913		p24-F03	33	556	5.93525		p22-F03	19	498	3.81526		p23-F03	20	572.5	3.49345		p24-F03	16	439	3.64465
	F4	RPS6KB2		p22-F04	20	458.5	4.36205		p23-F04	25	495.5	5.04541		p24-F04	21	594.5	3.53238		p22-F04	27	460.5	5.86319		p23-F04	24	570	4.21053		p24-F04	23	527.5	4.36019
	F5	PFKFB3		p22-F05	26	558.5	4.65533		p23-F05	15	505.5	2.96736		p24-F05	20	557.5	3.58744		p22-F05	30	531.5	5.6444		p23-F05	30	538	5.57621		p24-F05	32	483.5	6.61841
	F6	OXSR1		p22-F06	18.5	395	4.68354		p23-F06	18	497.5	3.61809		p24-F06	17	580	2.93103		p22-F06	25	257.5	9.70874		p23-F06	24	546.5	4.39158		p24-F06	34	501.5	6.77966
	F7	PTK6		p22-F07	27	459	5.88235		p23-F07	19	560	3.39286		p24-F07	10	521	1.91939		p22-F07	22	448	4.91071		p23-F07	20	466.5	4.28725		p24-F07	17	518.5	3.27869
	F8	DYRK1A		p22-F08	20	509.5	3.92542		p23-F08	27.5	578	4.75779		p24-F08	9	384.5	2.3407		p22-F08	42	485	8.65979		p23-F08	44	270	16.2963		p24-F08	27	552.5	4.88688
	F9	FLJ40852		p22-F09	17	555.5	3.06031		p23-F09	19.5	521.5	3.73921		p24-F09	13	483.5	2.68873		p22-F09	18	517.5	3.47826		p23-F09	32	541	5.91497		p24-F09	22	438.5	5.0171
	F10	Control		p22-F10	23.5	488.5	4.81064		p23-F10	27.5	568.5	4.83729		p24-F10	31.5	523	6.02294		p22-F10	22	438.5	5.0171		p23-F10	19	455.5	4.17124		p24-F10	23	480.5	4.78668
	F11	TBK1		p22-F11	15	552	2.71739		p23-F11	21.5	532.5	4.03756		p24-F11	18.5	467	3.96146		p22-F11	27	500.5	5.39461		p23-F11	26	563.5	4.61402		p24-F11	15	445.5	3.367
	G2	PAPSS2		p22-G02	28	488.5	5.73183		p23-G02	12	546	2.1978		p24-G02	32.5	588	5.52721		p22-G02	30	481	6.23701		p23-G02	25	494	5.06073		p24-G02	22	523.5	4.20248
	G3	ERBB3		p22-G03	26	513	5.06823		p23-G03	29	534	5.43071		p24-G03	23.5	597.5	3.93305		p22-G03	28	460	6.08696		p23-G03	40	538.5	7.42804		p24-G03	18	500.5	3.5964
	G4	MAP3K14		p22-G04	25	265	9.43396		p23-G04	18	538	3.34572		p24-G04	20	545	3.66972		p22-G04	38	479	7.93319		p23-G04	25	532.5	4.69484		p24-G04	21	560.5	3.74665
	G5	DGKI		p22-G05	31.5	550	5.72727		p23-G05	18	536.5	3.35508		p24-G05	30	292	10.274		p22-G05	14	235	5.95745		p23-G05	19	562.5	3.37778		p24-G05	31	537	5.77281
	G6	EPHA3		p22-G06	15	488.5	3.07062		p23-G06	18	534	3.37079		p24-G06	15	516	2.90698		p22-G06	24	467	5.13919		p23-G06	14	556	2.51799		p24-G06	20	496.5	4.0282
	G7	Control		p22-G07	12.5	452.5	2.76243		p23-G07	15	555.5	2.70027		p24-G07	21.5	529.5	4.06043		p22-G07	30	452	6.63717		p23-G07	26	504.5	5.15362		p24-G07	22	489.5	4.49438
	G8	NEK7		p22-G08	24	251	9.56175		p23-G08	20	557.5	3.58744		p24-G08	14	347.5	4.02878		p22-G08	15	498.5	3.00903		p23-G08	16	37	43.2432		p24-G08	16	547.5	2.92237
	G9	ADCK5		p22-G09	26	516	5.03876		p23-G09	22	589	3.73514		p24-G09	11.5	498.5	2.30692		p22-G09	30	511.5	5.8651		p23-G09	32	525.5	6.08944		p24-G09	19	495	3.83838
	G10	MAP3K2		p22-G10	25	390	6.41026		p23-G10	25.5	562	4.53737		p24-G10	20	550	3.63636		p22-G10	27	460.5	5.86319		p23-G10	21	456	4.60526		p24-G10	18	512	3.51562
	G11	DAPK2		p22-G11	14	512.5	2.73171		p23-G11	19.5	554	3.51986		p24-G11	13.5	465.5	2.90011		p22-G11	29	502.5	5.77114		p23-G11	19	525	3.61905		p24-G11	29	492	5.89431
	H2	ACVR2B		p22-H02	22.5	466.5	4.82315		p23-H02	21	525.5	3.99619		p24-H02	22	510.5	4.3095		p22-H02	25	432.5	5.78035		p23-H02	22	434.5	5.06329		p24-H02	20	409	4.88998
	H3	TJP1		p22-H03	22	435.5	5.05166		p23-H03	11.5	550.5	2.08901		p24-H03	27.5	580	4.74138		p22-H03	16	443.5	3.60767		p23-H03	16	485.5	3.29557		p24-H03	22	483.5	4.55016
	H4	Control		p22-H04	23	484	4.75207		p23-H04	21.5	540	3.98148		p24-H04	31	523.5	5.92168		p22-H04	28	476	5.88235		p23-H04	17	486.5	3.49435		p24-H04	18	370	4.86486
	H5	MAP3K13		p22-H05	28.5	428	6.65888		p23-H05	25	527.5	4.73934		p24-H05	29	546	5.31136		p22-H05	21	510.5	4.11361		p23-H05	15	468	3.20513		p24-H05	18	477.5	3.76963
	H6	ERBB4		p22-H06	19	503.5	3.77358		p23-H06	21	527.5	3.98104		p24-H06	17	484	3.5124		p22-H06	10	441.5	2.26501		p23-H06	22	476.5	4.617		p24-H06	27	433.5	6.22837
	H7	PIN1		p22-H07	20	542.5	3.68664		p23-H07	20	562.5	3.55556		p24-H07	14	531.5	2.63405		p22-H07	13	404	3.21782		p23-H07	15	464	3.23276		p24-H07	15	418.5	3.58423
	H8	GRK7		p22-H08	22.5	545	4.12844		p23-H08	24.5	508.5	4.81809		p24-H08	14	330.5	4.23601		p22-H08	17	438	3.88128		p23-H08	23	532	4.32331		p24-H08	15	467.5	3.20856
	H9	SRPK2		p22-H09	16.5	343	4.8105		p23-H09	26.5	508.5	5.21141		p24-H09	14	338.5	4.13589		p22-H09	15	479.5	3.12826		p23-H09	12	468.5	2.56137		p24-H09	15	332.5	4.51128
	H10	WNK2		p22-H10	23	509.5	4.51423		p23-H10	17.5	473	3.69979		p24-H10	15	413.5	3.62757		p22-H10	16	382	4.18848		p23-H10	19	403	4.71464		p24-H10	16	367.5	4.35374
	H11	STK23		p22-H11	22	521	4.22265		p23-H11	24	506.5	4.7384		p24-H11	13.5	353	3.82436		p22-H11	7	451.5	1.55039		p23-H11	22	468	4.70085		p24-H11	8	414.5	1.93004
Human Kinase Plates 25 to 27	A2	Control		p25-A02	24	536	4.47761		p26-A02	25	460	5.43478		p27-A02	21	475.5	4.4164		p25-A02	26	402.5	6.45963		p26-A02	20	397.5	5.03145		p27-A02	22	391	5.6266
	A3	CHKA		p25-A03	16	399.5	4.00501		p26-A03	17.5	409.5	4.2735		p27-A03	26	521.5	4.98562		p25-A03	13	248.5	5.23139		p26-A03	24	488.5	4.913		p27-A03	30	457	6.56455
	A4	IPMK		p25-A04	20.5	525.5	3.90105		p26-A04	16	536	2.98507		p27-A04	18.5	485.5	3.8105		p25-A04	48	400	12		p26-A04	26	441.5	5.88901		p27-A04	20	373.5	5.35475
	A5	SCYL2		p25-A05	20	553.5	3.61337		p26-A05	21	512	4.10156		p27-A05	13	319	4.07524		p25-A05	32	536.5	5.96459		p26-A05	17	476.5	3.56768		p27-A05	17	417.5	4.07186
	A6	UCK1		p25-A06	27	494	5.46559		p26-A06	19.5	546.5	3.56816		p27-A06	16	512.5	3.12195		p25-A06	17	351	4.8433		p26-A06	22	503.5	4.36941		p27-A06	35	410.5	8.52619
	A7	RPS6KB1		p25-A07	30	401	7.4813		p26-A07	25	455	5.49451		p27-A07	18	476	3.78151		p25-A07	25	397.5	6.28931		p26-A07	35	167	20.9581		p27-A07	21	409.5	5.12821
	A8	EPHB3		p25-A08	18	402.5	4.47205		p26-A08	19.5	454	4.29515		p27-A08	17	443.5	3.83315		p25-A08	22	394	5.58376		p26-A08	30	326	9.20245		p27-A08	26	416	6.25
	A9	STK3		p25-A09	8	356	2.24719		p26-A09	18.5	380.5	4.86202		p27-A09	19	536	3.54478		p25-A09	30	453.5	6.61521		p26-A09	18	345.5	5.20984		p27-A09	30	459	6.53595
	A10	MELK		p25-A10	23	511	4.50098		p26-A10	20	408	4.90196		p27-A10	13	448	2.90179		p25-A10	21	352.5	5.95745		p26-A10	19	460	4.13043		p27-A10	22	291.5	7.54717
	A11	WNK4		p25-A11	22	523.5	4.20248		p26-A11	10	458.5	2.18103		p27-A11	14.5	528.5	2.74361		p25-A11	8	447	1.78971		p26-A11	16	491.5	3.25534		p27-A11	13	429	3.0303
	B2	SLK		p25-B02	24.5	463.5	5.28587		p26-B02	19.5	411.5	4.73876		p27-B02	20	535	3.73832		p25-B02	21	485	4.3299		p26-B02	14	449	3.11804		p27-B02	35	460	7.6087
	B3	PFKFB4		p25-B03	24	497	4.82897		p26-B03	24	490.5	4.89297		p27-B03	24.5	566.5	4.3248		p25-B03	29	413.5	7.0133		p26-B03	15	451	3.32594		p27-B03	32	511.5	6.25611
	B4	LOC390975		p25-B04	29	425.5	6.81551		p26-B04	19	524.5	3.6225		p27-B04	11.5	525	2.19048		p25-B04	19	453	4.19426		p26-B04	26	377	6.89655		p27-B04	33	447.5	7.3743
	B5	PAK6		p25-B05	22.5	105.5	21.327		p26-B05	41	530	7.73585		p27-B05	9	273	3.2967		p25-B05	35	444.5	7.87402		p26-B05	27	478	5.64854		p27-B05	23	468	4.91453
	B6	MPP4		p25-B06	19.5	470	4.14894		p26-B06	27.5	529.5	5.19358		p27-B06	15.5	328	4.72561		p25-B06	25	521	4.79846		p26-B06	36	503.5	7.14995		p27-B06	10	289	3.46021
	B7	DAPK3		p25-B07	18.5	356.5	5.18934		p26-B07	25.5	452.5	5.63536		p27-B07	15	481.5	3.11526		p25-B07	40	422	9.47867		p26-B07	22	498.5	4.41324		p27-B07	24	461.5	5.20043
	B8	ROR2		p25-B08	20	455	4.3956		p26-B08	19	467.5	4.06417		p27-B08	22	308	7.14286		p25-B08	21	503	4.17495		p26-B08	21	476.5	4.40714		p27-B08	31	487	6.3655
	B9	MERTK		p25-B09	31	493	6.28803		p26-B09	27	453	5.96026		p27-B09	25.5	57.5	44.3478		p25-B09	31	457	6.78337		p26-B09	25	475	5.26316		p27-B09	15	463	3.23974
	B10	TNIK		p25-B10	28	323.5	8.65533		p26-B10	17	349	4.87106		p27-B10	18.5	505	3.66337		p25-B10	23	504.5	4.55897		p26-B10	28	206	13.5922		p27-B10	24	453.5	5.29217
	B11	JAK1		p25-B11	22	494	4.45344		p26-B11	23.5	543	4.32781		p27-B11	23	114.5	20.0873		p25-B11	18	492.5	3.65482		p26-B11	22	495.5	4.43996		p27-B11	22	477.5	4.60733
	C2	NUAK1		p25-C02	24	523	4.58891		p26-C02	39	458	8.51528		p27-C02	25	548	4.56204		p25-C02	21	474.5	4.42571		p26-C02	11	293	3.75427		p27-C02	23	467	4.92505
	C3	ITPK1		p25-C03	20	413.5	4.83676		p26-C03	18.5	470	3.93617		p27-C03	20.5	521.5	3.93097		p25-C03	29	273.5	10.6033		p26-C03	19	471	4.03397		p27-C03	31	497.5	6.23116
	C4	MAST3		p25-C04	19	310	6.12903		p26-C04	26	453.5	5.73319		p27-C04	21	562	3.73665		p25-C04	28	527	5.31309		p26-C04	22	409.5	5.37241		p27-C04	10	420.5	2.37812
	C5	PAK7		p25-C05	22	483	4.55487		p26-C05	34.5	435	7.93103		p27-C05	18	451.5	3.98671		p25-C05	31	504	6.15079		p26-C05	27	481	5.61331		p27-C05	30	540.5	5.55042
	C6	MGC16169		p25-C06	20	483.5	4.1365		p26-C06	21	484	4.33884		p27-C06	25	520	4.80769		p25-C06	32	416.5	7.68307		p26-C06	32	481	6.65281		p27-C06	17	490	3.46939
	C7	IRAK2		p25-C07	30	508	5.90551		p26-C07	24.5	479.5	5.10949		p27-C07	19	541.5	3.50877		p25-C07	29	436	6.65138		p26-C07	19	397	4.78589		p27-C07	14	463	3.02376
	C8	TAF1		p25-C08	21	513.5	4.08958		p26-C08	19	574	3.3101		p27-C08	30.5	66	46.2121		p25-C08	33	542.5	6.08295		p26-C08	41	435	9.42529		p27-C08	34	483.5	7.03206
	C9	NEK8		p25-C09	20.5	452	4.5354		p26-C09	24	505.5	4.74777		p27-C09	28.5	80	35.625		p25-C09	30	468.5	6.40342		p26-C09	22	477.5	4.60733		p27-C09	23	461.5	4.98375
	C10	RIPK5		p25-C10	20	508.5	3.93314		p26-C10	21.5	548	3.92336		p27-C10	29	86	33.7209		p25-C10	30	493	6.08519		p26-C10	24	425	5.64706		p27-C10	44	466.5	9.43194
	C11	PDK1		p25-C11	22.5	305	7.37705		p26-C11	25	560	4.46429		p27-C11	25	119	21.0084		p25-C11	24	462	5.19481		p26-C11	28	321.5	8.70918		p27-C11	20	506	3.95257
	D2	PASK		p25-D02	20	479.5	4.17101		p26-D02	23	482	4.77178		p27-D02	23	558	4.12186		p25-D02	33	365	9.0411		p26-D02	25	396.5	6.30517		p27-D02	13	284	4.57746
	D3	NAGK		p25-D03	29	451	6.43016		p26-D03	23.5	484.5	4.85036		p27-D03	25	509.5	4.90677		p25-D03	33	484.5	6.81115		p26-D03	35	499	7.01403		p27-D03	34	284.5	11.9508
	D4	MAST4		p25-D04	32.5	324	10.0309		p26-D04	27	547	4.93601		p27-D04	25.5	562	4.53737		p25-D04	30	523	5.73614		p26-D04	19	401.5	4.73225		p27-D04	29	393.5	7.36976
	D5	SCYL1		p25-D05	23.5	472	4.97881		p26-D05	23	535	4.29907		p27-D05	12	336	3.57143		p25-D05	35	538.5	6.49954		p26-D05	17	362	4.69613		p27-D05	8	291	2.74914
	D6	MAPKAPK2		p25-D06	23	541	4.25139		p26-D06	30	538.5	5.57103		p27-D06	25	520	4.80769		p25-D06	29	525	5.52381		p26-D06	18	458.5	3.92585		p27-D06	26	393.5	6.60737
	D7	BLK		p25-D07	22.5	557.5	4.03587		p26-D07	18	550.5	3.26975		p27-D07	20.5	478	4.2887		p25-D07	27	499.5	5.40541		p26-D07	21	443	4.74041		p27-D07	24	332.5	7.21805
	D8	LATS1		p25-D08	24.5	320	7.65625		p26-D08	32	544.5	5.87695		p27-D08	25	288	8.68056		p25-D08	32	479.5	6.67362		p26-D08	22	347	6.34006		p27-D08	13	278	4.67626
	D9	GRK4		p25-D09	33	517.5	6.37681		p26-D09	26	535	4.85981		p27-D09	26.5	61	43.4426		p25-D09	19	446	4.26009		p26-D09	35	376.5	9.29615		p27-D09	17	451.5	3.76523
	D10	TNNI3K		p25-D10	22	316	6.96203		p26-D10	22.5	511	4.40313		p27-D10	33	72.5	45.5172		p25-D10	29	529	5.48204		p26-D10	15	411.5	3.6452		p27-D10	23	390.5	5.88988
	D11	PRKCI		p25-D11	17	315	5.39683		p26-D11	25	549.5	4.54959		p27-D11	31	166	18.6747		p25-D11	15	472	3.17797		p26-D11	17	317	5.36278		p27-D11	19	387.5	4.90323
	E2	STK36		p25-E02	35	501.5	6.97906		p26-E02	32	509.5	6.28067		p27-E02	20.5	584	3.51027		p25-E02	34	355.5	9.56399		p26-E02	46	378.5	12.1532		p27-E02	24	407.5	5.88957
	E3	MULK		p25-E03	18	452	3.9823		p26-E03	32.5	499.5	6.50651		p27-E03	33	522.5	6.31579		p25-E03	30	494	6.07287		p26-E03	32	508.5	6.29302		p27-E03	24	531	4.51977
	E4	ZAK		p25-E04	29.5	305.5	9.6563		p26-E04	25.5	528	4.82955		p27-E04	33	557.5	5.91928		p25-E04	27	493	5.47667		p26-E04	45	525.5	8.56327		p27-E04	15	343	4.37318
	E5	ALPK3		p25-E05	27.5	512	5.37109		p26-E05	24	533.5	4.49859		p27-E05	12	290.5	4.13081		p25-E05	27	478.5	5.64263		p26-E05	48	511.5	9.38416		p27-E05	14	382	3.66492
	E6	PSKH2		p25-E06	28.5	549.5	5.18653		p26-E06	25	549	4.55373		p27-E06	17	552.5	3.07692		p25-E06	32	395.5	8.09102		p26-E06	36	458	7.86026		p27-E06	18	506	3.55731
	E7	CKMT2		p25-E07	27	551	4.90018		p26-E07	29	559.5	5.1832		p27-E07	13.5	499.5	2.7027		p25-E07	24	497.5	4.82412		p26-E07	33	515.5	6.40155		p27-E07	19	479.5	3.96246
	E8	BCKDK		p25-E08	16	509	3.14342		p26-E08	27	571.5	4.72441		p27-E08	20.5	524.5	3.90848		p25-E08	30	480.5	6.2435		p26-E08	32	513	6.23782		p27-E08	17	401	4.2394
	E9	BMP2K		p25-E09	26	301	8.63787		p26-E09	25	278.5	8.97666		p27-E09	27	73	36.9863		p25-E09	29	493.5	5.87639		p26-E09	21	513.5	4.08958		p27-E09	21	489	4.29448
	E10	TAOK3		p25-E10	19.5	520	3.75		p26-E10	30	519	5.78035		p27-E10	22.5	128	17.5781		p25-E10	13	256	5.07812		p26-E10	27	419.5	6.43623		p27-E10	15	486	3.08642
	E11	RPS6KA1		p25-E11	20.5	486.5	4.21377		p26-E11	30	511	5.87084		p27-E11	25	127.5	19.6078		p25-E11	8	176.5	4.53258		p26-E11	26	473.5	5.49102		p27-E11	19	434.5	4.37284
	F2	AK3		p25-F02	21.5	468	4.59402		p26-F02	20	418	4.78469		p27-F02	26.5	504.5	5.25273		p25-F02	36	217.5	16.5517		p26-F02	33	361.5	9.12863		p27-F02	17	439	3.87244
	F3	CKMT1B		p25-F03	18.5	456.5	4.05257		p26-F03	24	437.5	5.48571		p27-F03	24	519	4.62428		p25-F03	27	502	5.37849		p26-F03	36	395.5	9.1024		p27-F03	25	492	5.0813
	F4	PRKAG3		p25-F04	18	343	5.24781		p26-F04	24	528.5	4.54115		p27-F04	25.5	545	4.6789		p25-F04	32	519.5	6.15977		p26-F04	40	362.5	11.0345		p27-F04	18	430	4.18605
	F5	CAMKV		p25-F05	25.5	488	5.22541		p26-F05	22	500	4.4		p27-F05	15	495.5	3.02725		p25-F05	35	473.5	7.39176		p26-F05	17	456	3.72807		p27-F05	28	373	7.5067
	F6	PIP5K1A		p25-F06	19.5	510.5	3.81978		p26-F06	28	531	5.27307		p27-F06	10.5	578	1.81661		p25-F06	36	486	7.40741		p26-F06	17	387.5	4.3871		p27-F06	17	336	5.05952
	F7	MPP3		p25-F07	16	489	3.27198		p26-F07	23.5	565.5	4.15561		p27-F07	15	484	3.09917		p25-F07	21	473.5	4.43506		p26-F07	17	514.5	3.30418		p27-F07	17	456.5	3.72399
	F8	STK10		p25-F08	24	514	4.66926		p26-F08	20	571	3.50263		p27-F08	16	491.5	3.25534		p25-F08	28	493	5.67951		p26-F08	26	473.5	5.49102		p27-F08	19	359.5	5.28512
	F9	BRDT		p25-F09	18	475.5	3.78549		p26-F09	20	560	3.57143		p27-F09	31.5	58.5	53.8462		p25-F09	19	476	3.9916		p26-F09	16	497	3.21932		p27-F09	29	513	5.65302
	F10	Control		p25-F10	24.5	521.5	4.69799		p26-F10	23	526.5	4.36847		p27-F10	29	293.5	9.88075		p25-F10	32	421	7.60095		p26-F10	19	446.5	4.25532		p27-F10	26	252	10.3175
	F11	GUCY2D		p25-F11	25	531	4.7081		p26-F11	25	550	4.54545		p27-F11	22	81	27.1605		p25-F11	19	490	3.87755		p26-F11	11	413.5	2.66022		p27-F11	10	403	2.48139
	G2	VRK3		p25-G02	24	337	7.12166		p26-G02	28.5	456.5	6.24315		p27-G02	16	519.5	3.07988		p25-G02	24	416	5.76923		p26-G02	43	360	11.9444		p27-G02	25	427	5.8548
	G3	TPK1		p25-G03	17	421.5	4.03321		p26-G03	17	505.5	3.36301		p27-G03	31	490	6.32653		p25-G03	33	222	14.8649		p26-G03	29	444	6.53153		p27-G03	36	435	8.27586
	G4	OXSM		p25-G04	24	520	4.61538		p26-G04	26.5	553.5	4.78771		p27-G04	16	538.5	2.97122		p25-G04	40	512.5	7.80488		p26-G04	39	505.5	7.71513		p27-G04	25	459	5.44662
	G5	LRRK1		p25-G05	24	504.5	4.75719		p26-G05	25.5	467	5.46039		p27-G05	13	393.5	3.30368		p25-G05	26	485.5	5.3553		p26-G05	16	417	3.83693		p27-G05	24	443	5.41761
	G6	PTK9		p25-G06	22	505	4.35644		p26-G06	22	529	4.15879		p27-G06	12	493	2.43408		p25-G06	31	461.5	6.71723		p26-G06	31	452	6.85841		p27-G06	30	419.5	7.15137
	G7	Control		p25-G07	20	549	3.64299		p26-G07	26	496	5.24194		p27-G07	31	413.5	7.49698		p25-G07	23	447	5.14541		p26-G07	25	467	5.35332		p27-G07	15	368	4.07609
	G8	PHKG1		p25-G08	23	511.5	4.49658		p26-G08	21.5	535.5	4.01494		p27-G08	22	511.5	4.30108		p25-G08	42	482.5	8.70466		p26-G08	18	485	3.71134		p27-G08	25	419.5	5.95948
	G9	FLJ30698		p25-G09	22.5	521	4.31862		p26-G09	30	557	5.386		p27-G09	23	542.5	4.23963		p25-G09	12	487.5	2.46154		p26-G09	28	531	5.27307		p27-G09	15	383.5	3.91134
	G10	TEX14		p25-G10	18	480	3.75		p26-G10	15	555	2.7027		p27-G10	22	100.5	21.8905		p25-G10	19	434	4.37788		p26-G10	24	478	5.02092		p27-G10	28	387	7.23514
	G11	CDK9		p25-G11	29	485	5.97938		p26-G11	14	441.5	3.17101		p27-G11	31.5	282	11.1702		p25-G11	32	442.5	7.23164		p26-G11	16	359.5	4.45063		p27-G11	27	395.5	6.8268
	H2	PFKFB2		p25-H02	25.5	336.5	7.57801		p26-H02	12	451.5	2.65781		p27-H02	26.5	397	6.67506		p25-H02	30	406	7.38916		p26-H02	35	467.5	7.48663		p27-H02	18	408.5	4.40636
	H3	HKDC1		p25-H03	27	417	6.47482		p26-H03	29.5	466	6.33047		p27-H03	19	465.5	4.08163		p25-H03	33	512	6.44531		p26-H03	45	490	9.18367		p27-H03	26	406	6.40394
	H4	Control		p25-H04	28	442	6.33484		p26-H04	24.5	524	4.67557		p27-H04	20	373.5	5.35475		p25-H04	28	460.5	6.08035		p26-H04	26	375	6.93333		p27-H04	16	390.5	4.09731
	H5	NUAK2		p25-H05	21	397	5.28967		p26-H05	21	364	5.76923		p27-H05	21	348.5	6.02582		p25-H05	21	459.5	4.57018		p26-H05	24	465.5	5.15575		p27-H05	13	417.5	3.11377
	H6	RYK		p25-H06	30.5	515	5.92233		p26-H06	31	460	6.73913		p27-H06	15	474.5	3.16122		p25-H06	18	452.5	3.9779		p26-H06	21	490	4.28571		p27-H06	15	409.5	3.663
	H7	DMPK		p25-H07	12.5	455.5	2.74424		p26-H07	21	478.5	4.38871		p27-H07	4	330.5	1.21029		p25-H07	23	399.5	5.7572		p26-H07	41	504.5	8.12686		p27-H07	14	408	3.43137
	H8	PRKCD		p25-H08	14.5	533	2.72045		p26-H08	17	474.5	3.58272		p27-H08	10.5	348	3.01724		p25-H08	15	367.5	4.08163		p26-H08	12	475.5	2.52366		p27-H08	19	323	5.88235
	H9	AK3L2		p25-H09	20.5	515.5	3.97672		p26-H09	24	513.5	4.67381		p27-H09	18	523.5	3.4384		p25-H09	20	450	4.44444		p26-H09	16	495.5	3.22906		p27-H09	20	394	5.07614
	H10	GSG2		p25-H10	25	473.5	5.27983		p26-H10	23.5	512	4.58984		p27-H10	16	499.5	3.2032		p25-H10	18	432.5	4.16185		p26-H10	26	415	6.26506		p27-H10	22	361	6.09418
	H11	IKBKB		p25-H11	18	510	3.52941		p26-H11	21	468	4.48718		p27-H11	13	414	3.1401		p25-H11	21	482.5	4.35233		p26-H11	20	344.5	5.80552		p27-H11	7	308.5	2.26904
Human Kinase Plates 28 to 30	A2	Control		p28-A02	19	518.5	3.66442		p29-A02	19	360	5.27778		p30-A02	74	495	14.9495		p28-A02	27	497	5.4326		p29-A02	14	165.5	8.45921		p30-A02	19	441.5	4.30351
	A3	PIK3R2		p28-A03	20	441.5	4.53001		p29-A03	24	468	5.12821		p30-A03	34	506.5	6.71273		p28-A03	23	464	4.9569		p29-A03	35	504.5	6.93756		p30-A03	18	456	3.94737
	A4	CCT2		p28-A04	20.5	393.5	5.20966		p29-A04	20	528.5	3.7843		p30-A04	23	482.5	4.76684		p28-A04	18	388.5	4.6332		p29-A04	40	509.5	7.85083		p30-A04	36	459.5	7.8346
	A5	PRKY		p28-A05	19	446	4.26009		p29-A05	17	444	3.82883		p30-A05	10.5	444.5	2.3622		p28-A05	26	339	7.66962		p29-A05	26	506.5	5.13327		p30-A05	33	478	6.90377
	B2	CDC2L1		p28-B02	18	339	5.30973		p29-B02	21	523.5	4.01146		p30-B02	22	562.5	3.91111		p28-B02	20	255.5	7.82779		p29-B02	20	454.5	4.40044		p30-B02	23	528.5	4.35194
	B3	MOS		p28-B03	17.5	363.5	4.81431		p29-B03	24	490.5	4.89297		p30-B03	22	559	3.9356		p28-B03	27	262.5	10.2857		p29-B03	26	535.5	4.85528		p30-B03	32	497.5	6.43216
	B4	PTK9L		p28-B04	20.5	481.5	4.25753		p29-B04	24	561	4.27807		p30-B04	30	553	5.42495		p28-B04	25	429	5.82751		p29-B04	44	37	118.919		p30-B04	18	473	3.8055
	B5	ICK		p28-B05	25	516	4.84496		p29-B05	19	516.5	3.67861		p30-B05	22	540.5	4.07031		p28-B05	22	421	5.22565		p29-B05	31	541	5.73013		p30-B05	35	552.5	6.33484
	C2	TK1		p28-C02	21.5	325.5	6.60522		p29-C02	17	513.5	3.31061		p30-C02	21	323.5	6.4915		p28-C02	11	302	3.64238		p29-C02	23	477	4.8218		p30-C02	32	448	7.14286
	C3	MUSK		p28-C03	21	568	3.69718		p29-C03	22	514	4.28016		p30-C03	22	504.5	4.36075		p28-C03	12	379	3.16623		p29-C03	33	526.5	6.26781		p30-C03	39	499	7.81563
	C4	EEF2K		p28-C04	26	325	8		p29-C04	17	568.5	2.99033		p30-C04	26	554.5	4.68891		p28-C04	13	366.5	3.54707		p29-C04	41	549.5	7.46133		p30-C04	14	563	2.48668
	C5	RIOK2		p28-C05	28.5	511.5	5.57185		p29-C05	18	529.5	3.39943		p30-C05	15	526.5	2.849		p28-C05	14	331.5	4.22323		p29-C05	38	533.5	7.12277		p30-C05	20	534.5	3.74181
	D2	ULK1		p28-D02	27	341.5	7.9063		p29-D02	21	338	6.21302		p30-D02	21.5	557.5	3.8565		p28-D02	9	354	2.54237		p29-D02	17	351	4.8433		p30-D02	14	430.5	3.25203
	D3	STK4		p28-D03	20	516.5	3.87222		p29-D03	18	480	3.75		p30-D03	27	512.5	5.26829		p28-D03	10	495	2.0202		p29-D03	26	568	4.57746		p30-D03	27	367	7.35695
	D4	INSRR		p28-D04	39	534.5	7.29654		p29-D04	21.5	547	3.93053		p30-D04	30	302	9.93377		p28-D04	17	398	4.27136		p29-D04	36	580.5	6.20155		p30-D04	13	462.5	2.81081
	D5	RAD18		p28-D05	20.5	501.5	4.08774		p29-D05	23	563	4.08526		p30-D05	22	506	4.34783		p28-D05	17	387	4.39276		p29-D05	24	544.5	4.40771		p30-D05	20	419.5	4.76758
	E2	RIPK1		p28-E02	18.5	459	4.0305		p29-E02	24.5	511.5	4.78983		p30-E02	16	466.5	3.4298		p28-E02	31	424	7.31132		p29-E02	17	404.5	4.20272		p30-E02	41	441	9.29705
	E3	STK35		p28-E03	25	510.5	4.89716		p29-E03	23.5	522.5	4.49761		p30-E03	36.5	319.5	11.4241		p28-E03	35	425	8.23529		p29-E03	22	520	4.23077		p30-E03	22	424.5	5.18257
	E4	CDC2L6		p28-E04	25.5	507	5.02959		p29-E04	28	548	5.10949		p30-E04	17	553.5	3.07136		p28-E04	6	242.5	2.47423		p29-E04	33	568	5.80986		p30-E04	25	538.5	4.64253
	E5	TRIB3		p28-E05	20	527.5	3.79147		p29-E05	34	567.5	5.99119		p30-E05	27	492	5.4878		p28-E05	10	303.5	3.29489		p29-E05	29	565.5	5.12821		p30-E05	45	557.5	8.07175
	F2	TANK		p28-F02	15	289	5.19031		p29-F02	20.5	312	6.57051		p30-F02	33	518	6.37066		p28-F02	27	416.5	6.48259		p29-F02	38	419	9.06921		p30-F02	13	514	2.52918
	F3	DCAMKL2		p28-F03	25.5	462.5	5.51351		p29-F03	12	488	2.45902		p30-F03	28.5	576.5	4.94363		p28-F03	24	506	4.74308		p29-F03	38	271.5	13.9963		p30-F03	37	517.5	7.14976
	F4	POLR3K		p28-F04	30	522	5.74713		p29-F04	21	547.5	3.83562		p30-F04	24.5	557	4.39856		p28-F04	31	489.5	6.33299		p29-F04	17	268	6.34328		p30-F04	31	514	6.03113
	F5	STK33		p28-F05	18	570.5	3.15513		p29-F05	24	566	4.24028		p30-F05	18	537.5	3.34884		p28-F05	29	272	10.6618		p29-F05	38	530.5	7.16305		p30-F05	38	478	7.94979
	G2	EPHA2		p28-G02	13.5	377	3.5809		p29-G02	19	505	3.76238		p30-G02	21.5	514.5	4.17881		p28-G02	17	307	5.53746		p29-G02	40	415.5	9.62696		p30-G02	27	528.5	5.1088
	G3	UHMK1		p28-G03	30.5	536.5	5.685		p29-G03	16	522	3.06513		p30-G03	22	575	3.82609		p28-G03	18	379.5	4.74308		p29-G03	20	419.5	4.76758		p30-G03	19	535	3.5514
	G4	C6orf199		p28-G04	17	292.5	5.81197		p29-G04	22	570	3.85965		p30-G04	16	500.5	3.1968		p28-G04	23	460.5	4.99457		p29-G04	25	529	4.7259		p30-G04	25	549	4.55373
	G5	FLJ23356		p28-G05	24.5	525.5	4.66223		p29-G05	28	557.5	5.02242		p30-G05	21	505	4.15842		p28-G05	23	453.5	5.07166		p29-G05	29	551.5	5.25839		p30-G05	35	451.5	7.75194
	H2	TK2		p28-H02	12	523	2.29446		p29-H02	19	499	3.80762		p30-H02	16.5	488	3.38115		p28-H02	25	426.5	5.86166		p29-H02	31	468	6.62393		p30-H02	27	426.5	6.3306
	H3	MKNK2		p28-H03	21	486	4.32099		p29-H03	12	529	2.26843		p30-H03	23	462.5	4.97297		p28-H03	20	396.5	5.04414		p29-H03	30	435.5	6.88863		p30-H03	16	364.5	4.38957
	H4	Control		p28-H04	25	549.5	4.54959		p29-H04	21.5	511	4.20744		p30-H04	22	463.5	4.74649		p28-H04	9	395	2.27848		p29-H04	26	375.5	6.9241		p30-H04	22	336.5	6.53789
	H5	PCTK1		p28-H05	11	489	2.24949		p29-H05	26.5	511.5	5.18084		p30-H05	16.5	503	3.28032		p28-H05	14	425.5	3.29025		p29-H05	30	415.5	7.22022		p30-H05	22	398	5.52764
