# Supplementary material for: Integrative analysis of high-throughput RNAi screen data identifies the FER and CRKL tyrosine kinases as new regulators of the mitogenic ERK-dependent pathways in transformed cells
Source: BMC Genomics. 2014 Dec 23;15(1):1169. doi: 10.1186/1471-2164-15-1169 (PMC4367906; doi:10.1186/1471-2164-15-1169)
Supplement: Supplementary file 1 — Additional file 1: The following additional data are available with the online version of this paper. Table S1. Lists protein kinases screened and their associated siRNA sequences. Table S2. Describes row data of MI for the 714 siRNAs. Table S3. Compares identified kinases with results from the literature. Table S4. Describes protein-protein interaction network from the low-MI group. Table S5. Describes protein-protein interaction network from the high-MI group. Table S6. Describes parameters of topological analyses from low and high MI graphs. Figure S1 and S2. Are expandable views of PPIs from high- and low-MI groups, respectively. Figure S3. Describes the effects of FER and CRKL silencing in HuH7 cells on ERK phosphorylation. Figure S4. Shows KI67 expression in HuH7 cells silenced for FER and CRKL. Figure S5 and Figure S6. Describes the effect of FER and CRKL silencing in HuH7 cells on Cdk2 expression and migration, respectively. (ZIP 910 KB) [file 12864_2014_6952_MOESM1_ESM.zip › 1533173142128948_add9.xls]

## Sheet: Feuil1
Supplementary Table S3: comparison of protein kinases whose inhibition induces low and high MI (bold columns) with data from literature.
(* indicates hit-related gene family)
Approach	Si	Sh	Si	Si	Si	Si	Si	Si	Sh		Si	Sh	Si	Si	Si	Si	Si	Si	Sh
Reference	Low Mitotic Index	MOFFAT et al, 2006	MUKHERJI et al. 2006	KITTLER et al. 2007	RINES et al. 2008	Hu et al. 2009	Zumbansen et al. 2010	Henderson et al. 2011	Baudet et al. 2012		High Mitotic Index	MOFFAT et al, 2006	MUKHERJI et al. 2006	KITTLER et al. 2007	RINES et al. 2008	Hu et al. 2009	Zumbansen et al. 2010	Henderson et al. 2011	Baudet et al. 2012
	ACVR1B										AKT3				AKT3
	ADRBK2			ADRBK2							ALS2CR2							ALS2CR7*
	AK2										BUB1		BUB1	BUB1
	ALPK2										CAMK1			CAMK1
	ARAF			ARAF							CDC2L1					CDC2L1
	AURKB		AURKB	AURKB		AURKB					CDC7
	BRD4		BRD4								CDKL4
	BTK										CHKB
	C1orf57										CIT			CIT
	CAMK1D										DAK
	CDC42BPG										DDR2
	CDKL3										DGKB
	CLK2										EIF2AK2
	CRKL										ETNK2
	DCAMKL1										FGFR1
	DGKE	DGKG*									FGFR4
	DMPK										GRK1		FGFR4
	FER			FER							GRK5	GRK5						GRK4*
	FGFR3										HIPK2
	GSK3A	GSK3B*									IGF1R		HIPK2		HIPK2	HIPK2
	IRAK3	IRAK2*					IRAK3				IHPK3
	LMTK2										LATS2								LAST1*
	LRRK1										LMTK2
	MAPKAPK3		MAPKAPK3								MAP3K14
	MAPKAPK5										MAP3K6
	MARK1										MAPK6	MAP4K5*
	MPP3	MPP6*									NAGK
	PDIK1L										NEK10							NEK3*	NEK6*
	PDK2			PDK2							PDZD2		PDZD2
	PGK2										PGK1		PGK1
	PHKA1										PIM3
	PHKG2										PKMYT1
	PIK3CB					PIK3C2G*					PLK1		PLK1	PLK1	PLK1	PLK1	PLK1
	PRKAA2										PLK2	PLK4*		PLK2				PLK3*
	PRKCE										PMVK
	RIPK2										PRKAR2B		PRKAR2B
	RIPK4										PRKCB1		PRKCB1			PRKCD*
	SPHK2										PRKD3			PRKD3		PRKD2*
	STC1										PRKDC
	STK40										PRPS1L1
	TNK1							TNK1			PSKH1		PSKH1
	ULK2			ULK2							PXK
											SNRK
											SRMS	SRMS
											STK17B
											STK36
											TNIK
											TPK1					TPK1
											TRPM7
											VRK3
											WNK3

## Sheet: Feuil2
Kinases already identified								related kinases
ADRBK2	Adrenergic, beta, receptor kinase 2							ALS2CR7*
AKT3	V-akt murine thymoma viral oncogene homolog 3 (protein kinase B, gamma)							DGKG*
ARAF	V-raf murine sarcoma 3611 viral oncogene homolog							GSK3B*
AURKB	Aurora kinase B							IRAK2*
BRD4	Bromodomain containing 4							MAP4K5*
BUB1	BUB1 budding uninhibited by benzimidazoles 1 homolog (yeast)							MPP6*
CAMK1	Calcium/calmodulin-dependent protein kinase I							NEK3*
CDC2L1	Cyclin-Dependent Kinase 11B							PIK3C2G*
CIT	Citron (rho-interacting, serine/threonine kinase 21)							PLK3*
FER	Fer (fps/fes related) tyrosine kinase (phosphoprotein NCP94)							PLK4*
FGFR4	Fibroblast growth factor receptor 4							PRKCD*
GRK5	G protein-coupled receptor kinase 5							PRKD2*
HIPK2	Homeodomain interacting protein kinase 2							GRK4*
IRAK3	Interleukin-1 receptor-associated kinase 3
MAPKAPK3	Mitogen-activated protein kinase-activated protein kinase 3
PDK2	Pyruvate dehydrogenase kinase, isozyme 2
PDZD2	PDZ domain containing 2
PGK1	Phosphoglycerate kinase 1
PLK1	Polo-like kinase 1 (Drosophila)
PLK2	Polo-like kinase 2 (Drosophila)
PRKAR2B	Protein kinase, cAMP-dependent, regulatory, type II, beta
PRKCB1	Protein kinase C, beta 1
PRKD3	Protein kinase D3
PSKH1	Protein serine kinase H1
SRMS	Src-related kinase lacking C-terminal regulatory tyrosine and N-terminal myristylation sites
TNK1	Tyrosine kinase, non-receptor, 1
TPK1	Thiamin pyrophosphokinase 1
ULK2	Unc-51-like kinase 2 (C. elegans)
